# Supplementary material for: Systems biology and machine learning approaches identify drug targets in diabetic nephropathy
Source: Sci Rep. 2021 Dec 6;11:23452. doi: 10.1038/s41598-021-02282-3 (PMC8648918; doi:10.1038/s41598-021-02282-3)
Supplement: Supplementary file 1 — Supplementary Tables. [file 41598_2021_2282_MOESM1_ESM.xlsx]

## Sheet: Table of Contents
Supplementary Tables: Systems Biology and Machine Learning Approaches Identify Drug Targets in Diabetic Nephropathy
Table	Legend	Sheet No.
S1	The classiﬁcation performance measures	1
S2	DN-associated genes	2
S3	The selection of miRNAs that regulate DN-associated genes	3
S4	The Validated targets of the DE miRNAs	4
S5	Central nodes in cortex and medulla networks	5
S6	Pathway enrichment analysis for cortex	6
S7	Pathway enrichment analysis for medulla	7
S8	Biochemical features	8
S9	Topology features	9

## Sheet: Sheet 1
Table S1- The classiﬁcation performance measures. TP: true positive; FN: false negative; TN: true negative; FP: false positive; AUC: area under the receiver operating characteristic (ROC) curve; DOR: diagnosis odds ratio; MCC: Matthews correlation coefﬁcient; DP: discriminant power.

## Sheet: Sheet 2
Table S2- DN-associated genes. A list of genes with potential roles in DN was manually collected from the literature.
Gene Symbol	PubMed ID
Ace2	22475818
Adipoq	25957229
Agt	20686488, 12130563
Akr1b3	21267539
Akt1	17082237
Bdkrb1	20479236
Col1a1	8238022
Col2a1	8238022
Col3a1	8238022
Col4a1	8238022
Ctgf	23902294
Fn1	8238022, 18704688
Icam1	15857924
Jun	27112839
Lep	1260392
Lepr	19729434
Mapk14	23936866, 15232685
Mmp9	20184870
Nos3	20962522
Pdgfb	15067514
Pdgfc	27033449
Pdgfd	26949178
Ppara	16672921
Ppp2ca	25888638
Prkca	19238353
Pten	25641678
Serpine1	12028454
Smad2	23649518, 7680480
Smad3	23649518, 7680480
Smad7	23649518, 7680480
Sod2	24819633
Sod3	19470681
Spp1	24969575
Srebf1	18704688
Tgfb2	23649518, 7680480
Tgfbr1	23649518, 7680480
Tgfbr2	23649518, 7680480
Tgfbr3	23649518, 7680480
Tnf	26422621, 25587544
Zeb1	22223877

## Sheet: Sheet 3
Table S3- The selection of miRNAs regulating the DN-associated genes. Eleven miRNAs are listed which were predicted to target at least 15 genes associated with DN and 12 miRNAs experimentally shown to target at least 5 DN-associated genes.
Predicted miRNA	DN associated gene	Validated miRNA	DN associated gene
mmu-miR-106a-5p	Ppp2ca	mmu-miR-21a-5p	Agt
mmu-miR-106a-5p	TNF	mmu-miR-21a-5p	Akt1
mmu-miR-106a-5p	Smad7	mmu-miR-21a-5p	Col1a1
mmu-miR-106a-5p	Pten	mmu-miR-21a-5p	Ctgf
mmu-miR-106a-5p	Prkca	mmu-miR-21a-5p	Lepr
mmu-miR-106a-5p	Ppara	mmu-miR-21a-5p	Mapk14
mmu-miR-106a-5p	Pdgfb	mmu-miR-21a-5p	Mmp9
mmu-miR-106a-5p	Mapk14	mmu-miR-21a-5p	Nos3
mmu-miR-106a-5p	Lep	mmu-miR-21a-5p	Ppara
mmu-miR-106a-5p	Ace2	mmu-miR-21a-5p	Pten
mmu-miR-106a-5p	Tgfbr1	mmu-miR-21a-5p	Smad2
mmu-miR-106a-5p	Spp1	mmu-miR-21a-5p	Smad3
mmu-miR-106a-5p	Serpine1	mmu-miR-21a-5p	Smad7
mmu-miR-106a-5p	Tgfbr2	mmu-miR-21a-5p	Tgfbr1
mmu-miR-106a-5p	Sod2	mmu-miR-21a-5p	Tgfbr2
mmu-miR-106a-5p	Smad2	mmu-miR-21a-5p	Tnf
mmu-miR-106a-5p	Col4a1	mmu-miR-192-5p	Zeb1
mmu-miR-106a-5p	Bdkrb1	mmu-miR-192-5p	Akt1
mmu-miR-106a-5p	Akt1	mmu-miR-192-5p	Col1a1
mmu-miR-93-5p	TNF	mmu-miR-192-5p	Ctgf
mmu-miR-93-5p	Tgfbr2	mmu-miR-192-5p	Mapk14
mmu-miR-93-5p	Tgfbr1	mmu-miR-192-5p	Pten
mmu-miR-93-5p	Spp1	mmu-miR-192-5p	Smad2
mmu-miR-93-5p	Sod2	mmu-miR-192-5p	Smad3
mmu-miR-93-5p	Smad2	mmu-miR-192-5p	Smad7
mmu-miR-93-5p	Serpine1	mmu-miR-192-5p	Tnf
mmu-miR-93-5p	Pten	mmu-miR-29b-3p	Akt1
mmu-miR-93-5p	Prkca	mmu-miR-29b-3p	Col1a1
mmu-miR-93-5p	Ppp2ca	mmu-miR-29b-3p	Col3a1
mmu-miR-93-5p	Ppara	mmu-miR-29b-3p	Mapk14
mmu-miR-93-5p	Pdgfb	mmu-miR-29b-3p	Mmp9
mmu-miR-93-5p	Mapk14	mmu-miR-29b-3p	Ppara
mmu-miR-93-5p	Lep	mmu-miR-29b-3p	Pten
mmu-miR-93-5p	Col4a1	mmu-miR-29b-3p	Smad2
mmu-miR-93-5p	Bdkrb1	mmu-miR-29b-3p	Smad3
mmu-miR-93-5p	Akt1	mmu-miR-29b-3p	Smad7
mmu-miR-93-5p	Ace2	mmu-miR-145a-5p	Zeb1
mmu-miR-186-5p	Tgfbr2	mmu-miR-145a-5p	Akt1
mmu-miR-186-5p	Pdgfc	mmu-miR-145a-5p	Col1a1
mmu-miR-186-5p	Nos3	mmu-miR-145a-5p	Mapk14
mmu-miR-186-5p	Tgfbr1	mmu-miR-145a-5p	Pten
mmu-miR-186-5p	Spp1	mmu-miR-145a-5p	Smad2
mmu-miR-186-5p	Smad7	mmu-miR-145a-5p	Smad3
mmu-miR-186-5p	Smad3	mmu-miR-145a-5p	Smad7
mmu-miR-186-5p	Ctgf	mmu-miR-145a-5p	Tgfbr2
mmu-miR-186-5p	Col4a1	mmu-miR-146b-5p	Akt1
mmu-miR-186-5p	Col3a1	mmu-miR-146b-5p	Col1a1
mmu-miR-186-5p	Tgfbr3	mmu-miR-146b-5p	Jun
mmu-miR-186-5p	Pten	mmu-miR-146b-5p	Mapk14
mmu-miR-186-5p	Zeb1	mmu-miR-146b-5p	Pten
mmu-miR-186-5p	Tgfb2	mmu-miR-146b-5p	Smad3
mmu-miR-186-5p	Prkca	mmu-miR-146b-5p	Smad7
mmu-miR-186-5p	Ppara	mmu-miR-146b-5p	Tgfbr2
mmu-miR-186-5p	Sod3	mmu-miR-146b-5p	Tnf
mmu-miR-186-5p	Sod2	mmu-miR-27b-3p	Zeb1
mmu-miR-1192	Tgfbr3	mmu-miR-27b-3p	Akt1
mmu-miR-1192	Tgfbr1	mmu-miR-27b-3p	Col1a1
mmu-miR-1192	Sod2	mmu-miR-27b-3p	Jun
mmu-miR-1192	Smad7	mmu-miR-27b-3p	Mapk14
mmu-miR-1192	Serpine1	mmu-miR-27b-3p	Nos3
mmu-miR-1192	Prkca	mmu-miR-27b-3p	Ppara
mmu-miR-1192	Ppp2ca	mmu-miR-27b-3p	Pten
mmu-miR-1192	Pdgfd	mmu-miR-27b-3p	Tnf
mmu-miR-1192	Lepr	mmu-miR-214-3p	Zeb1
mmu-miR-1192	Fn1	mmu-miR-214-3p	Akt1
mmu-miR-1192	Col4a1	mmu-miR-214-3p	Col1a1
mmu-miR-1192	Agt	mmu-miR-214-3p	Mapk14
mmu-miR-1192	Jun	mmu-miR-214-3p	Mmp9
mmu-miR-1192	Tgfb2	mmu-miR-214-3p	Nos3
mmu-miR-1192	Zeb1	mmu-miR-214-3p	Pten
mmu-miR-1192	Akt1	mmu-miR-214-3p	Tgfbr2
mmu-miR-1192	Pten	mmu-miR-23a-3p	Zeb1
mmu-miR-340-5p	Zeb1	mmu-miR-23a-3p	Akt1
mmu-miR-340-5p	Tgfbr1	mmu-miR-23a-3p	Mapk14
mmu-miR-340-5p	Srebf1	mmu-miR-23a-3p	Mmp9
mmu-miR-340-5p	Spp1	mmu-miR-23a-3p	Pten
mmu-miR-340-5p	Smad7	mmu-miR-23a-3p	Smad2
mmu-miR-340-5p	Prkca	mmu-miR-23a-3p	Smad3
mmu-miR-340-5p	Mapk14	mmu-miR-23a-3p	Tnf
mmu-miR-340-5p	Fn1	mmu-miR-92a-3p	Zeb1
mmu-miR-340-5p	Tgfbr3	mmu-miR-92a-3p	Akt1
mmu-miR-340-5p	Sod2	mmu-miR-92a-3p	Ctgf
mmu-miR-340-5p	Smad2	mmu-miR-92a-3p	Mapk14
mmu-miR-340-5p	Pten	mmu-miR-92a-3p	Mmp9
mmu-miR-340-5p	Adipoq	mmu-miR-92a-3p	Ppara
mmu-miR-340-5p	Jun	mmu-miR-92a-3p	Pten
mmu-miR-340-5p	Ppara	mmu-miR-92a-3p	Tgfbr2
mmu-miR-340-5p	Bdkrb1	mmu-miR-222-3p	Zeb1
mmu-miR-340-5p	Pdgfb	mmu-miR-222-3p	Akt1
mmu-miR-495-3p	Zeb1	mmu-miR-222-3p	Icam1
mmu-miR-495-3p	Tgfbr3	mmu-miR-222-3p	Mapk14
mmu-miR-495-3p	Serpine1	mmu-miR-222-3p	Nos3
mmu-miR-495-3p	Prkca	mmu-miR-222-3p	Pten
mmu-miR-495-3p	Lepr	mmu-miR-222-3p	Tnf
mmu-miR-495-3p	Fn1	mmu-miR-34a-5p	Zeb1
mmu-miR-495-3p	Jun	mmu-miR-34a-5p	Akt1
mmu-miR-495-3p	Tgfb2	mmu-miR-34a-5p	Jun
mmu-miR-495-3p	Sod2	mmu-miR-34a-5p	Mmp9
mmu-miR-495-3p	Smad7	mmu-miR-34a-5p	Pten
mmu-miR-495-3p	Pten	mmu-miR-34a-5p	Smad2
mmu-miR-495-3p	Pdgfd	mmu-miR-221-3p	Akt1
mmu-miR-495-3p	Col4a1	mmu-miR-221-3p	Icam1
mmu-miR-495-3p	Akt1	mmu-miR-221-3p	Nos3
mmu-miR-495-3p	Tgfbr1	mmu-miR-221-3p	Pten
mmu-miR-495-3p	Ppp2ca	mmu-miR-221-3p	Tnf
mmu-miR-495-3p	Agt
mmu-miR-200a-3p	Zeb1
mmu-miR-200a-3p	Tgfbr3
mmu-miR-200a-3p	Tgfbr2
mmu-miR-200a-3p	Tgfbr1
mmu-miR-200a-3p	Tgfb2
mmu-miR-200a-3p	Spp1
mmu-miR-200a-3p	Sod2
mmu-miR-200a-3p	Pten
mmu-miR-200a-3p	Prkca
mmu-miR-200a-3p	Ppp2ca
mmu-miR-200a-3p	Ppara
mmu-miR-200a-3p	Pdgfc
mmu-miR-200a-3p	Mapk14
mmu-miR-200a-3p	Lep
mmu-miR-200a-3p	Fn1
mmu-miR-200a-3p	Jun
mmu-miR-141-3p	Lep
mmu-miR-141-3p	Tgfbr1
mmu-miR-141-3p	Pten
mmu-miR-141-3p	Prkca
mmu-miR-141-3p	Mapk14
mmu-miR-141-3p	Jun
mmu-miR-141-3p	Tgfbr3
mmu-miR-141-3p	Ppp2ca
mmu-miR-141-3p	Ppara
mmu-miR-141-3p	Tgfb2
mmu-miR-141-3p	Tgfbr2
mmu-miR-141-3p	Zeb1
mmu-miR-141-3p	Spp1
mmu-miR-141-3p	Sod2
mmu-miR-141-3p	Fn1
mmu-miR-141-3p	Pdgfc
mmu-miR-128-3p	Tgfbr1
mmu-miR-128-3p	Ppara
mmu-miR-128-3p	Zeb1
mmu-miR-128-3p	Tgfbr3
mmu-miR-128-3p	Serpine1
mmu-miR-128-3p	Prkca
mmu-miR-128-3p	Smad3
mmu-miR-128-3p	Col3a1
mmu-miR-128-3p	Tgfbr2
mmu-miR-128-3p	Mapk14
mmu-miR-128-3p	Sod2
mmu-miR-128-3p	Pten
mmu-miR-128-3p	Ppp2ca
mmu-miR-128-3p	Mmp9
mmu-miR-128-3p	Lepr
mmu-miR-128-3p	Icam1
mmu-miR-377-3p	Tgfbr3
mmu-miR-377-3p	Tgfbr2
mmu-miR-377-3p	Tgfbr1
mmu-miR-377-3p	Tgfb2
mmu-miR-377-3p	Spp1
mmu-miR-377-3p	Sod2
mmu-miR-377-3p	Smad7
mmu-miR-377-3p	Smad3
mmu-miR-377-3p	Serpine1
mmu-miR-377-3p	Pten
mmu-miR-377-3p	Ppara
mmu-miR-377-3p	Mapk14
mmu-miR-377-3p	Lepr
mmu-miR-377-3p	Lep
mmu-miR-377-3p	Col4a1
mmu-miR-7a-5p	Tgfbr1
mmu-miR-7a-5p	Smad2
mmu-miR-7a-5p	Lepr
mmu-miR-7a-5p	Col2a1
mmu-miR-7a-5p	Col4a1
mmu-miR-7a-5p	Ppara
mmu-miR-7a-5p	Lep
mmu-miR-7a-5p	Tgfbr2
mmu-miR-7a-5p	Srebf1
mmu-miR-7a-5p	Pten
mmu-miR-7a-5p	Nos3
mmu-miR-7a-5p	Mmp9
mmu-miR-7a-5p	Bdkrb1
mmu-miR-7a-5p	Akr1b3
mmu-miR-7a-5p	Ace2

## Sheet: Sheet 4
Table S4- Validated targets of the DE miRNAs. Validated target genes with strong evidence were harvested for the miRNAs detected as differentially expressed in cortex and medulla by qPCR.
Anatomical Compartment	miRNA	Target
Cortx	mmu-miR-106a-5p	Stat3
		Arid4b
		Mylip
		Hipk3
		Hif1a
		Sqstm1
		Vegfa
	mmu-miR-182-5p	Adcy6
		Foxo3
		Clic5
		Fbxw7
		Tbx1
	mmu-miR-187-5p	Cd276
		Tnf
		Nfkbiz
		Hipk3
	mmu-miR-210-3p	Tcf7l2
		Ucp2
		Acvr1b
		Bcl2
		Nfkb1
		Hif1a
		Inpp5d
		Shh
	mmu-miR-221-3p	Bnip3
		Ddit4
		Psmd9
		Cdkn1b
		Arnt
		Timp3
		Kit
	mmu-miR-222-3p	Ets1
		Kit
	mmu-miR-29b-3p	Dnmt3b
		Dnmt3a
		Col1a1
		Col1a2
		Fbn1
		Col3a1
		Eln
		Dusp2
		Ctnnbip1
		Acvr2a
		Tgfb3
		Hdac4
		Col5a3
		Col4a2
		Bcl2l11
		Bmf
		Hrk
		Bbc3
		Bak1
		Tbx21
		Eomes
		Col2a1
		Cav2
		Insig1
		Akt3
		Sirt1
		Bace1
		Col4a6
		Col4a5
		Col4a4
		Col4a3
		Col4a1
		Tnfaip3
		Igf1
		Sox2
	mmu-miR-30a-5p	Ak1
		Tnrc6a
		Abcb1b
		Inhba
		Egfr
		Bdnf
		Snai1
		Ccne2
		Celsr3
		Mdm2
		Mtdh
		Smad1
		Twf1
		Timp3
	mmu-miR-31-5p	Hif1a
		Pdgfb
		Dlx3
		Fgf10
		Krt16
		Krt17
		Myd88
		Fzd4
	mmu-miR-34a-5p	Foxp1
		Bcl2
		Dll1
		Sirt1
		Actb
		Vcl
		Sema4b
		Pofut1
		Bcl6
		Vegfb
		Ppp1r10
		Trem2
		Tgif2
		Ccnd1
		Gas1
		Notch1
	mmu-miR-451a	Prkaa1
		Acc
		Cab39
		Myc
	mmu-miR-93-5p	Vegfa
		Stat3
		Sqstm1
	mmu-mir-802-5p	Hnf1b
		Mecp2
		Foxm1
		Pten
		Agtr1a
Medulla	mmu-miR-145a-5p	Hoxa9
		Tmod3
		Irs1
		Prkce
		Klf4
		Camk2d
		Rreb1
		Kras
		Sox9
		Ccnd2
		Acvr1b
		Sp7
		Foxo1
		Klf5
	mmu-miR-21a-5p	Peli1
		Pdcd4
		Spry2
		Pten
		Reck
		Spry1
		Tgfbi
		Fasl
		Spry4
		Spry3
		Tgfbr3
		Tnfaip8l2
		Smad7
		Yy1
		Eif4e3
		Pdcd10
		Timp3
		Yod1
		Mmp9
	mmu-miR-214-3p	Ezh2
		Sp7
		Ctgf
		Pou4f2
	mmu-miR-3473a	Pten
	mmu-miR-34a-5p	Bcl2
		Sirt1
		Notch1
		Dll1
		Foxp1
		Vcl
		Sema4b
		Pofut1
		Bcl6
		Gas1
		Vegfb
		Ppp1r10
		Ccnd1
		Trem2
		Tgif2
		Actb
	mmu-mir-802-5p	Hnf1b
		Mecp2
		Foxm1
		Pten
		Agtr1a

## Sheet: Sheet 5
Table S5- Central nodes in cortex and medulla networks. The top 15% nodes with the highest degree, betweenness centrality, or closeness centrality are determined in the cortex and medulla networks.
Anatomical Compartment	Layer	Node	Degree	Node	Betweenness centrality	Node	Closeness centrality
Cortex	Validated targets	Bcl2	15	Bcl2	0.15	Sirt1	0.39
		Foxo3	15	Sirt1	0.14	Akt3	0.39
		Stat3	11	Foxo3	0.13	Bcl2	0.39
		Egfr	10	Akt3	0.11	Foxo3	0.37
		Hif1a	10	Stat3	0.11	Stat3	0.37
		Kit	10	Egfr	0.1	Egfr	0.36
		Sirt1	9	Hif1a	0.1	Myc	0.36
		Cdkn1b	9	Kit	0.07	Kit	0.35
		Myc	9	Myc	0.05	Vegfa	0.34
		Vegfa	9	Tnf	0.05	Hif1a	0.34
		Akt3	9	Vegfa	0.04	Cdkn1b	0.34
		Notch1	7	Nfkb1	0.04	Tnf	0.34
		Ccnd1	6	Igf1	0.04	Mdm2	0.33
		Nfkb1	6	Pten	0.04	Bcl2l11	0.33
		Tnf	6	Cdkn1b	0.03	Bmf	0.33
		Prkaa1	5	Vegfb	0.03	Bak1	0.33
		Acvr2a	5	Acvr2a	0.03	Bbc3	0.33
		Inhba	5	Foxm1	0.03	Igf1	0.33
		Mdm2	5	Notch1	0.03	Bcl6	0.32
	miRNAs	mmu-miR-29b-3p	35	mmu-miR-29b-3p	0.4	mmu-miR-29b-3p	0.38
		mmu-miR-34a-5p	16	mmu-miR-34a-5p	0.16	mmu-miR-34a-5p	0.35
		mmu-miR-30a-5p	14	mmu-miR-30a-5p	0.14	mmu-miR-210-3p	0.32
Medulla	Validated Targets	Sirt1	8	Smad7	0.24	Smad7	0.38
		Notch1	7	Pten	0.18	Sirt1	0.38
		Foxo1	6	Sirt1	0.15	Notch1	0.36
		Irs1	5	Acvr1b	0.14	Mmp9	0.35
		Smad7	5	Notch1	0.13	Yy1	0.34
		Actb	4	Yy1	0.12	Acvr1b	0.33
		Acvr1b	4	Mmp9	0.11	Ezh2	0.33
		Prkce	4	Ezh2	0.08	Sox9	0.32
		Pten	4	Sox9	0.06	Foxp1	0.32
		Sox9	4	Foxp1	0.05	Foxo1	0.31
	miRNAs	mmu-miR-21a-5p	20	mmu-miR-21a-5p	0.59	mmu-miR-21a-5p	0.38
		mmu-miR-34a-5p	16	mmu-miR-34a-5p	0.31	mmu-miR-34a-5p	0.33
		mmu-miR-145a-5p	14	mmu-miR-145a-5p	0.3	mmu-miR-145a-5p	0.32

## Sheet: Sheet 6
Table S6- Pathway and GO enrichment analysis for cortex. Further pathways and Gene Ontology biological processes were collected for cortex genes. Pathways with the adjusted p-value ≤ 0.05 are shown.
Category	Term	Count	%	PValue	Genes	List Total	Pop Hits	Pop Total	Fold Enrichment	Bonferroni	Benjamini	FDR
GOTERM_BP_DIRECT	GO:0045893~positive regulation of transcription, DNA-templated	29	26.8519	2.51996e-18	20674, 18033, 21926, 18591, 20613, 57765, 208727, 17869, 21380, 14235, 11863, 16000, 20423, 15251, 108655, 17257, 21410, 16323, 14165, 20848, 23871, 56484, 21416, 13813, 21809, 14366, 18128, 67151, 12842	108	576	18082	8.42943	5.14828e-15	5.1508e-15	4.72241e-15
GOTERM_BP_DIRECT	GO:0008284~positive regulation of cell proliferation	26	24.0741	8.45649e-16	22339, 14451, 21926, 18591, 16590, 13649, 208727, 11607, 17869, 12576, 105787, 21380, 13388, 14235, 16000, 20423, 15251, 17257, 19211, 12043, 14165, 20848, 23871, 12443, 93759, 18128	108	542	18082	8.0315	1.81455e-12	7.98445e-13	7.32038e-13
GOTERM_BP_DIRECT	GO:0000122~negative regulation of transcription from RNA polymerase II promoter	29	26.8519	1.17189e-15	22339, 20674, 17246, 18412, 12053, 18033, 21926, 228839, 20613, 208727, 17869, 21380, 14235, 67087, 20423, 15251, 108655, 17257, 21410, 56484, 21416, 13813, 12443, 15259, 93759, 18128, 67154, 13435, 13436	108	729	18082	6.66029	2.495e-12	7.98445e-13	7.32038e-13
GOTERM_BP_DIRECT	GO:0045944~positive regulation of transcription from RNA polymerase II promoter	31	28.7037	5.79827e-14	22339, 20674, 17125, 94246, 11480, 18033, 21926, 13649, 208727, 17869, 21380, 13388, 14235, 11863, 16000, 20423, 15251, 108655, 21410, 16323, 14165, 20848, 23871, 56484, 21416, 13813, 21809, 93759, 18128, 67151, 11479	108	995	18082	5.21629	1.18399e-10	2.96291e-11	2.71649e-11
GOTERM_BP_DIRECT	GO:0001568~blood vessel development	12	11.1111	3.50693e-13	12825, 13393, 22339, 15251, 17246, 11607, 14366, 18591, 21380, 12843, 21416, 12842	108	71	18082	28.2973	7.1652e-10	1.43363e-10	1.3144e-10
GOTERM_BP_DIRECT	GO:0043066~negative regulation of apoptotic process	21	19.4444	1.10771e-10	16000, 20423, 22228, 22339, 15251, 17246, 21410, 12064, 12053, 18033, 12176, 19211, 12043, 14451, 20848, 13649, 12576, 15259, 105787, 93759, 67154	108	566	18082	6.21192	2.26305e-07	3.71606e-08	3.407e-08
GOTERM_BP_DIRECT	GO:0043065~positive regulation of apoptotic process	17	15.7407	1.27262e-10	15251, 12064, 12053, 12176, 19211, 16331, 21926, 56484, 21416, 171543, 21809, 12123, 12125, 93759, 18128, 170770, 12018	108	335	18082	8.49624	2.59997e-07	3.71606e-08	3.407e-08
GOTERM_BP_DIRECT	GO:0042493~response to drug	17	15.7407	1.51609e-10	17125, 17246, 21410, 12064, 16323, 19211, 12043, 20848, 208727, 22340, 12443, 12576, 18669, 13435, 12842, 12018, 13436	108	339	18082	8.39599	3.09738e-07	3.87362e-08	3.55145e-08
GOTERM_BP_DIRECT	GO:0038063~collagen-activated tyrosine kinase receptor signaling pathway	6	5.55556	3.6459e-10	12826, 12827, 94216, 12828, 12830, 12842	108	8	18082	125.569	7.44858e-07	8.28025e-08	7.59158e-08
GOTERM_BP_DIRECT	GO:0050679~positive regulation of epithelial cell proliferation	10	9.25926	6.47615e-10	16000, 22339, 108655, 13649, 14451, 14165, 17869, 21380, 18128, 21416	108	76	18082	22.0297	1.32308e-06	1.32372e-07	1.21363e-07
GOTERM_BP_DIRECT	GO:0008285~negative regulation of cell proliferation	17	15.7407	9.36287e-10	16000, 17125, 12390, 16323, 12053, 19211, 12043, 16331, 14165, 21926, 20848, 208727, 21809, 12576, 13388, 18128, 12018	108	384	18082	7.41209	1.91283e-06	1.73979e-07	1.59509e-07
GOTERM_BP_DIRECT	GO:0048661~positive regulation of smooth muscle cell proliferation	10	9.25926	1.03373e-09	16000, 22339, 15251, 108655, 13649, 17874, 208727, 21926, 17869, 18591	108	80	18082	20.9282	2.11191e-06	1.76078e-07	1.61434e-07
GOTERM_BP_DIRECT	GO:0010628~positive regulation of gene expression	17	15.7407	1.62766e-09	20423, 22339, 15251, 17125, 17246, 21410, 16323, 18033, 21926, 20848, 18591, 16590, 21809, 105787, 13388, 11479, 13436	108	399	18082	7.13344	3.3253e-06	2.55918e-07	2.34633e-07
GOTERM_BP_DIRECT	GO:0045648~positive regulation of erythrocyte differentiation	7	6.48148	1.8814e-09	15251, 16323, 11480, 16331, 23871, 56484, 11479	108	21	18082	55.8086	3.84368e-06	2.74684e-07	2.51838e-07
GOTERM_BP_DIRECT	GO:0010468~regulation of gene expression	15	13.8889	3.78215e-09	16000, 20423, 15251, 20674, 17257, 17246, 17874, 12043, 14165, 13813, 12824, 17869, 18128, 13435, 13436	108	308	18082	8.15386	7.7269e-06	5.15381e-07	4.72516e-07
GOTERM_BP_DIRECT	GO:0008283~cell proliferation	13	12.037	6.99714e-09	16000, 20423, 22339, 74747, 12043, 21926, 20848, 21416, 13649, 12828, 17869, 21380, 12018	108	220	18082	9.89335	1.42951e-05	8.93884e-07	8.1954e-07
GOTERM_BP_DIRECT	GO:0032355~response to estradiol	10	9.25926	8.40019e-09	14165, 19211, 12443, 12576, 20848, 17869, 23871, 13435, 12842, 13436	108	101	18082	16.5768	1.71614e-05	1.01e-06	9.25997e-07
GOTERM_BP_DIRECT	GO:0071456~cellular response to hypoxia	10	9.25926	9.99693e-09	22339, 15251, 17246, 12176, 19211, 12043, 105787, 93759, 56484, 13435	108	103	18082	16.2549	2.04235e-05	1.13521e-06	1.04079e-06
GOTERM_BP_DIRECT	GO:0001666~response to hypoxia	12	11.1111	1.85387e-08	22228, 22339, 15251, 17257, 74747, 21809, 12176, 22340, 12576, 23871, 11863, 13436	108	192	18082	10.4641	3.78739e-05	1.99437e-06	1.8285e-06
GOTERM_BP_DIRECT	GO:0006915~apoptotic process	18	16.6667	3.95207e-08	18412, 74747, 17874, 18033, 12176, 19211, 12043, 16331, 21926, 56484, 171543, 21929, 12123, 15259, 12125, 93759, 170770, 12018	108	570	18082	5.28713	8.07374e-05	4.03901e-06	3.70309e-06
GOTERM_BP_DIRECT	GO:0048839~inner ear development	8	7.40741	1.21797e-07	16000, 20423, 20674, 12824, 12064, 21809, 12576, 13388	108	66	18082	20.2941	0.000248799	1.18549e-05	1.08689e-05
GOTERM_BP_DIRECT	GO:0001525~angiogenesis	12	11.1111	1.73587e-07	20423, 22339, 15251, 12826, 140484, 12827, 22340, 14165, 19211, 93759, 21380, 18128	108	239	18082	8.40632	0.000354575	1.61278e-05	1.47865e-05
GOTERM_BP_DIRECT	GO:0007507~heart development	12	11.1111	4.18855e-07	20423, 12825, 108655, 17246, 140484, 11607, 22340, 19211, 18591, 21380, 18128, 14118	108	261	18082	7.69774	0.000855355	3.72235e-05	3.41276e-05
GOTERM_BP_DIRECT	GO:0090200~positive regulation of release of cytochrome c from mitochondria	6	5.55556	8.36512e-07	171543, 12176, 12123, 12125, 170770, 12018	108	30	18082	33.4852	0.00170754	7.1243e-05	6.53177e-05
GOTERM_BP_DIRECT	GO:0007568~aging	10	9.25926	8.75638e-07	22228, 12825, 11607, 21809, 19211, 20848, 16666, 56484, 13435, 12018	108	173	18082	9.6778	0.00178733	7.15921e-05	6.56378e-05
GOTERM_BP_DIRECT	GO:0042127~regulation of cell proliferation	11	10.1852	9.68247e-07	16000, 20423, 15251, 13649, 17874, 12053, 12576, 21926, 93759, 14235, 18128	108	227	18082	8.11315	0.00197617	7.49529e-05	6.87191e-05
GOTERM_BP_DIRECT	GO:0006351~transcription, DNA-templated	30	27.7778	9.90083e-07	20674, 17125, 94246, 12053, 18033, 228839, 80859, 57765, 208727, 17869, 105787, 21380, 14235, 11863, 15251, 108655, 17257, 21410, 20848, 23871, 56484, 52040, 21416, 13813, 12827, 12443, 15259, 93759, 18128, 13435	108	1885	18082	2.6646	0.0020207	7.49529e-05	6.87191e-05
GOTERM_BP_DIRECT	GO:0071230~cellular response to amino acid stimulus	9	8.33333	1.5346e-06	12825, 12826, 13649, 94216, 21926, 12843, 13435, 12842, 13436	108	137	18082	10.9988	0.00313028	0.000112026	0.000102709
GOTERM_BP_DIRECT	GO:0031069~hair follicle morphogenesis	6	5.55556	1.86132e-06	20423, 14165, 12043, 16667, 18128, 20613	108	35	18082	28.7016	0.00379546	0.000126818	0.00011627
GOTERM_BP_DIRECT	GO:0048514~blood vessel morphogenesis	6	5.55556	1.86132e-06	22339, 15251, 12826, 14165, 18591, 21380	108	35	18082	28.7016	0.00379546	0.000126818	0.00011627
GOTERM_BP_DIRECT	GO:0042475~odontogenesis of dentin-containing tooth	7	6.48148	1.92632e-06	20423, 13393, 14165, 12125, 21380, 13388, 21416	108	63	18082	18.6029	0.00392775	0.000127013	0.000116449
GOTERM_BP_DIRECT	GO:0048754~branching morphogenesis of an epithelial tube	6	5.55556	2.1514e-06	16000, 20423, 22339, 21410, 14165, 18128	108	36	18082	27.9043	0.00438566	0.00013742	0.000125991
GOTERM_BP_DIRECT	GO:0002053~positive regulation of mesenchymal cell proliferation	6	5.55556	2.47589e-06	20423, 22339, 108655, 14451, 17869, 21380	108	37	18082	27.1502	0.00504547	0.000148844	0.000136465
GOTERM_BP_DIRECT	GO:0045747~positive regulation of Notch signaling pathway	6	5.55556	2.47589e-06	20674, 14165, 20848, 13388, 18128, 16590	108	37	18082	27.1502	0.00504547	0.000148844	0.000136465
GOTERM_BP_DIRECT	GO:0030335~positive regulation of cell migration	10	9.25926	3.29193e-06	16000, 22339, 13649, 20352, 23871, 18591, 18128, 16590, 20613, 12842	108	203	18082	8.24758	0.00670285	0.000192248	0.000176259
GOTERM_BP_DIRECT	GO:0010629~negative regulation of gene expression	11	10.1852	3.89075e-06	16000, 20423, 22339, 17246, 18033, 21926, 17869, 93759, 18591, 12018, 11479	108	265	18082	6.94976	0.00791731	0.000220908	0.000202535
GOTERM_BP_DIRECT	GO:0006357~regulation of transcription from RNA polymerase II promoter	13	12.037	4.0272e-06	20674, 17125, 16323, 12053, 18033, 23871, 56484, 20613, 21416, 80859, 13813, 21380, 18128	108	397	18082	5.48246	0.00819384	0.000222476	0.000203972
GOTERM_BP_DIRECT	GO:0001974~blood vessel remodeling	6	5.55556	5.31556e-06	16000, 22339, 17246, 14165, 21380, 12018	108	43	18082	23.3618	0.010801	0.000285921	0.000262141
GOTERM_BP_DIRECT	GO:0045471~response to ethanol	8	7.40741	6.05974e-06	20423, 19211, 12043, 12443, 20848, 17869, 93759, 12018	108	117	18082	11.4479	0.0123038	0.000317592	0.000291178
GOTERM_BP_DIRECT	GO:0060664~epithelial cell proliferation involved in salivary gland morphogenesis	4	3.7037	6.93061e-06	20423, 14165, 21926, 18591	108	7	18082	95.672	0.0140595	0.000354154	0.000324699
GOTERM_BP_DIRECT	GO:1902895~positive regulation of pri-miRNA transcription from RNA polymerase II promoter	5	4.62963	7.80938e-06	15251, 17125, 18033, 20848, 18591	108	22	18082	38.0513	0.015828	0.00038073	0.000349065
GOTERM_BP_DIRECT	GO:0060548~negative regulation of cell death	7	6.48148	7.85411e-06	12064, 12176, 21929, 20848, 17869, 93759, 18128	108	80	18082	14.6498	0.015918	0.00038073	0.000349065
GOTERM_BP_DIRECT	GO:0045892~negative regulation of transcription, DNA-templated	15	13.8889	8.00949e-06	108655, 17257, 17246, 12053, 18033, 21926, 18591, 20613, 21416, 208727, 12576, 93759, 14235, 18128, 13436	108	579	18082	4.33746	0.0162303	0.00038073	0.000349065
GOTERM_BP_DIRECT	GO:0007050~cell cycle arrest	7	6.48148	8.44198e-06	11636, 20674, 16323, 14451, 12576, 17869, 21416	108	81	18082	14.4689	0.0170992	0.000392168	0.000359552
GOTERM_BP_DIRECT	GO:0030324~lung development	8	7.40741	8.89145e-06	16000, 20423, 22339, 108655, 13649, 14165, 50754, 18128	108	124	18082	10.8017	0.0180013	0.000403869	0.000370279
GOTERM_BP_DIRECT	GO:0030308~negative regulation of cell growth	8	7.40741	9.37348e-06	16323, 12053, 14451, 12043, 12576, 93759, 170770, 11479	108	125	18082	10.7153	0.0189679	0.000416509	0.000381868
GOTERM_BP_DIRECT	GO:0060021~palate development	7	6.48148	1.1161e-05	20423, 12824, 16323, 21809, 14451, 20613, 231070	108	85	18082	13.788	0.0225441	0.000485386	0.000445017
BIOCARTA	m_npp1Pathway:Regulators of Bone Mineralization	6	5.55556	4.41037e-06	12826, 12829, 12827, 94216, 12828, 12830	40	10	1289	19.335	0.000533513	0.000529244	0.000511603
GOTERM_BP_DIRECT	GO:0006355~regulation of transcription, DNA-templated	31	28.7037	1.48243e-05	20674, 17125, 94246, 12053, 18033, 228839, 80859, 57765, 208727, 17869, 105787, 21380, 14235, 11863, 20423, 13393, 15251, 108655, 17257, 21410, 20848, 23871, 56484, 21416, 13813, 12443, 15259, 93759, 18128, 13435, 11479	108	2279	18082	2.2774	0.0298322	0.000631266	0.000578764
GOTERM_BP_DIRECT	GO:0002052~positive regulation of neuroblast proliferation	5	4.62963	1.56722e-05	20423, 22339, 15251, 20674, 18128	108	26	18082	32.1973	0.0315114	0.000640679	0.000587394
GOTERM_BP_DIRECT	GO:0007498~mesoderm development	5	4.62963	1.56722e-05	22339, 11480, 21380, 20613, 11479	108	26	18082	32.1973	0.0315114	0.000640679	0.000587394
GOTERM_BP_DIRECT	GO:0032464~positive regulation of protein homooligomerization	4	3.7037	1.64904e-05	171543, 12123, 12125, 170770	108	9	18082	74.4115	0.033129	0.000651907	0.000597687
GOTERM_BP_DIRECT	GO:0008630~intrinsic apoptotic signaling pathway in response to DNA damage	6	5.55556	1.65847e-05	12043, 21926, 17869, 12125, 93759, 12018	108	54	18082	18.6029	0.0333152	0.000651907	0.000597687
GOTERM_BP_DIRECT	GO:0070301~cellular response to hydrogen peroxide	6	5.55556	2.1651e-05	17246, 12176, 21929, 23871, 105787, 93759	108	57	18082	17.6238	0.0432694	0.000834992	0.000765545
GOTERM_BP_DIRECT	GO:0046902~regulation of mitochondrial membrane permeability	4	3.7037	2.34562e-05	12176, 12043, 20848, 12018	108	10	18082	66.9704	0.0467915	0.000887862	0.000814018
GOTERM_BP_DIRECT	GO:0045930~negative regulation of mitotic cell cycle	5	4.62963	2.45606e-05	13649, 14451, 12043, 12576, 21926	108	29	18082	28.8665	0.0489398	0.00091276	0.000836846
BIOCARTA	m_vitCBPathway:Vitamin C in the Brain	6	5.55556	2.10659e-05	12826, 12829, 12827, 94216, 12828, 12830	40	13	1289	14.8731	0.00254575	0.000961379	0.000929333
BIOCARTA	m_plateletAppPathway:Platelet Amyloid Precursor Protein Pathway	6	5.55556	3.2046e-05	12826, 12829, 12827, 94216, 12828, 12830	40	14	1289	13.8107	0.00387012	0.000961379	0.000929333
BIOCARTA	m_ace2Pathway:Angiotensin-converting enzyme 2 regulates heart function	6	5.55556	3.2046e-05	12826, 12829, 12827, 94216, 12828, 12830	40	14	1289	13.8107	0.00387012	0.000961379	0.000929333
GOTERM_BP_DIRECT	GO:0043410~positive regulation of MAPK cascade	7	6.48148	3.53632e-05	16000, 20674, 12390, 14165, 18591, 21380, 16590	108	104	18082	11.2691	0.0697	0.00129076	0.0011834
GOTERM_BP_DIRECT	GO:2001240~negative regulation of extrinsic apoptotic signaling pathway in absence of ligand	5	4.62963	4.15515e-05	12824, 14451, 14165, 12043, 21926	108	33	18082	25.3676	0.0813881	0.00149002	0.0013661
GOTERM_BP_DIRECT	GO:0043524~negative regulation of neuron apoptotic process	8	7.40741	4.62824e-05	22339, 15251, 17257, 12064, 11607, 21809, 12043, 93759	108	160	18082	8.3713	0.0902243	0.00163106	0.0014954
GOTERM_BP_DIRECT	GO:0006919~activation of cysteine-type endopeptidase activity involved in apoptotic process	6	5.55556	4.7651e-05	12828, 12576, 21926, 17869, 170770, 12018	108	67	18082	14.9934	0.0927646	0.00165083	0.00151353
GOTERM_BP_DIRECT	GO:0045669~positive regulation of osteoblast differentiation	6	5.55556	5.11924e-05	16000, 22339, 17125, 11480, 102657, 67087	108	68	18082	14.7729	0.0993051	0.00174395	0.00159891
GOTERM_BP_DIRECT	GO:0043525~positive regulation of neuron apoptotic process	6	5.55556	5.49338e-05	208727, 12123, 21926, 12125, 56484, 170770	108	69	18082	14.5588	0.106164	0.00184073	0.00168764
GOTERM_BP_DIRECT	GO:0045596~negative regulation of cell differentiation	7	6.48148	5.92572e-05	20423, 20674, 12053, 14165, 21380, 13388, 18128	108	114	18082	10.2805	0.114025	0.00195358	0.0017911
GOTERM_BP_DIRECT	GO:0042472~inner ear morphogenesis	6	5.55556	6.74361e-05	20674, 12824, 14165, 21380, 13388, 231070	108	72	18082	13.9522	0.128707	0.00218793	0.00200596
GOTERM_BP_DIRECT	GO:0014911~positive regulation of smooth muscle cell migration	5	4.62963	8.12726e-05	16000, 208727, 12043, 17869, 18591	108	39	18082	21.4649	0.152993	0.00259564	0.00237976
GOTERM_BP_DIRECT	GO:0071260~cellular response to mechanical stimulus	6	5.55556	9.89318e-05	13649, 208727, 18033, 12176, 12018, 12842	108	78	18082	12.8789	0.183009	0.00311102	0.00285228
GOTERM_BP_DIRECT	GO:0097192~extrinsic apoptotic signaling pathway in absence of ligand	5	4.62963	0.000109101	16000, 12043, 12125, 56484, 12018	108	42	18082	19.9317	0.19981	0.00337883	0.00309781
GOTERM_BP_DIRECT	GO:0001934~positive regulation of protein phosphorylation	8	7.40741	0.000111594	22339, 18412, 13649, 11480, 12443, 21926, 93759, 21380	108	184	18082	7.27939	0.203876	0.00340446	0.00312131
GOTERM_BP_DIRECT	GO:0007368~determination of left/right symmetry	6	5.55556	0.000118395	20423, 11480, 14165, 21380, 13388, 18128	108	81	18082	12.4019	0.214862	0.00354725	0.00325223
GOTERM_BP_DIRECT	GO:0045740~positive regulation of DNA replication	5	4.62963	0.000119746	16000, 13649, 21809, 14165, 18591	108	43	18082	19.4681	0.217026	0.00354725	0.00325223
GOTERM_BP_DIRECT	GO:0001822~kidney development	7	6.48148	0.00012277	20423, 22339, 21410, 11607, 12043, 12125, 14118	108	130	18082	9.01524	0.221849	0.00358488	0.00328672
GOTERM_BP_DIRECT	GO:0006349~regulation of gene expression by genetic imprinting	4	3.7037	0.000128966	94246, 17257, 13435, 13436	108	17	18082	39.3943	0.231638	0.00371276	0.00340396
GOTERM_BP_DIRECT	GO:0051781~positive regulation of cell division	5	4.62963	0.000143264	20423, 22339, 21809, 22340, 18591	108	45	18082	18.6029	0.253761	0.00406711	0.00372884
GOTERM_BP_DIRECT	GO:0048546~digestive tract morphogenesis	4	3.7037	0.000154093	20423, 15251, 13649, 12043	108	18	18082	37.2058	0.270092	0.00431461	0.00395577
GOTERM_BP_DIRECT	GO:0007605~sensory perception of sound	7	6.48148	0.000170271	20674, 12824, 12576, 14366, 21380, 224796, 12842	108	138	18082	8.49262	0.293825	0.00470315	0.00431199
GOTERM_BP_DIRECT	GO:0048286~lung alveolus development	5	4.62963	0.000184565	16000, 22339, 20674, 21809, 14165	108	48	18082	17.4402	0.314153	0.00496901	0.00455573
GOTERM_BP_DIRECT	GO:0060070~canonical Wnt signaling pathway	6	5.55556	0.000184758	20423, 19211, 12443, 17869, 14366, 21416	108	89	18082	11.2871	0.314423	0.00496901	0.00455573
GOTERM_BP_DIRECT	GO:0048557~embryonic digestive tract morphogenesis	4	3.7037	0.000247933	20423, 21410, 14165, 21416	108	21	18082	31.8907	0.397453	0.00658149	0.00603411
GOTERM_BP_DIRECT	GO:0051897~positive regulation of protein kinase B signaling	6	5.55556	0.000276332	16000, 22339, 13649, 21926, 67154, 21416	108	97	18082	10.3562	0.431426	0.00724131	0.00663905
GOTERM_BP_DIRECT	GO:0043406~positive regulation of MAP kinase activity	5	4.62963	0.000291918	22339, 13649, 21926, 18591, 16590	108	54	18082	15.5024	0.449251	0.00755293	0.00692475
GOTERM_BP_DIRECT	GO:0048538~thymus development	5	4.62963	0.00031339	20423, 14165, 12043, 12125, 21380	108	55	18082	15.2205	0.472895	0.00800711	0.00734116
GOTERM_BP_DIRECT	GO:0001708~cell fate specification	4	3.7037	0.000327313	20423, 20674, 21380, 18128	108	23	18082	29.1176	0.487682	0.00814988	0.00747205
GOTERM_BP_DIRECT	GO:0016239~positive regulation of macroautophagy	4	3.7037	0.000327313	15251, 18412, 12176, 93759	108	23	18082	29.1176	0.487682	0.00814988	0.00747205
GOTERM_BP_DIRECT	GO:0050731~positive regulation of peptidyl-tyrosine phosphorylation	6	5.55556	0.000333344	16000, 22339, 12390, 83433, 14165, 18591	108	101	18082	9.94609	0.493958	0.00814988	0.00747205
GOTERM_BP_DIRECT	GO:1901215~negative regulation of neuron death	5	4.62963	0.00033597	16000, 22339, 12064, 20848, 93759	108	56	18082	14.9487	0.496667	0.00814988	0.00747205
GOTERM_BP_DIRECT	GO:0001714~endodermal cell fate specification	3	2.77778	0.000342901	20674, 13813, 21410	108	5	18082	100.456	0.503746	0.00814988	0.00747205
GOTERM_BP_DIRECT	GO:0061419~positive regulation of transcription from RNA polymerase II promoter in response to hypoxia	3	2.77778	0.000342901	22339, 15251, 18128	108	5	18082	100.456	0.503746	0.00814988	0.00747205
GOTERM_BP_DIRECT	GO:0007275~multicellular organism development	17	15.7407	0.000352322	20423, 22339, 13393, 20674, 20352, 21926, 18591, 20613, 13813, 13649, 22340, 107934, 14366, 93759, 21380, 13388, 18128	108	1029	18082	2.76603	0.513209	0.00827754	0.0075891
GOTERM_BP_DIRECT	GO:0001541~ovarian follicle development	5	4.62963	0.000359692	22339, 16323, 12043, 17869, 16590	108	57	18082	14.6865	0.520487	0.00835467	0.00765981
GOTERM_BP_DIRECT	GO:0045666~positive regulation of neuron differentiation	6	5.55556	0.000364986	20423, 20674, 12064, 12053, 228839, 13436	108	103	18082	9.75297	0.525647	0.00838239	0.00768522
GOTERM_BP_DIRECT	GO:0042474~middle ear morphogenesis	4	3.7037	0.000372466	14451, 17869, 21380, 231070	108	24	18082	27.9043	0.532843	0.00845911	0.00775557
GOTERM_BP_DIRECT	GO:0042542~response to hydrogen peroxide	5	4.62963	0.000384589	12043, 105787, 93759, 12018, 12842	108	58	18082	14.4333	0.544276	0.00863847	0.00792001
GOTERM_BP_DIRECT	GO:0097150~neuronal stem cell population maintenance	4	3.7037	0.00042144	20674, 56484, 13388, 18128	108	25	18082	26.7881	0.577338	0.0093633	0.00858455
GOTERM_BP_DIRECT	GO:0001501~skeletal system development	6	5.55556	0.000435033	12825, 208727, 12824, 12843, 14118, 12842	108	107	18082	9.38837	0.58892	0.00945966	0.0086729
GOTERM_BP_DIRECT	GO:0051091~positive regulation of sequence-specific DNA binding transcription factor activity	6	5.55556	0.000435033	208727, 12064, 19211, 21926, 14366, 16590	108	107	18082	9.38837	0.58892	0.00945966	0.0086729
GOTERM_BP_DIRECT	GO:0001944~vasculature development	4	3.7037	0.000474366	20423, 22339, 15251, 50754	108	26	18082	25.7578	0.620674	0.0102064	0.0093575
GOTERM_BP_DIRECT	GO:0000082~G1/S transition of mitotic cell cycle	5	4.62963	0.000496591	16323, 12443, 12576, 12448, 11479	108	62	18082	13.5021	0.637521	0.0105733	0.00969387
GOTERM_BP_DIRECT	GO:0061304~retinal blood vessel morphogenesis	3	2.77778	0.000512363	22339, 12826, 14366	108	6	18082	83.713	0.64902	0.0106864	0.00979763
GOTERM_BP_DIRECT	GO:2001054~negative regulation of mesenchymal cell apoptotic process	3	2.77778	0.000512363	20423, 15251, 21380	108	6	18082	83.713	0.64902	0.0106864	0.00979763
GOTERM_BP_DIRECT	GO:0032007~negative regulation of TOR signaling	4	3.7037	0.000531373	15251, 74747, 105787, 93759	108	27	18082	24.8038	0.662396	0.0109624	0.0100507
GOTERM_BP_DIRECT	GO:0051726~regulation of cell cycle	6	5.55556	0.000536321	19211, 12043, 12443, 20848, 12448, 12018	108	112	18082	8.96925	0.665794	0.0109624	0.0100507
BIOCARTA	m_intrinsicPathway:Intrinsic Prothrombin Activation Pathway	6	5.55556	0.00044063	12826, 12829, 12827, 94216, 12828, 12830	40	23	1289	8.40652	0.051931	0.0105751	0.0102226
GOTERM_BP_DIRECT	GO:0030198~extracellular matrix organization	6	5.55556	0.000581442	13717, 12826, 12827, 94216, 21926, 53867	108	114	18082	8.81189	0.69524	0.011767	0.0107883
GOTERM_BP_DIRECT	GO:0001892~embryonic placenta development	4	3.7037	0.000592585	15251, 13649, 18591, 11863	108	28	18082	23.918	0.702104	0.011799	0.0108177
GOTERM_BP_DIRECT	GO:0048146~positive regulation of fibroblast proliferation	5	4.62963	0.000594567	16000, 13649, 14165, 17869, 18591	108	65	18082	12.8789	0.703308	0.011799	0.0108177
GOTERM_BP_DIRECT	GO:0097421~liver regeneration	4	3.7037	0.000658126	22228, 13649, 12443, 17869	108	29	18082	23.0932	0.739459	0.0129347	0.0118589
GOTERM_BP_DIRECT	GO:0001938~positive regulation of endothelial cell proliferation	5	4.62963	0.000667047	22339, 12390, 22340, 93759, 18591	108	67	18082	12.4945	0.744167	0.0129852	0.0119052
GOTERM_BP_DIRECT	GO:0006006~glucose metabolic process	5	4.62963	0.000705538	21926, 17869, 105787, 21416, 14118	108	68	18082	12.3107	0.763527	0.0135233	0.0123985
GOTERM_BP_DIRECT	GO:0002320~lymphoid progenitor cell differentiation	3	2.77778	0.000714536	20423, 12043, 16590	108	7	18082	71.754	0.767838	0.0135233	0.0123985
GOTERM_BP_DIRECT	GO:0048070~regulation of developmental pigmentation	3	2.77778	0.000714536	12043, 12125, 16590	108	7	18082	71.754	0.767838	0.0135233	0.0123985
GOTERM_BP_DIRECT	GO:0045766~positive regulation of angiogenesis	6	5.55556	0.000762076	22339, 15251, 22340, 23871, 93759, 67154	108	121	18082	8.30211	0.789341	0.0142907	0.0131021
GOTERM_BP_DIRECT	GO:0031663~lipopolysaccharide-mediated signaling pathway	4	3.7037	0.000802675	17874, 83433, 21926, 67154	108	31	18082	21.6033	0.806122	0.0147808	0.0135515
GOTERM_BP_DIRECT	GO:0050767~regulation of neurogenesis	4	3.7037	0.000802675	20674, 13813, 13388, 18128	108	31	18082	21.6033	0.806122	0.0147808	0.0135515
GOTERM_BP_DIRECT	GO:0007219~Notch signaling pathway	6	5.55556	0.000882479	21410, 140484, 12576, 50754, 13388, 18128	108	125	18082	8.03644	0.835312	0.0159888	0.014659
GOTERM_BP_DIRECT	GO:0070374~positive regulation of ERK1 and ERK2 cascade	7	6.48148	0.000883923	22339, 13649, 83433, 14165, 19211, 50754, 18591	108	188	18082	6.23394	0.835797	0.0159888	0.014659
GOTERM_BP_DIRECT	GO:0061314~Notch signaling involved in heart development	3	2.77778	0.000949034	13388, 18128, 20613	108	8	18082	62.7847	0.856267	0.0167226	0.0153318
GOTERM_BP_DIRECT	GO:0035148~tube formation	3	2.77778	0.000949034	22339, 12125, 18128	108	8	18082	62.7847	0.856267	0.0167226	0.0153318
GOTERM_BP_DIRECT	GO:0001776~leukocyte homeostasis	3	2.77778	0.000949034	12043, 12125, 12018	108	8	18082	62.7847	0.856267	0.0167226	0.0153318
GOTERM_BP_DIRECT	GO:0071310~cellular response to organic substance	4	3.7037	0.000965952	57765, 12043, 12443, 21859	108	33	18082	20.2941	0.861155	0.0168753	0.0154717
BIOCARTA	m_ctcfPathway:CTCF: First Multivalent Nuclear Factor	6	5.55556	0.000805629	17125, 17246, 21809, 19211, 12576, 17869	40	26	1289	7.43654	0.0929162	0.0161126	0.0155755
GOTERM_BP_DIRECT	GO:0006954~inflammatory response	9	8.33333	0.0010063	17125, 17874, 12053, 11607, 21929, 21926, 16666, 16590, 80859	108	344	18082	4.38033	0.872151	0.0173773	0.015932
GOTERM_BP_DIRECT	GO:0071407~cellular response to organic cyclic compound	5	4.62963	0.00102019	17125, 18033, 12576, 20848, 21926	108	75	18082	11.1617	0.875732	0.0173773	0.015932
GOTERM_BP_DIRECT	GO:0007179~transforming growth factor beta receptor signaling pathway	5	4.62963	0.00102019	12825, 17125, 21809, 18591, 12843	108	75	18082	11.1617	0.875732	0.0173773	0.015932
GOTERM_BP_DIRECT	GO:0010332~response to gamma radiation	4	3.7037	0.00105489	12043, 17869, 105787, 12018	108	34	18082	19.6972	0.884246	0.0176738	0.0162039
GOTERM_BP_DIRECT	GO:0010718~positive regulation of epithelial to mesenchymal transition	4	3.7037	0.00105489	21809, 18128, 20613, 12842	108	34	18082	19.6972	0.884246	0.0176738	0.0162039
GOTERM_BP_DIRECT	GO:0000187~activation of MAPK activity	5	4.62963	0.00107201	16000, 21809, 14165, 21926, 16590	108	76	18082	11.0149	0.888228	0.0178146	0.016333
GOTERM_BP_DIRECT	GO:0042593~glucose homeostasis	6	5.55556	0.00116513	15251, 20848, 105787, 56484, 21416, 14118	108	133	18082	7.55305	0.907611	0.0192059	0.0176085
GOTERM_BP_DIRECT	GO:0009749~response to glucose	5	4.62963	0.00118116	21410, 19211, 12828, 12576, 21416	108	78	18082	10.7324	0.91059	0.0193142	0.0177079
GOTERM_BP_DIRECT	GO:0060982~coronary artery morphogenesis	3	2.77778	0.00121547	22339, 21380, 18128	108	9	18082	55.8086	0.916652	0.0197177	0.0180778
GOTERM_BP_DIRECT	GO:0009790~embryo development	5	4.62963	0.00123854	20423, 108655, 17257, 21809, 11479	108	79	18082	10.5966	0.920493	0.0199279	0.0182705
GOTERM_BP_DIRECT	GO:0040007~growth	4	3.7037	0.00124793	22339, 16323, 21809, 12043	108	36	18082	18.6029	0.922005	0.0199279	0.0182705
GOTERM_BP_DIRECT	GO:0071549~cellular response to dexamethasone stimulus	4	3.7037	0.00135223	74747, 13649, 11607, 13436	108	37	18082	18.1001	0.936991	0.0212612	0.0194929
GOTERM_BP_DIRECT	GO:0031648~protein destabilization	4	3.7037	0.00135223	17246, 218203, 50754, 93759	108	37	18082	18.1001	0.936991	0.0212612	0.0194929
GOTERM_BP_DIRECT	GO:0072593~reactive oxygen species metabolic process	4	3.7037	0.00146185	74747, 12176, 12043, 18591	108	38	18082	17.6238	0.94965	0.0228094	0.0209123
GOTERM_BP_DIRECT	GO:0044321~response to leptin	3	2.77778	0.00151348	12443, 20848, 93759	108	10	18082	50.2278	0.954697	0.023436	0.0214868
GOTERM_BP_DIRECT	GO:0030199~collagen fibril organization	4	3.7037	0.0015769	12825, 12824, 12843, 12842	108	39	18082	17.1719	0.960211	0.0242345	0.0222189
GOTERM_BP_DIRECT	GO:0009636~response to toxic substance	5	4.62963	0.00169605	17246, 12043, 11863, 13435, 13436	108	86	18082	9.73407	0.96882	0.025512	0.0233902
GOTERM_BP_DIRECT	GO:0060325~face morphogenesis	4	3.7037	0.00169747	21809, 21380, 21416, 12842	108	40	18082	16.7426	0.96891	0.025512	0.0233902
GOTERM_BP_DIRECT	GO:0001569~patterning of blood vessels	4	3.7037	0.00169747	20423, 22339, 12826, 21380	108	40	18082	16.7426	0.96891	0.025512	0.0233902
GOTERM_BP_DIRECT	GO:0051272~positive regulation of cellular component movement	3	2.77778	0.00184267	22339, 12053, 23871	108	11	18082	45.6616	0.976903	0.0270966	0.0248429
GOTERM_BP_DIRECT	GO:0007435~salivary gland morphogenesis	3	2.77778	0.00184267	13649, 21809, 14165	108	11	18082	45.6616	0.976903	0.0270966	0.0248429
GOTERM_BP_DIRECT	GO:0060174~limb bud formation	3	2.77778	0.00184267	20423, 12824, 14165	108	11	18082	45.6616	0.976903	0.0270966	0.0248429
GOTERM_BP_DIRECT	GO:0048565~digestive tract development	4	3.7037	0.00195554	12825, 21809, 14165, 16590	108	42	18082	15.9453	0.981668	0.0285509	0.0261763
GOTERM_BP_DIRECT	GO:0001701~in utero embryonic development	8	7.40741	0.00200852	22339, 108655, 21809, 17869, 12125, 13388, 18128, 11479	108	299	18082	4.47962	0.983552	0.0291165	0.0266948
GOTERM_BP_DIRECT	GO:0018107~peptidyl-threonine phosphorylation	4	3.7037	0.00209323	12043, 15259, 23797, 11479	108	43	18082	15.5745	0.98617	0.0301307	0.0276247
GOTERM_BP_DIRECT	GO:0045722~positive regulation of gluconeogenesis	3	2.77778	0.00220268	15251, 93759, 21416	108	12	18082	41.8565	0.988947	0.0312658	0.0286654
GOTERM_BP_DIRECT	GO:0045820~negative regulation of glycolytic process	3	2.77778	0.00220268	74747, 208727, 20848	108	12	18082	41.8565	0.988947	0.0312658	0.0286654
GOTERM_BP_DIRECT	GO:0048706~embryonic skeletal system development	4	3.7037	0.0022368	20423, 11480, 14451, 12842	108	44	18082	15.2205	0.989693	0.0315311	0.0289087
GOTERM_BP_DIRECT	GO:0042060~wound healing	5	4.62963	0.00234932	12825, 13649, 21809, 14165, 12842	108	94	18082	8.90563	0.991814	0.0328904	0.0301549
GOTERM_BP_DIRECT	GO:0007416~synapse assembly	4	3.7037	0.00238633	17257, 12064, 19211, 18591	108	45	18082	14.8823	0.992411	0.0331814	0.0304217
GOTERM_BP_DIRECT	GO:0035019~somatic stem cell population maintenance	4	3.7037	0.00254193	20674, 14165, 16590, 21416	108	46	18082	14.5588	0.994482	0.0348704	0.0319703
GOTERM_BP_DIRECT	GO:0045597~positive regulation of cell differentiation	4	3.7037	0.00254193	20423, 20674, 17125, 13813	108	46	18082	14.5588	0.994482	0.0348704	0.0319703
GOTERM_BP_DIRECT	GO:0001783~B cell apoptotic process	3	2.77778	0.00259313	17869, 12125, 12018	108	13	18082	38.6368	0.995032	0.0351018	0.0321823
GOTERM_BP_DIRECT	GO:0043518~negative regulation of DNA damage response, signal transduction by p53 class mediator	3	2.77778	0.00259313	17246, 93759, 20613	108	13	18082	38.6368	0.995032	0.0351018	0.0321823
GOTERM_BP_DIRECT	GO:0001658~branching involved in ureteric bud morphogenesis	4	3.7037	0.00287159	20423, 12043, 17869, 67087	108	48	18082	13.9522	0.997191	0.0376252	0.0344959
GOTERM_BP_DIRECT	GO:0045599~negative regulation of fat cell differentiation	4	3.7037	0.00287159	22339, 93759, 21416, 231070	108	48	18082	13.9522	0.997191	0.0376252	0.0344959
GOTERM_BP_DIRECT	GO:0010942~positive regulation of cell death	4	3.7037	0.00287159	22228, 12576, 12125, 13435	108	48	18082	13.9522	0.997191	0.0376252	0.0344959
GOTERM_BP_DIRECT	GO:0010862~positive regulation of pathway-restricted SMAD protein phosphorylation	4	3.7037	0.00287159	16323, 21809, 11480, 11479	108	48	18082	13.9522	0.997191	0.0376252	0.0344959
GOTERM_BP_DIRECT	GO:0043280~positive regulation of cysteine-type endopeptidase activity involved in apoptotic process	4	3.7037	0.00287159	21926, 17869, 12125, 93759	108	48	18082	13.9522	0.997191	0.0376252	0.0344959
GOTERM_BP_DIRECT	GO:0060766~negative regulation of androgen receptor signaling pathway	3	2.77778	0.00301367	16000, 108655, 93759	108	14	18082	35.877	0.997901	0.0380243	0.0348618
GOTERM_BP_DIRECT	GO:0043586~tongue development	3	2.77778	0.00301367	20423, 20674, 13649	108	14	18082	35.877	0.997901	0.0380243	0.0348618
GOTERM_BP_DIRECT	GO:0032924~activin receptor signaling pathway	3	2.77778	0.00301367	16323, 11480, 11479	108	14	18082	35.877	0.997901	0.0380243	0.0348618
GOTERM_BP_DIRECT	GO:1904707~positive regulation of vascular smooth muscle cell proliferation	3	2.77778	0.00301367	17246, 21926, 18591	108	14	18082	35.877	0.997901	0.0380243	0.0348618
GOTERM_BP_DIRECT	GO:0030949~positive regulation of vascular endothelial growth factor receptor signaling pathway	3	2.77778	0.00301367	22339, 15251, 14165	108	14	18082	35.877	0.997901	0.0380243	0.0348618
GOTERM_BP_DIRECT	GO:0045821~positive regulation of glycolytic process	3	2.77778	0.00301367	16000, 17869, 105787	108	14	18082	35.877	0.997901	0.0380243	0.0348618
GOTERM_BP_DIRECT	GO:0001755~neural crest cell migration	4	3.7037	0.00304582	20423, 15251, 20352, 21380	108	49	18082	13.6674	0.998035	0.0381942	0.0350176
GOTERM_BP_DIRECT	GO:0090090~negative regulation of canonical Wnt signaling pathway	5	4.62963	0.00315804	20423, 20674, 56484, 18128, 21416	108	102	18082	8.20715	0.998438	0.0393599	0.0360864
GOTERM_BP_DIRECT	GO:0097190~apoptotic signaling pathway	4	3.7037	0.00341345	20423, 21926, 170770, 12018	108	51	18082	13.1314	0.999075	0.041895	0.0384105
GOTERM_BP_DIRECT	GO:2000505~regulation of energy homeostasis	3	2.77778	0.00346392	105787, 93759, 13388	108	15	18082	33.4852	0.999166	0.041895	0.0384105
GOTERM_BP_DIRECT	GO:0060445~branching involved in salivary gland morphogenesis	3	2.77778	0.00346392	20423, 14165, 18591	108	15	18082	33.4852	0.999166	0.041895	0.0384105
GOTERM_BP_DIRECT	GO:0010812~negative regulation of cell-substrate adhesion	3	2.77778	0.00346392	14366, 18128, 12842	108	15	18082	33.4852	0.999166	0.041895	0.0384105
GOTERM_BP_DIRECT	GO:0050673~epithelial cell proliferation	3	2.77778	0.00346392	21410, 14165, 16590	108	15	18082	33.4852	0.999166	0.041895	0.0384105
GOTERM_BP_DIRECT	GO:0001942~hair follicle development	4	3.7037	0.003607	20423, 13649, 16323, 11479	108	52	18082	12.8789	0.999378	0.043341	0.0397363
GOTERM_BP_DIRECT	GO:0030336~negative regulation of cell migration	5	4.62963	0.00362588	20423, 19211, 12043, 16666, 18591	108	106	18082	7.89745	0.999402	0.043341	0.0397363
GOTERM_BP_DIRECT	GO:0001706~endoderm formation	3	2.77778	0.00394352	13813, 21410, 13537	108	16	18082	31.3924	0.999688	0.0465929	0.0427177
GOTERM_BP_DIRECT	GO:0035265~organ growth	3	2.77778	0.00394352	14165, 12043, 13388	108	16	18082	31.3924	0.999688	0.0465929	0.0427177
GOTERM_BP_DIRECT	GO:0009887~organ morphogenesis	5	4.62963	0.0040062	21809, 14165, 12043, 21926, 13388	108	109	18082	7.68009	0.999726	0.0470613	0.0431472

## Sheet: Sheet 7
Table S7- Pathway and GO enrichment analysis for medulla. Further pathways and Gene Ontology biological processes were collected for medulla genes. Pathways with the adjusted p-value ≤ 0.05 are shown.
Category	Term	Count	%	PValue	Genes	List Total	Pop Hits	Pop Total	Fold Enrichment	Bonferroni	Benjamini	FDR
GOTERM_BP_DIRECT	GO:0008284~positive regulation of cell proliferation	18	32.1429	2.36102e-13	17257, 16653, 20682, 12043, 19211, 14451, 21814, 56426, 11607, 12443, 12444, 12224, 93759, 13388, 14103, 14235, 18128, 14219	56	542	18082	10.7234	2.83137e-10	2.83323e-10	2.69393e-10
GOTERM_BP_DIRECT	GO:0000122~negative regulation of transcription from RNA polymerase II promoter	18	32.1429	2.65295e-11	108655, 17257, 21410, 68750, 14056, 12053, 20682, 17131, 228839, 22632, 12443, 12224, 16600, 93759, 14103, 14235, 18128, 18997	56	729	18082	7.97266	3.18089e-08	1.59177e-08	1.51351e-08
GOTERM_BP_DIRECT	GO:0043066~negative regulation of apoptotic process	14	25	1.04952e-08	21410, 18754, 12053, 20682, 17395, 12043, 19211, 14451, 56458, 56426, 24064, 12444, 93759, 18569	56	566	18082	7.98675	1.25837e-05	4.19809e-06	3.99168e-06
GOTERM_BP_DIRECT	GO:0006351~transcription, DNA-templated	22	39.2857	5.43084e-08	108655, 17257, 21410, 68750, 14056, 12053, 20682, 17131, 228839, 52040, 22632, 56458, 170574, 12443, 12224, 16600, 93759, 14103, 14235, 18128, 18997, 15405	56	1885	18082	3.76851	6.51137e-05	1.62925e-05	1.54915e-05
GOTERM_BP_DIRECT	GO:0042127~regulation of cell proliferation	9	16.0714	3.99627e-07	56458, 24064, 12053, 14056, 20682, 16600, 93759, 14235, 18128	56	227	18082	12.8019	0.000479038	9.59104e-05	9.11948e-05
GOTERM_BP_DIRECT	GO:0001525~angiogenesis	9	16.0714	5.90565e-07	140484, 56426, 22340, 19211, 12224, 93759, 18128, 14219, 21810	56	239	18082	12.1591	0.000707837	0.000118113	0.000112306
GOTERM_BP_DIRECT	GO:0010629~negative regulation of gene expression	9	16.0714	1.28497e-06	56426, 14056, 20682, 16600, 93759, 21814, 22632, 14219, 11479	56	265	18082	10.9662	0.00153949	0.00020365	0.000193637
GOTERM_BP_DIRECT	GO:0006355~regulation of transcription, DNA-templated	22	39.2857	1.35767e-06	108655, 17257, 21410, 68750, 14056, 12053, 20682, 17131, 228839, 22632, 56458, 170574, 12443, 12224, 16600, 93759, 14103, 14235, 18128, 18997, 15405, 11479	56	2279	18082	3.117	0.00162652	0.00020365	0.000193637
GOTERM_BP_DIRECT	GO:0070373~negative regulation of ERK1 and ERK2 cascade	6	10.7143	1.67766e-06	24063, 24064, 24066, 19211, 21859, 16600	56	66	18082	29.3539	0.0020095	0.000223688	0.00021269
GOTERM_BP_DIRECT	GO:0010628~positive regulation of gene expression	10	17.8571	2.93697e-06	21410, 56426, 24064, 16653, 20682, 16600, 13388, 22632, 14219, 11479	56	399	18082	8.09255	0.00351524	0.000352437	0.000335108
GOTERM_BP_DIRECT	GO:0009966~regulation of signal transduction	5	8.92857	6.45353e-06	24063, 24064, 236576, 24066, 11479	56	40	18082	40.3616	0.00770795	0.000656525	0.000624246
GOTERM_BP_DIRECT	GO:0045944~positive regulation of transcription from RNA polymerase II promoter	14	25	6.56525e-06	108655, 21410, 20682, 22632, 56458, 170574, 12224, 16600, 93759, 13388, 14235, 18128, 18997, 11479	56	995	18082	4.54322	0.00784086	0.000656525	0.000624246
GOTERM_BP_DIRECT	GO:0045892~negative regulation of transcription, DNA-templated	11	19.6429	8.36943e-06	108655, 17257, 68750, 12053, 14056, 20682, 16600, 93759, 14235, 18128, 18569	56	579	18082	6.13441	0.00998481	0.000772563	0.000734579
GOTERM_BP_DIRECT	GO:0001889~liver development	6	10.7143	1.01737e-05	21410, 16653, 12443, 21814, 14235, 18128	56	95	18082	20.3932	0.0121242	0.000872032	0.000829157
GOTERM_BP_DIRECT	GO:0007507~heart development	8	14.2857	1.35333e-05	108655, 140484, 11607, 17395, 20682, 22340, 19211, 18128	56	261	18082	9.8971	0.0160956	0.00108267	0.00102944
GOTERM_BP_DIRECT	GO:0008285~negative regulation of cell proliferation	9	16.0714	1.95763e-05	24063, 24064, 12053, 20682, 12043, 19211, 16600, 13388, 18128	56	384	18082	7.5678	0.0231988	0.00138422	0.00131616
GOTERM_BP_DIRECT	GO:0001934~positive regulation of protein phosphorylation	7	12.5	1.96097e-05	16653, 17395, 20682, 12443, 12444, 93759, 14219	56	184	18082	12.284	0.023238	0.00138422	0.00131616
GOTERM_BP_DIRECT	GO:0006357~regulation of transcription from RNA polymerase II promoter	9	16.0714	2.48485e-05	56458, 170574, 12053, 14056, 20682, 12224, 16600, 18128, 18997	56	397	18082	7.31999	0.0293542	0.00165656	0.00157512
GOTERM_BP_DIRECT	GO:0050679~positive regulation of epithelial cell proliferation	5	8.92857	8.35384e-05	108655, 20682, 14451, 12444, 18128	56	76	18082	21.243	0.0953134	0.00527611	0.0050167
GOTERM_BP_DIRECT	GO:0045747~positive regulation of Notch signaling pathway	4	7.14286	0.000192288	56426, 53614, 13388, 18128	56	37	18082	34.9073	0.205923	0.0109879	0.0104476
GOTERM_BP_DIRECT	GO:0002053~positive regulation of mesenchymal cell proliferation	4	7.14286	0.000192288	108655, 16367, 20682, 14451	56	37	18082	34.9073	0.205923	0.0109879	0.0104476
GOTERM_BP_DIRECT	GO:0045893~positive regulation of transcription, DNA-templated	9	16.0714	0.000328553	108655, 17257, 56458, 21410, 20682, 12224, 16600, 14235, 18128	56	576	18082	5.0452	0.325646	0.0179211	0.01704
GOTERM_BP_DIRECT	GO:0043065~positive regulation of apoptotic process	7	12.5	0.000521976	56458, 12053, 17395, 19211, 93759, 14103, 18128	56	335	18082	6.74701	0.46528	0.025198	0.0239591
GOTERM_BP_DIRECT	GO:0030154~cell differentiation	10	17.8571	0.000528001	56458, 20352, 20682, 22340, 16600, 93759, 13388, 18128, 22632, 14219	56	780	18082	4.13965	0.469131	0.025198	0.0239591
GOTERM_BP_DIRECT	GO:0030308~negative regulation of cell growth	5	8.92857	0.000565208	12053, 14451, 12043, 93759, 11479	56	125	18082	12.9157	0.492306	0.025198	0.0239591
GOTERM_BP_DIRECT	GO:0007219~Notch signaling pathway	5	8.92857	0.000565208	21410, 140484, 20682, 13388, 18128	56	125	18082	12.9157	0.492306	0.025198	0.0239591
GOTERM_BP_DIRECT	GO:0030857~negative regulation of epithelial cell differentiation	3	5.35714	0.000587954	20682, 12443, 13388	56	12	18082	80.7232	0.505973	0.025198	0.0239591
GOTERM_BP_DIRECT	GO:0090051~negative regulation of cell migration involved in sprouting angiogenesis	3	5.35714	0.000587954	56426, 16600, 18128	56	12	18082	80.7232	0.505973	0.025198	0.0239591
GOTERM_BP_DIRECT	GO:0070301~cellular response to hydrogen peroxide	4	7.14286	0.000693635	56458, 14056, 16600, 93759	56	57	18082	22.6591	0.564803	0.0287021	0.0272909
GOTERM_BP_DIRECT	GO:0000082~G1/S transition of mitotic cell cycle	4	7.14286	0.000886984	108058, 12443, 12444, 11479	56	62	18082	20.8318	0.654915	0.0354793	0.0337349
GOTERM_BP_DIRECT	GO:0043433~negative regulation of sequence-specific DNA binding transcription factor activity	4	7.14286	0.00121047	14056, 17131, 16600, 93759	56	69	18082	18.7184	0.765952	0.0468567	0.0445529
GOTERM_BP_DIRECT	GO:0045165~cell fate commitment	4	7.14286	0.00136903	24064, 20682, 14451, 18128	56	72	18082	17.9385	0.806523	0.0490854	0.046672
GOTERM_BP_DIRECT	GO:0050680~negative regulation of epithelial cell proliferation	4	7.14286	0.00136903	20682, 14451, 19211, 21814	56	72	18082	17.9385	0.806523	0.0490854	0.046672
GOTERM_BP_DIRECT	GO:0043524~negative regulation of neuron apoptotic process	5	8.92857	0.00141772	17257, 11607, 16653, 12043, 93759	56	160	18082	10.0904	0.817509	0.0490854	0.046672
GOTERM_BP_DIRECT	GO:0007283~spermatogenesis	7	12.5	0.00143166	12053, 20682, 93759, 18128, 18997, 22632, 15405	56	407	18082	5.55344	0.820537	0.0490854	0.046672

## Sheet: Sheet 8
Table S8- Biochemical features. All human proteins were annotated for 65 biochemical features, harvested from several databases. For each feature, 1 and 0 indicate positive and negative, respectively.
UniProt ID	Drug Target	Acetylation	Acetylation_A	Acetylation_G	Acetylation_K	Acetylation_M	Acetylation_S	Acetylation_T	Enzyme	Epigenetic Factor	ATPase	C-linked Glycosylation	Carboxylation	Down-regulated in CMAP	Up-regulated in CMAP	Cofactor	Post-Translational Modification	Dehydrogenase	Enzyme-linked Receptor	Chromatin Remodeler	Histone Modifier	RNA/DNA Modifier	Scafold protein	GPCR	GTPase	Hydrolase	IonChannel	Ligand-gated Ion Channel	Voltage-gated Ion Channel	Isomerase	Kinase	Ligase	Lyase	Methylation	Methylation_K	Methylation_R	miRNA Target	Mitochondrial protein	Mutation	Myristoylation	N-Glycolyzation	Nuclear Hormone Receptor	O-linked Glycosylation	O-linked Glycosylation_K	O-linked Glycosylation_S	O-linked Glycosylation_T	Phosphatase	Phosphorylation	Phosphorylation_H
A0A075B6I1	0	0	0	0	0	0	0	0	0	0	0	0	0	0	1	0	0	0	0	0	0	0	0	0	0	0	0	0	0	0	0	0	0	0	0	0	0	0	0	0	0	0	0	0	0	0	0	0	0
A0A075B6P5	0	0	0	0	0	0	0	0	0	0	0	0	0	0	0	0	0	0	0	0	0	0	0	0	0	0	0	0	0	0	0	0	0	0	0	0	0	0	0	0	0	0	0	0	0	0	0	0	0
A0A075B6Q5	0	0	0	0	0	0	0	0	0	0	0	0	0	0	0	0	0	0	0	0	0	0	0	0	0	0	0	0	0	0	0	0	0	0	0	0	0	0	0	0	0	0	0	0	0	0	0	0	0
A0A075B6S6	0	0	0	0	0	0	0	0	0	0	0	0	0	0	0	0	0	0	0	0	0	0	0	0	0	0	0	0	0	0	0	0	0	0	0	0	0	0	0	0	0	0	0	0	0	0	0	0	0
A0A075B759	0	0	0	0	0	0	0	0	1	0	0	0	0	0	0	0	0	0	0	0	0	0	0	0	0	0	0	0	0	1	0	0	0	0	0	0	0	0	1	0	0	0	0	0	0	0	0	0	0
A0A087WTH1	0	0	0	0	0	0	0	0	0	0	0	0	0	0	0	0	0	0	0	0	0	0	0	0	0	0	0	0	0	0	0	0	0	0	0	0	0	0	0	0	0	0	0	0	0	0	0	0	0
A0A087WTH5	0	0	0	0	0	0	0	0	0	0	0	0	0	0	0	0	0	0	0	0	0	0	0	0	0	0	1	0	1	0	0	0	0	0	0	0	0	0	0	0	0	0	0	0	0	0	0	0	0
A0A087WUL8	0	0	0	0	0	0	0	0	0	0	0	0	0	0	0	0	0	0	0	0	0	0	0	0	0	0	0	0	0	0	0	0	0	0	0	0	0	0	1	0	0	0	0	0	0	0	0	0	0
A0A087WVF3	0	0	0	0	0	0	0	0	0	0	0	0	0	0	0	0	0	0	0	0	0	0	0	0	0	0	0	0	0	0	0	0	0	0	0	0	0	0	0	0	0	0	0	0	0	0	0	0	0
A0A087WXM9	0	0	0	0	0	0	0	0	0	0	0	0	0	0	0	0	0	0	0	0	0	0	0	0	0	0	0	0	0	0	0	0	0	0	0	0	0	0	1	0	0	0	0	0	0	0	0	0	0
A0A087WXS9	0	0	0	0	0	0	0	0	0	0	0	0	0	0	0	0	0	0	0	0	0	0	0	0	0	0	0	0	0	0	0	0	0	0	0	0	0	0	0	0	0	0	0	0	0	0	0	0	0
A0A087X179	0	0	0	0	0	0	0	0	0	0	0	0	0	0	0	0	0	0	0	0	0	0	0	0	0	0	0	0	0	0	0	0	0	0	0	0	0	0	1	0	0	0	0	0	0	0	0	0	0
A0A087X1C5	0	0	0	0	0	0	0	0	1	0	0	0	0	0	0	0	0	1	0	0	0	0	0	0	0	0	0	0	0	0	0	0	0	0	0	0	0	0	0	0	0	0	0	0	0	0	0	0	0
A0A087X1G2	0	0	0	0	0	0	0	0	0	0	0	0	0	0	0	0	0	0	0	0	0	0	0	0	0	0	0	0	0	0	0	0	0	0	0	0	0	0	0	0	0	0	0	0	0	0	0	0	0
A0A096LP49	0	0	0	0	0	0	0	0	0	0	0	0	0	0	0	0	0	0	0	0	0	0	0	0	0	0	0	0	0	0	0	0	0	0	0	0	0	0	0	0	0	0	0	0	0	0	0	0	0
A0A096LP55	0	0	0	0	0	0	0	0	0	0	0	0	0	0	0	0	0	0	0	0	0	0	0	0	0	0	0	0	0	0	0	0	0	0	0	0	0	0	0	0	0	0	0	0	0	0	0	0	0
A0A096LPI5	0	0	0	0	0	0	0	0	0	0	0	0	0	0	0	0	0	0	0	0	0	0	0	0	0	0	0	0	0	0	0	0	0	0	0	0	0	0	0	0	0	0	0	0	0	0	0	0	0
A0A0A0MS14	0	0	0	0	0	0	0	0	0	0	0	0	0	0	0	0	0	0	0	0	0	0	0	0	0	0	0	0	0	0	0	0	0	0	0	0	0	0	0	0	0	0	0	0	0	0	0	0	0
A0A0A0MS15	0	0	0	0	0	0	0	0	0	0	0	0	0	0	0	0	0	0	0	0	0	0	0	0	0	0	0	0	0	0	0	0	0	0	0	0	0	0	0	0	0	0	0	0	0	0	0	0	0
A0A0B4J1V0	0	0	0	0	0	0	0	0	0	0	0	0	0	0	0	0	0	0	0	0	0	0	0	0	0	0	0	0	0	0	0	0	0	0	0	0	0	0	0	0	0	0	0	0	0	0	0	0	0
A0A0B4J1V1	0	0	0	0	0	0	0	0	0	0	0	0	0	0	0	0	0	0	0	0	0	0	0	0	0	0	0	0	0	0	0	0	0	0	0	0	0	0	0	0	0	0	0	0	0	0	0	0	0
A0A0B4J1V2	0	0	0	0	0	0	0	0	0	0	0	0	0	0	0	0	0	0	0	0	0	0	0	0	0	0	0	0	0	0	0	0	0	0	0	0	0	0	0	0	0	0	0	0	0	0	0	0	0
A0A0B4J1X8	0	0	0	0	0	0	0	0	0	0	0	0	0	0	0	0	0	0	0	0	0	0	0	0	0	0	0	0	0	0	0	0	0	0	0	0	0	0	0	0	0	0	0	0	0	0	0	0	0
A0A0B4J2A2	0	0	0	0	0	0	0	0	1	0	0	0	0	0	0	0	0	0	0	0	0	0	0	0	0	0	0	0	0	1	0	0	0	0	0	0	0	0	0	0	0	0	0	0	0	0	0	0	0
A0A0B4J2D9	0	0	0	0	0	0	0	0	0	0	0	0	0	1	1	0	0	0	0	0	0	0	0	0	0	0	0	0	0	0	0	0	0	0	0	0	0	0	0	0	0	0	0	0	0	0	0	0	0
A0A0B4J2F0	0	0	0	0	0	0	0	0	0	0	0	0	0	0	0	0	0	0	0	0	0	0	0	0	0	0	0	0	0	0	0	0	0	0	0	0	0	0	0	0	0	0	0	0	0	0	0	0	0
A0A0C4DH25	0	0	0	0	0	0	0	0	0	0	0	0	0	0	0	0	0	0	0	0	0	0	0	0	0	0	0	0	0	0	0	0	0	0	0	0	0	0	0	0	0	0	0	0	0	0	0	0	0
A0A0C4DH29	0	0	0	0	0	0	0	0	0	0	0	0	0	0	0	0	0	0	0	0	0	0	0	0	0	0	0	0	0	0	0	0	0	0	0	0	0	0	0	0	0	0	0	0	0	0	0	0	0
A0A0C4DH31	0	0	0	0	0	0	0	0	0	0	0	0	0	0	0	0	0	0	0	0	0	0	0	0	0	0	0	0	0	0	0	0	0	0	0	0	0	0	0	0	0	0	0	0	0	0	0	0	0
A0A0C4DH33	0	0	0	0	0	0	0	0	0	0	0	0	0	0	0	0	0	0	0	0	0	0	0	0	0	0	0	0	0	0	0	0	0	0	0	0	0	0	0	0	0	0	0	0	0	0	0	0	0
A0A0C4DH39	0	0	0	0	0	0	0	0	0	0	0	0	0	0	0	0	0	0	0	0	0	0	0	0	0	0	0	0	0	0	0	0	0	0	0	0	0	0	0	0	0	0	0	0	0	0	0	0	0
A0A0C4DH73	0	0	0	0	0	0	0	0	0	0	0	0	0	0	0	0	0	0	0	0	0	0	0	0	0	0	0	0	0	0	0	0	0	0	0	0	0	0	0	0	0	0	0	0	0	0	0	0	0
A0A0C5B5G6	0	0	0	0	0	0	0	0	0	0	0	0	0	0	0	0	0	0	0	0	0	0	0	0	0	0	0	0	0	0	0	0	0	0	0	0	0	0	0	0	0	0	0	0	0	0	0	0	0
A0A0J9YWL9	0	0	0	0	0	0	0	0	0	0	0	0	0	0	0	0	0	0	0	0	0	0	0	0	0	0	0	0	0	0	0	0	0	0	0	0	0	0	0	0	0	0	0	0	0	0	0	0	0
A0A183	0	0	0	0	0	0	0	0	0	0	0	0	0	0	0	0	0	0	0	0	0	0	0	0	0	0	0	0	0	0	0	0	0	0	0	0	0	0	0	0	0	0	0	0	0	0	0	0	0
A0A5B9	0	0	0	0	0	0	0	0	0	0	0	0	0	0	0	0	0	0	0	0	0	0	0	0	0	0	0	0	0	0	0	0	0	0	0	0	0	0	1	0	0	0	0	0	0	0	0	0	0
A0AUZ9	0	1	0	0	1	0	0	0	0	0	0	0	0	1	1	0	1	0	0	0	0	0	0	0	0	0	0	0	0	0	0	0	0	0	0	0	0	0	1	0	0	0	0	0	0	0	0	0	0
A0AV02	0	0	0	0	0	0	0	0	0	0	0	0	0	1	1	0	0	0	0	0	0	0	0	0	0	0	0	0	0	0	0	0	0	0	0	0	0	0	1	0	0	0	0	0	0	0	0	0	0
A0AV96	0	0	0	0	0	0	0	0	0	0	0	0	0	1	1	0	1	0	0	0	0	0	0	0	0	0	0	0	0	0	0	0	0	0	0	0	0	0	0	0	0	0	0	0	0	0	0	1	0
A0AVF1	0	0	0	0	0	0	0	0	0	0	0	0	0	1	1	0	1	0	0	0	0	0	0	0	0	0	0	0	0	0	0	0	0	0	0	0	0	0	0	0	0	0	0	0	0	0	0	1	0
A0AVI2	0	0	0	0	0	0	0	0	0	0	0	0	0	0	0	0	0	0	0	0	0	0	0	0	0	0	0	0	0	0	0	0	0	0	0	0	0	0	0	0	0	0	0	0	0	0	0	0	0
A0AVI4	0	0	0	0	0	0	0	0	0	0	0	0	0	0	0	0	1	0	0	0	0	0	0	0	0	0	0	0	0	0	0	0	0	0	0	0	0	0	1	0	0	0	0	0	0	0	0	0	0
A0AVK6	0	0	0	0	0	0	0	0	0	0	0	0	0	1	1	0	1	0	0	0	0	0	0	0	0	0	0	0	0	0	0	0	0	0	0	0	0	0	1	0	0	0	0	0	0	0	0	1	0
A0AVT1	0	1	0	0	1	1	0	0	1	0	0	0	0	0	1	0	1	0	0	0	0	0	0	0	0	0	0	0	0	0	0	1	0	0	0	0	0	0	1	0	0	0	0	0	0	0	0	1	0
A0FGR8	0	0	0	0	0	0	0	0	0	0	0	0	0	0	0	0	1	0	0	0	0	0	0	0	0	0	0	0	0	0	0	0	0	0	0	0	0	0	1	0	0	0	0	0	0	0	0	1	0
A0FGR9	0	0	0	0	0	0	0	0	0	0	0	0	0	0	0	0	1	0	0	0	0	0	0	0	0	0	0	0	0	0	0	0	0	0	0	0	0	0	1	0	0	0	0	0	0	0	0	1	0
A0JLT2	0	0	0	0	0	0	0	0	0	0	0	0	0	0	0	0	1	0	0	0	0	0	0	0	0	0	0	0	0	0	0	0	0	0	0	0	0	0	1	0	0	0	0	0	0	0	0	1	0
A0JNW5	0	0	0	0	0	0	0	0	0	0	0	0	0	0	1	0	1	0	0	0	0	0	0	0	0	0	0	0	0	0	0	0	0	0	0	0	0	0	0	0	0	0	0	0	0	0	0	1	0
A0JP26	0	0	0	0	0	0	0	0	0	0	0	0	0	0	0	0	0	0	0	0	0	0	0	0	0	0	0	0	0	0	0	0	0	0	0	0	0	0	0	0	0	0	0	0	0	0	0	0	0
A0M8Q6	0	0	0	0	0	0	0	0	0	0	0	0	0	0	0	0	0	0	0	0	0	0	0	0	0	0	0	0	0	0	0	0	0	0	0	0	0	0	0	0	0	0	0	0	0	0	0	0	0
A0MZ66	0	0	0	0	0	0	0	0	0	0	0	0	0	1	1	0	1	0	0	0	0	0	0	0	0	0	0	0	0	0	0	0	0	0	0	0	0	0	1	0	0	0	0	0	0	0	0	1	0
A0PG75	0	0	0	0	0	0	0	0	0	0	0	0	0	0	0	0	0	0	0	0	0	0	0	0	0	0	0	0	0	0	0	0	0	0	0	0	0	0	0	0	0	0	0	0	0	0	0	0	0
A0PJE2	0	0	0	0	0	0	0	0	0	0	0	0	0	0	1	0	0	0	0	0	0	0	0	0	0	0	0	0	0	0	0	0	0	0	0	0	0	0	1	0	0	0	0	0	0	0	0	0	0
A0PJK1	0	0	0	0	0	0	0	0	0	0	0	0	0	0	0	0	1	0	0	0	0	0	0	0	0	0	0	0	0	0	0	0	0	0	0	0	0	0	0	0	0	0	0	0	0	0	0	1	0
A0PJW6	0	0	0	0	0	0	0	0	0	0	0	0	0	0	0	0	0	0	0	0	0	0	0	0	0	0	0	0	0	0	0	0	0	0	0	0	0	0	0	0	0	0	0	0	0	0	0	0	0
A0PJW8	0	0	0	0	0	0	0	0	0	0	0	0	0	0	0	0	1	0	0	0	0	0	0	0	0	0	0	0	0	0	0	0	0	0	0	0	0	0	0	0	0	0	0	0	0	0	0	1	0
A0PJX0	0	0	0	0	0	0	0	0	0	0	0	0	0	0	0	0	0	0	0	0	0	0	0	0	0	0	0	0	0	0	0	0	0	0	0	0	0	0	1	0	0	0	0	0	0	0	0	0	0
A0PJX2	0	0	0	0	0	0	0	0	0	0	0	0	0	0	0	0	0	0	0	0	0	0	0	0	0	0	0	0	0	0	0	0	0	0	0	0	0	0	0	0	0	0	0	0	0	0	0	0	0
A0PJX4	0	0	0	0	0	0	0	0	0	0	0	0	0	0	0	0	0	0	0	0	0	0	0	0	0	0	0	0	0	0	0	0	0	0	0	0	0	0	0	0	0	0	0	0	0	0	0	0	0
A0PJX8	0	0	0	0	0	0	0	0	0	0	0	0	0	0	0	0	0	0	0	0	0	0	0	0	0	0	0	0	0	0	0	0	0	0	0	0	0	0	0	0	0	0	0	0	0	0	0	0	0
A0PJY2	0	0	0	0	0	0	0	0	0	0	0	0	0	0	0	0	0	0	0	0	0	0	0	0	0	0	0	0	0	0	0	0	0	0	0	0	0	0	1	0	0	0	0	0	0	0	0	0	0
A0PJZ0	0	0	0	0	0	0	0	0	0	0	0	0	0	0	0	0	0	0	0	0	0	0	0	0	0	0	0	0	0	0	0	0	0	0	0	0	0	0	0	0	0	0	0	0	0	0	0	0	0
A0PJZ3	0	0	0	0	0	0	0	0	1	0	0	0	0	0	0	0	0	0	0	0	0	0	0	0	0	0	0	0	0	0	0	0	0	0	0	0	0	0	1	0	0	0	0	0	0	0	0	0	0
A0PK00	0	0	0	0	0	0	0	0	0	0	0	0	0	1	1	0	0	0	0	0	0	0	0	0	0	0	0	0	0	0	0	0	0	0	0	0	0	0	1	0	0	0	0	0	0	0	0	0	0
A0PK05	0	0	0	0	0	0	0	0	0	0	0	0	0	0	0	0	0	0	0	0	0	0	0	0	0	0	0	0	0	0	0	0	0	0	0	0	0	0	0	0	0	0	0	0	0	0	0	0	0
A0PK11	0	0	0	0	0	0	0	0	0	0	0	0	0	0	0	0	0	0	0	0	0	0	0	0	0	0	0	0	0	0	0	0	0	0	0	0	0	0	0	0	0	0	0	0	0	0	0	0	0
A0ZSE6	0	0	0	0	0	0	0	0	0	0	0	0	0	0	0	0	0	0	0	0	0	0	0	0	0	0	0	0	0	0	0	0	0	0	0	0	0	0	0	0	0	0	0	0	0	0	0	0	0
A1A4F0	0	0	0	0	0	0	0	0	0	0	0	0	0	0	0	0	0	0	0	0	0	0	0	0	0	0	0	0	0	0	0	0	0	0	0	0	0	0	0	0	0	0	0	0	0	0	0	0	0
A1A4G5	0	0	0	0	0	0	0	0	0	0	0	0	0	0	0	0	0	0	0	0	0	0	0	0	0	0	0	0	0	0	0	0	0	0	0	0	0	0	0	0	0	0	0	0	0	0	0	0	0
A1A4S6	0	0	0	0	0	0	0	0	0	0	0	0	0	1	1	0	1	0	0	0	0	0	0	0	0	0	0	0	0	0	0	0	0	0	0	0	0	0	1	0	0	0	0	0	0	0	0	0	0
A1A4T8	0	0	0	0	0	0	0	0	0	0	0	0	0	0	0	0	0	0	0	0	0	0	0	0	0	0	0	0	0	0	0	0	0	0	0	0	0	0	0	0	0	0	0	0	0	0	0	0	0
A1A4V9	0	0	0	0	0	0	0	0	0	0	0	0	0	0	0	0	0	0	0	0	0	0	0	0	0	0	0	0	0	0	0	0	0	0	0	0	0	0	0	0	0	0	0	0	0	0	0	0	0
A1A4Y4	0	0	0	0	0	0	0	0	0	0	0	0	0	0	0	0	0	0	0	0	0	0	0	0	1	0	0	0	0	0	0	0	0	0	0	0	0	0	1	0	0	0	0	0	0	0	0	0	0
A1A519	0	0	0	0	0	0	0	0	0	0	0	0	0	0	0	0	0	0	0	0	0	0	0	0	0	0	0	0	0	0	0	0	0	0	0	0	0	0	0	0	0	0	0	0	0	0	0	0	0
A1A580	0	0	0	0	0	0	0	0	0	0	0	0	0	0	0	0	0	0	0	0	0	0	0	0	0	0	0	0	0	0	0	0	0	0	0	0	0	0	0	0	0	0	0	0	0	0	0	0	0
A1A5B4	0	0	0	0	0	0	0	0	0	0	0	0	0	0	0	0	0	0	0	0	0	0	0	0	0	0	0	0	0	0	0	0	0	0	0	0	0	0	0	0	0	0	0	0	0	0	0	0	0
A1A5C7	0	0	0	0	0	0	0	0	0	0	0	0	0	0	0	0	0	0	0	0	0	0	0	0	0	0	0	0	0	0	0	0	0	0	0	0	0	0	1	0	0	0	0	0	0	0	0	0	0
A1A5D9	0	0	0	0	0	0	0	0	0	0	0	0	0	0	0	0	0	0	0	0	0	0	0	0	0	0	0	0	0	0	0	0	0	0	0	0	0	0	1	0	0	0	0	0	0	0	0	0	0
A1E959	0	0	0	0	0	0	0	0	0	0	0	0	0	0	1	0	0	0	0	0	0	0	0	0	0	0	0	0	0	0	0	0	0	0	0	0	0	0	1	0	0	0	0	0	0	0	0	0	0
A1IGU5	0	0	0	0	0	0	0	0	0	0	0	0	0	0	0	0	0	0	0	0	0	0	0	0	0	0	0	0	0	0	0	0	0	0	0	0	0	0	0	0	0	0	0	0	0	0	0	0	0
A1KXE4	0	1	0	0	0	1	0	0	0	0	0	0	0	1	1	0	1	0	0	0	0	0	0	0	0	0	0	0	0	0	0	0	0	0	0	0	0	0	0	0	0	0	0	0	0	0	0	1	0
A1KZ92	0	0	0	0	0	0	0	0	1	0	0	0	0	0	0	0	0	1	0	0	0	0	0	0	0	0	0	0	0	0	0	0	0	0	0	0	0	0	1	0	0	0	0	0	0	0	0	0	0
A1L020	0	0	0	0	0	0	0	0	0	0	0	0	0	0	0	0	1	0	0	0	0	0	0	0	0	0	0	0	0	0	0	0	0	0	0	0	0	0	1	0	0	0	0	0	0	0	0	1	0
A1L0T0	0	0	0	0	0	0	0	0	0	0	0	0	0	0	1	0	1	0	0	0	0	0	0	0	0	0	0	0	0	0	0	0	0	0	0	0	0	0	1	0	0	0	0	0	0	0	0	0	0
A1L157	0	0	0	0	0	0	0	0	0	0	0	0	0	0	0	0	0	0	0	0	0	0	0	0	0	0	0	0	0	0	0	0	0	0	0	0	0	0	0	0	0	0	0	0	0	0	0	0	0
A1L162	0	0	0	0	0	0	0	0	0	0	0	0	0	0	0	0	0	0	0	0	0	0	0	0	0	0	0	0	0	0	0	0	0	0	0	0	0	0	0	0	0	0	0	0	0	0	0	0	0
A1L167	0	1	0	0	1	0	0	0	1	0	0	0	0	0	0	0	1	0	0	0	0	0	0	0	0	0	0	0	0	0	0	0	0	0	0	0	0	0	1	0	0	0	0	0	0	0	0	0	0
A1L168	0	0	0	0	0	0	0	0	0	0	0	0	0	0	0	0	0	0	0	0	0	0	0	0	0	0	0	0	0	0	0	0	0	0	0	0	0	0	0	0	0	0	0	0	0	0	0	0	0
A1L170	0	0	0	0	0	0	0	0	0	0	0	0	0	0	0	0	1	0	0	0	0	0	0	0	0	0	0	0	0	0	0	0	0	0	0	0	0	0	0	0	0	0	0	0	0	0	0	1	0
A1L188	0	0	0	0	0	0	0	0	0	0	0	0	0	0	0	0	1	0	0	0	0	0	0	0	0	0	0	0	0	0	0	0	0	0	0	0	0	1	0	0	0	0	0	0	0	0	0	1	0
A1L190	0	0	0	0	0	0	0	0	0	0	0	0	0	0	0	0	0	0	0	0	0	0	0	0	0	0	0	0	0	0	0	0	0	0	0	0	0	0	1	0	0	0	0	0	0	0	0	0	0
A1L1A6	0	0	0	0	0	0	0	0	0	0	0	0	0	0	0	0	0	0	0	0	0	0	0	0	0	0	0	0	0	0	0	0	0	0	0	0	0	0	0	0	0	0	0	0	0	0	0	0	0
A1L390	0	0	0	0	0	0	0	0	0	0	0	0	0	0	1	0	1	0	0	0	0	0	0	0	0	0	0	0	0	0	0	0	0	0	0	0	0	0	0	0	0	0	0	0	0	0	0	1	0
A1L3X0	0	0	0	0	0	0	0	0	1	0	0	0	0	0	0	0	0	0	0	0	0	0	0	0	0	0	0	0	0	0	0	0	0	0	0	0	0	0	1	0	0	0	0	0	0	0	0	0	0
A1L3X4	0	0	0	0	0	0	0	0	0	0	0	0	0	0	0	0	0	0	0	0	0	0	0	0	0	0	0	0	0	0	0	0	0	0	0	0	0	0	0	0	0	0	0	0	0	0	0	0	0
A1L429	0	0	0	0	0	0	0	0	0	0	0	0	0	0	0	0	0	0	0	0	0	0	0	0	0	0	0	0	0	0	0	0	0	0	0	0	0	0	1	0	0	0	0	0	0	0	0	0	0
A1L443	0	0	0	0	0	0	0	0	0	0	0	0	0	0	0	0	0	0	0	0	0	0	0	0	0	0	0	0	0	0	0	0	0	0	0	0	0	0	0	0	0	0	0	0	0	0	0	0	0
A1L453	0	0	0	0	0	0	0	0	0	0	0	0	0	0	0	0	0	0	0	0	0	0	0	0	0	0	0	0	0	0	0	0	0	0	0	0	0	0	0	0	0	0	0	0	0	0	0	0	0
A1L4H1	0	0	0	0	0	0	0	0	0	0	0	0	0	0	0	0	0	0	0	0	0	0	0	0	0	0	0	0	0	0	0	0	0	0	0	0	0	0	0	0	0	0	0	0	0	0	0	0	0
A1L4K1	0	0	0	0	0	0	0	0	0	0	0	0	0	0	0	0	1	0	0	0	0	0	0	0	0	0	0	0	0	0	0	0	0	0	0	0	0	0	0	0	0	0	0	0	0	0	0	1	0
A1L4L8	0	0	0	0	0	0	0	0	0	0	0	0	0	0	0	0	0	0	0	0	0	0	0	0	0	0	0	0	0	0	0	0	0	0	0	0	0	0	0	0	0	0	0	0	0	0	0	0	0
A1L4Q6	0	0	0	0	0	0	0	0	0	0	0	0	0	0	0	0	0	0	0	0	0	0	0	0	0	0	0	0	0	0	0	0	0	0	0	0	0	0	0	0	0	0	0	0	0	0	0	0	0
A1X283	0	1	0	0	1	0	0	0	0	0	0	0	0	0	0	0	1	0	0	0	0	0	0	0	0	0	0	0	0	0	0	0	0	0	0	0	0	0	1	0	0	0	0	0	0	0	0	1	0
A1XBS5	0	0	0	0	0	0	0	0	0	0	0	0	0	0	0	0	1	0	0	0	0	0	0	0	0	0	0	0	0	0	0	0	0	0	0	0	0	0	0	0	0	0	0	0	0	0	0	0	0
A1YPR0	0	0	0	0	0	0	0	0	0	1	0	0	0	0	1	0	1	0	0	0	1	0	0	0	0	0	0	0	0	0	0	0	0	0	0	0	0	0	1	0	0	0	0	0	0	0	0	1	0
A1Z1Q3	0	0	0	0	0	0	0	0	0	0	0	0	0	0	0	0	1	0	0	0	0	0	0	0	0	0	0	0	0	0	0	0	0	0	0	0	0	0	1	0	0	0	0	0	0	0	0	0	0
A2A288	0	0	0	0	0	0	0	0	0	0	0	0	0	0	0	0	1	0	0	0	0	0	0	0	0	0	0	0	0	0	0	0	0	0	0	0	0	0	1	0	0	0	0	0	0	0	0	1	0
A2A2V5	0	0	0	0	0	0	0	0	0	0	0	0	0	0	0	0	0	0	0	0	0	0	0	0	0	0	0	0	0	0	0	0	0	0	0	0	0	0	0	0	0	0	0	0	0	0	0	0	0
A2A2Y4	0	0	0	0	0	0	0	0	0	0	0	0	0	0	0	0	1	0	0	0	0	0	0	0	0	0	0	0	0	0	0	0	0	0	0	0	0	0	1	0	0	0	0	0	0	0	0	1	0
A2A2Z9	0	0	0	0	0	0	0	0	0	0	0	0	0	0	0	0	0	0	0	0	0	0	0	0	0	0	0	0	0	0	0	0	0	0	0	0	0	0	0	0	0	0	0	0	0	0	0	0	0
A2A368	0	0	0	0	0	0	0	0	0	0	0	0	0	0	0	0	0	0	0	0	0	0	0	0	0	0	0	0	0	0	0	0	0	0	0	0	0	0	1	0	0	0	0	0	0	0	0	0	0
A2A3K4	0	0	0	0	0	0	0	0	0	0	0	0	0	0	0	0	0	0	0	0	0	0	0	0	0	0	0	0	0	0	0	0	0	0	0	0	0	0	0	0	0	0	0	0	0	0	1	0	0
A2A3L6	0	0	0	0	0	0	0	0	0	0	0	0	0	0	0	0	0	0	0	0	0	0	0	0	0	0	0	0	0	0	0	0	0	0	0	0	0	0	0	0	0	0	0	0	0	0	0	0	0
A2A3N6	0	0	0	0	0	0	0	0	0	0	0	0	0	0	0	0	0	0	0	0	0	0	0	0	0	0	0	0	0	0	0	0	0	0	0	0	0	0	0	0	0	0	0	0	0	0	0	0	0
A2AJT9	0	0	0	0	0	0	0	0	0	0	0	0	0	0	0	0	1	0	0	0	0	0	0	0	0	0	0	0	0	0	0	0	0	0	0	0	0	0	0	0	0	0	0	0	0	0	0	1	0
A2CJ06	0	0	0	0	0	0	0	0	0	0	0	0	0	0	0	0	0	0	0	0	0	0	0	0	0	0	0	0	0	0	0	0	0	0	0	0	0	0	0	0	0	0	0	0	0	0	0	0	0
A2IDD5	0	0	0	0	0	0	0	0	0	0	0	0	0	0	0	0	0	0	0	0	0	0	0	0	0	0	0	0	0	0	0	0	0	0	0	0	0	0	1	0	0	0	0	0	0	0	0	0	0
A2PYH4	0	0	0	0	0	0	0	0	1	0	0	0	0	0	0	0	1	0	0	0	0	0	0	0	0	1	0	0	0	0	0	0	0	0	0	0	0	0	1	0	0	0	0	0	0	0	0	1	0
A2RRD8	0	0	0	0	0	0	0	0	0	0	0	0	0	0	0	0	0	0	0	0	0	0	0	0	0	0	0	0	0	0	0	0	0	0	0	0	0	0	1	0	0	0	0	0	0	0	0	0	0
A2RRH5	0	0	0	0	0	0	0	0	0	0	0	0	0	0	0	0	1	0	0	0	0	0	0	0	0	0	0	0	0	0	0	0	0	0	0	0	0	0	0	0	0	0	0	0	0	0	0	1	0
A2RRL7	0	0	0	0	0	0	0	0	0	0	0	0	0	0	0	0	0	0	0	0	0	0	0	0	0	0	0	0	0	0	0	0	0	0	0	0	0	0	0	0	0	0	0	0	0	0	0	0	0
A2RRP1	0	1	0	0	1	0	0	0	0	0	0	0	0	0	1	0	1	0	0	0	0	0	0	0	0	0	0	0	0	0	0	0	0	0	0	0	0	0	1	0	0	0	0	0	0	0	0	1	0
A2RTX5	0	1	1	0	0	0	0	0	1	0	0	0	0	0	0	0	1	0	0	0	0	0	0	0	0	0	0	0	0	0	0	1	0	0	0	0	0	0	0	0	0	0	0	0	0	0	0	1	0
A2RTY3	0	0	0	0	0	0	0	0	0	0	0	0	0	0	0	0	0	0	0	0	0	0	0	0	0	0	0	0	0	0	0	0	0	0	0	0	0	0	0	0	0	0	0	0	0	0	0	0	0
A2RU14	0	0	0	0	0	0	0	0	0	0	0	0	0	0	0	0	0	0	0	0	0	0	0	0	0	0	0	0	0	0	0	0	0	0	0	0	0	0	0	0	0	0	0	0	0	0	0	0	0
A2RU30	0	0	0	0	0	0	0	0	0	0	0	0	0	0	1	0	1	0	0	0	0	0	0	0	0	0	0	0	0	0	0	0	0	0	0	0	0	0	1	0	0	0	0	0	0	0	0	1	0
A2RU37	0	0	0	0	0	0	0	0	0	0	0	0	0	0	0	0	0	0	0	0	0	0	0	0	0	0	0	0	0	0	0	0	0	0	0	0	0	0	0	0	0	0	0	0	0	0	0	0	0
A2RU48	0	0	0	0	0	0	0	0	0	0	0	0	0	0	0	0	0	0	0	0	0	0	0	0	0	0	0	0	0	0	0	0	0	0	0	0	0	0	0	0	0	0	0	0	0	0	0	0	0
A2RU49	0	0	0	0	0	0	0	0	1	0	0	0	0	0	0	0	1	0	0	0	0	0	0	0	0	0	0	0	0	0	0	0	0	0	0	0	0	0	1	0	0	0	0	0	0	0	0	0	0
A2RU54	0	0	0	0	0	0	0	0	0	0	0	0	0	0	0	0	0	0	0	0	0	0	0	0	0	0	0	0	0	0	0	0	0	0	0	0	0	0	1	0	0	0	0	0	0	0	0	0	0
A2RU67	0	0	0	0	0	0	0	0	0	0	0	0	0	0	1	0	1	0	0	0	0	0	0	0	0	0	0	0	0	0	0	0	0	0	0	0	0	0	0	0	1	0	0	0	0	0	0	1	0
A2RUB1	0	0	0	0	0	0	0	0	0	0	0	0	0	0	0	0	0	0	0	0	0	0	0	0	0	0	0	0	0	0	0	0	0	0	0	0	0	0	1	0	0	0	0	0	0	0	0	0	0
A2RUB6	0	0	0	0	0	0	0	0	0	0	0	0	0	0	0	0	1	0	0	0	0	0	0	0	0	0	0	0	0	0	0	0	0	0	0	0	0	0	0	0	0	0	0	0	0	0	0	1	0
A2RUC4	0	0	0	0	0	0	0	0	1	1	0	0	0	0	0	0	1	1	0	0	0	1	0	0	0	0	0	0	0	0	0	0	0	0	0	0	0	0	0	0	0	0	0	0	0	0	0	1	0
A2RUG3	0	0	0	0	0	0	0	0	0	0	0	0	0	0	0	0	0	0	0	0	0	0	0	0	0	0	0	0	0	0	0	0	0	0	0	0	0	0	0	0	0	0	0	0	0	0	0	0	0
A2RUH7	0	0	0	0	0	0	0	0	0	0	0	0	0	0	0	0	0	0	0	0	0	0	0	0	0	0	0	0	0	0	0	0	0	0	0	0	0	0	0	0	0	0	0	0	0	0	0	0	0
A2RUQ5	0	0	0	0	0	0	0	0	0	0	0	0	0	0	0	0	1	0	0	0	0	0	0	0	0	0	0	0	0	0	0	0	0	0	0	0	0	0	0	0	0	0	0	0	0	0	0	1	0
A2RUR9	0	0	0	0	0	0	0	0	0	0	0	0	0	0	1	0	1	0	0	0	0	0	0	0	0	0	0	0	0	0	0	0	0	0	0	0	0	0	0	0	0	0	0	0	0	0	0	1	0
A2RUS2	0	1	0	0	1	0	0	0	0	0	0	0	0	0	1	0	1	0	0	0	0	0	0	0	0	0	0	0	0	0	0	0	0	0	0	0	0	0	0	0	0	0	0	0	0	0	0	1	0
A2RUT3	0	0	0	0	0	0	0	0	0	0	0	0	0	0	0	0	0	0	0	0	0	0	0	0	0	0	0	0	0	0	0	0	0	0	0	0	0	0	0	0	0	0	0	0	0	0	0	0	0
A2RUU4	0	0	0	0	0	0	0	0	0	0	0	0	0	0	0	0	1	0	0	0	0	0	0	0	0	0	0	0	0	0	0	0	0	0	0	0	0	0	0	0	0	0	0	0	0	0	0	1	0
A2VCK2	0	0	0	0	0	0	0	0	0	0	0	0	0	0	0	0	0	0	0	0	0	0	0	0	0	0	0	0	0	0	0	0	0	0	0	0	0	0	0	0	0	0	0	0	0	0	0	0	0
A2VCL2	0	0	0	0	0	0	0	0	0	0	0	0	0	0	0	0	0	0	0	0	0	0	0	0	0	0	0	0	0	0	0	0	0	0	0	0	0	0	0	0	0	0	0	0	0	0	0	0	0
A2VDF0	0	0	0	0	0	0	0	0	1	0	0	0	0	0	0	0	0	0	0	0	0	0	0	0	0	0	0	0	0	1	0	0	0	0	0	0	0	0	0	0	0	0	0	0	0	0	0	0	0
A2VDJ0	0	1	0	0	1	0	0	0	0	0	0	0	0	0	1	0	1	0	0	0	0	0	0	0	0	0	0	0	0	0	0	0	0	0	0	0	0	0	1	0	0	0	0	0	0	0	0	1	0
A2VEC9	0	0	0	0	0	0	0	0	0	0	0	0	0	0	0	0	1	0	0	0	0	0	0	0	0	0	0	0	0	0	0	0	0	0	0	0	0	0	0	0	0	0	0	0	0	0	0	1	0
A3KFT3	0	0	0	0	0	0	0	0	0	0	0	0	0	0	0	0	0	0	0	0	0	0	0	1	0	0	0	0	0	0	0	0	0	0	0	0	0	0	0	0	0	0	0	0	0	0	0	0	0
A3KMH1	0	0	0	0	0	0	0	0	0	0	0	0	0	0	1	0	1	0	0	0	0	0	0	0	0	0	0	0	0	0	0	0	0	0	0	0	0	1	0	0	0	0	0	0	0	0	0	1	0
A3KN83	0	1	0	0	1	0	0	0	0	0	0	0	0	0	1	0	1	0	0	0	0	0	0	0	0	0	0	0	0	0	0	0	0	0	0	0	0	0	1	0	0	0	1	0	0	1	0	1	0
A3QJZ6	0	0	0	0	0	0	0	0	0	0	0	0	0	0	0	0	0	0	0	0	0	0	0	0	0	0	0	0	0	0	0	0	0	0	0	0	0	0	0	0	0	0	0	0	0	0	0	0	0
A3QJZ7	0	0	0	0	0	0	0	0	0	0	0	0	0	0	0	0	0	0	0	0	0	0	0	0	0	0	0	0	0	0	0	0	0	0	0	0	0	0	0	0	0	0	0	0	0	0	0	0	0
A4D0S4	0	0	0	0	0	0	0	0	0	0	0	0	0	0	1	0	0	0	0	0	0	0	0	0	0	0	0	0	0	0	0	0	0	0	0	0	0	0	1	0	0	0	0	0	0	0	0	0	0
A4D0T2	0	0	0	0	0	0	0	0	0	0	0	0	0	0	0	0	0	0	0	0	0	0	0	0	0	0	0	0	0	0	0	0	0	0	0	0	0	0	0	0	0	0	0	0	0	0	0	0	0
A4D0T7	0	0	0	0	0	0	0	0	0	0	0	0	0	0	0	0	0	0	0	0	0	0	0	0	0	0	0	0	0	0	0	0	0	0	0	0	0	0	0	0	0	0	0	0	0	0	0	0	0
A4D0V7	0	0	0	0	0	0	0	0	0	0	0	0	0	1	1	0	1	0	0	0	0	0	0	0	0	0	0	0	0	0	0	0	0	0	0	0	0	0	0	0	0	0	0	0	0	0	0	0	0
A4D0Y5	0	0	0	0	0	0	0	0	0	0	0	0	0	0	0	0	0	0	0	0	0	0	0	0	0	0	0	0	0	0	0	0	0	0	0	0	0	0	0	0	0	0	0	0	0	0	0	0	0
A4D126	0	0	0	0	0	0	0	0	0	0	0	0	0	0	0	0	0	0	0	0	0	0	0	0	0	0	0	0	0	0	0	0	0	0	0	0	0	0	1	0	0	0	0	0	0	0	0	0	0
A4D161	0	0	0	0	0	0	0	0	0	0	0	0	0	0	0	0	1	0	0	0	0	0	0	0	0	0	0	0	0	0	0	0	0	0	0	0	0	0	0	0	0	0	0	0	0	0	0	1	0
A4D174	0	0	0	0	0	0	0	0	0	0	0	0	0	0	0	0	0	0	0	0	0	0	0	0	0	0	0	0	0	0	0	0	0	0	0	0	0	0	0	0	0	0	0	0	0	0	0	0	0
A4D1B5	0	0	0	0	0	0	0	0	0	0	0	0	0	1	1	0	0	0	0	0	0	0	0	0	0	0	0	0	0	0	0	0	0	0	0	0	0	0	1	0	0	0	0	0	0	0	0	0	0
A4D1E1	0	0	0	0	0	0	0	0	0	0	0	0	0	0	0	0	1	0	0	0	0	0	0	0	0	0	0	0	0	0	0	0	0	0	0	0	0	0	0	0	0	0	0	0	0	0	0	1	0
A4D1E9	0	0	0	0	0	0	0	0	0	0	0	0	0	0	1	0	1	0	0	0	0	0	0	0	1	0	0	0	0	0	0	0	0	0	0	0	0	1	1	0	0	0	0	0	0	0	0	1	0
A4D1F6	0	0	0	0	0	0	0	0	0	0	0	0	0	0	0	0	0	0	0	0	0	0	0	0	0	0	0	0	0	0	0	0	0	0	0	0	0	0	0	0	0	0	0	0	0	0	0	0	0
A4D1N5	0	0	0	0	0	0	0	0	0	0	0	0	0	0	0	0	0	0	0	0	0	0	0	0	0	0	0	0	0	0	0	0	0	0	0	0	0	0	0	0	0	0	0	0	0	0	0	0	0
A4D1P6	0	0	0	0	0	0	0	0	0	0	0	0	0	1	1	0	1	0	0	0	0	0	0	0	0	0	0	0	0	0	0	0	0	0	0	0	0	0	1	0	0	0	0	0	0	0	0	1	0
A4D1S0	0	1	0	0	0	1	0	0	0	0	0	0	0	0	0	0	1	0	0	0	0	0	0	0	0	0	0	0	0	0	0	0	0	0	0	0	0	0	0	0	0	0	0	0	0	0	0	1	0
A4D1S5	0	0	0	0	0	0	0	0	0	0	0	0	0	0	0	0	0	0	0	0	0	0	0	0	1	0	0	0	0	0	0	0	0	0	0	0	0	0	0	0	0	0	0	0	0	0	0	0	0
A4D1T9	0	0	0	0	0	0	0	0	0	0	0	0	0	0	0	0	1	0	0	0	0	0	0	0	0	0	0	0	0	0	0	0	0	0	0	0	0	0	0	0	0	0	0	0	0	0	0	1	0
A4D1U4	0	0	0	0	0	0	0	0	0	0	0	0	0	0	0	0	1	0	0	0	0	0	0	0	0	0	0	0	0	0	0	0	0	0	0	0	0	0	0	0	0	0	0	0	0	0	0	0	0
A4D1Z8	0	0	0	0	0	0	0	0	0	0	0	0	0	0	0	0	0	0	0	0	0	0	0	0	0	0	0	0	0	0	0	0	0	0	0	0	0	0	0	0	0	0	0	0	0	0	0	0	0
A4D250	0	0	0	0	0	0	0	0	0	0	0	0	0	0	0	0	0	0	0	0	0	0	0	0	0	0	0	0	0	0	0	0	0	0	0	0	0	0	1	0	0	0	0	0	0	0	0	0	0
A4D256	0	0	0	0	0	0	0	0	1	0	0	0	0	0	0	0	1	0	0	0	0	0	0	0	0	1	0	0	0	0	0	0	0	0	0	0	0	0	0	0	0	0	0	0	0	0	0	1	0
A4D263	0	0	0	0	0	0	0	0	0	0	0	0	0	0	0	0	1	0	0	0	0	0	0	0	0	0	0	0	0	0	0	0	0	0	0	0	0	0	0	0	0	0	0	0	0	0	0	1	0
A4D2B0	0	0	0	0	0	0	0	0	0	0	0	0	0	0	0	0	1	0	0	0	0	0	0	0	0	0	0	0	0	0	0	0	0	0	0	0	0	0	0	0	0	0	0	0	0	0	0	1	0
A4D2B8	0	0	0	0	0	0	0	0	0	0	0	0	0	0	1	0	1	0	0	0	0	0	0	0	0	0	0	0	0	0	0	0	0	0	0	0	0	0	1	0	0	0	0	0	0	0	0	1	0
A4D2G3	0	0	0	0	0	0	0	0	0	0	0	0	0	0	0	0	0	0	0	0	0	0	0	1	0	0	0	0	0	0	0	0	0	0	0	0	0	0	0	0	0	0	0	0	0	0	0	0	0
A4D2H0	0	0	0	0	0	0	0	0	0	0	0	0	0	0	0	0	0	0	0	0	0	0	0	0	0	0	0	0	0	0	0	0	0	0	0	0	0	0	0	0	0	0	0	0	0	0	0	0	0
A4D2P6	0	0	0	0	0	0	0	0	0	0	0	0	0	0	0	0	1	0	0	0	0	0	0	0	0	0	0	0	0	0	0	0	0	0	0	0	0	0	1	0	0	0	0	0	0	0	0	1	0
A4FU01	0	0	0	0	0	0	0	0	0	0	0	0	0	0	1	0	0	0	0	0	0	0	0	0	0	0	0	0	0	0	0	0	0	0	0	0	0	0	0	0	0	0	0	0	0	0	1	0	0
A4FU28	0	0	0	0	0	0	0	0	0	0	0	0	0	1	1	0	0	0	0	0	0	0	0	0	0	0	0	0	0	0	0	0	0	0	0	0	0	0	0	0	0	0	0	0	0	0	0	0	0
A4FU49	0	0	0	0	0	0	0	0	0	0	0	0	0	1	1	0	1	0	0	0	0	0	0	0	0	0	0	0	0	0	0	0	0	0	0	0	0	0	0	0	0	0	0	0	0	0	0	1	0
A4FU69	0	0	0	0	0	0	0	0	0	0	0	0	0	0	0	0	1	0	0	0	0	0	0	0	0	0	0	0	0	0	0	0	0	0	0	0	0	0	0	0	0	0	0	0	0	0	0	1	0
A4GXA9	0	0	0	0	0	0	0	0	0	0	0	0	0	0	0	0	0	0	0	0	0	0	0	0	0	0	0	0	0	0	0	0	0	0	0	0	0	0	1	0	0	0	0	0	0	0	0	0	0
A4IF30	0	0	0	0	0	0	0	0	0	0	0	0	0	0	0	0	0	0	0	0	0	0	0	0	0	0	0	0	0	0	0	0	0	0	0	0	0	0	0	0	0	0	0	0	0	0	0	0	0
A4QMS7	0	0	0	0	0	0	0	0	0	0	0	0	0	0	0	0	0	0	0	0	0	0	0	0	0	0	0	0	0	0	0	0	0	0	0	0	0	0	0	0	0	0	0	0	0	0	0	0	0
A4QN01	0	0	0	0	0	0	0	0	0	0	0	0	0	0	0	0	1	0	0	0	0	0	0	0	0	0	0	0	0	0	0	0	0	0	0	0	0	0	0	0	0	0	0	0	0	0	0	1	0
A4QPB2	0	0	0	0	0	0	0	0	0	0	0	0	0	1	1	0	0	0	0	0	0	0	0	0	0	0	0	0	0	0	0	0	0	0	0	0	0	0	0	0	0	0	0	0	0	0	0	0	0
A4QPH2	0	0	0	0	0	0	0	0	0	0	0	0	0	0	0	0	1	0	0	0	0	0	0	0	0	0	0	0	0	0	0	0	0	0	0	0	0	0	0	0	0	0	0	0	0	0	0	1	0
A4UGR9	0	0	0	0	0	0	0	0	0	0	0	0	0	0	0	0	1	0	0	0	0	0	0	0	0	0	0	0	0	0	0	0	0	0	0	0	0	0	1	0	0	0	0	0	0	0	0	1	0
A5A3E0	0	0	0	0	0	0	0	0	0	0	0	0	0	0	0	0	1	0	0	0	0	0	0	0	0	0	0	0	0	0	0	0	0	0	0	0	0	0	0	0	0	0	0	0	0	0	0	1	0
A5D6W6	0	0	0	0	0	0	0	0	0	0	0	0	0	0	0	0	0	0	0	0	0	0	0	0	0	0	0	0	0	0	0	0	0	0	0	0	0	0	1	0	0	0	0	0	0	0	0	0	0
A5D8T8	0	0	0	0	0	0	0	0	0	0	0	0	0	0	0	0	0	0	0	0	0	0	0	0	0	0	0	0	0	0	0	0	0	0	0	0	0	0	1	0	0	0	0	0	0	0	0	0	0
A5D8V6	0	0	0	0	0	0	0	0	0	0	0	0	0	1	1	0	1	0	0	0	0	0	0	0	0	0	0	0	0	0	0	0	0	0	0	0	0	0	1	0	0	0	0	0	0	0	0	1	0
A5D8V7	0	0	0	0	0	0	0	0	0	0	0	0	0	0	0	0	0	0	0	0	0	0	0	0	0	0	0	0	0	0	0	0	0	0	0	0	0	0	1	0	0	0	0	0	0	0	0	0	0
A5D8W1	0	0	0	0	0	0	0	0	0	0	0	0	0	1	1	0	0	0	0	0	0	0	0	0	0	0	0	0	0	0	0	0	0	0	0	0	0	0	0	0	0	0	0	0	0	0	0	0	0
A5LHX3	0	0	0	0	0	0	0	0	1	0	0	0	0	0	0	0	0	0	0	0	0	0	0	0	0	1	0	0	0	0	0	0	0	0	0	0	0	0	1	0	0	0	0	0	0	0	0	0	0
A5PKW4	0	0	0	0	0	0	0	0	0	0	0	0	0	0	1	0	1	0	0	0	0	0	0	0	0	0	0	0	0	0	0	0	0	0	0	0	0	0	1	0	0	0	0	0	0	0	0	1	0
A5PL33	0	0	0	0	0	0	0	0	0	0	0	0	0	0	0	0	1	0	0	0	0	0	0	0	0	0	0	0	0	0	0	0	0	0	0	0	0	0	0	0	0	0	0	0	0	0	0	1	0
A5PLK6	0	0	0	0	0	0	0	0	0	0	0	0	0	1	1	0	0	0	0	0	0	0	0	0	0	0	0	0	0	0	0	0	0	0	0	0	0	0	1	0	0	0	0	0	0	0	0	0	0
A5PLL1	0	0	0	0	0	0	0	0	0	0	0	0	0	0	0	0	0	0	0	0	0	0	0	0	0	0	0	0	0	0	0	0	0	0	0	0	0	0	0	0	0	0	0	0	0	0	0	0	0
A5PLL7	0	0	0	0	0	0	0	0	0	0	0	0	0	0	0	0	1	0	0	0	0	0	0	0	0	0	0	0	0	0	0	0	0	0	0	0	0	0	1	0	0	0	0	0	0	0	0	0	0
A5PLN7	0	0	0	0	0	0	0	0	0	0	0	0	0	0	1	0	0	0	0	0	0	0	0	0	0	0	0	0	0	0	0	0	0	0	0	0	0	0	0	0	0	0	0	0	0	0	0	0	0
A5PLN9	0	0	0	0	0	0	0	0	0	0	0	0	0	0	1	0	1	0	0	0	0	0	0	0	0	0	0	0	0	0	0	0	0	0	0	0	0	0	0	0	0	0	0	0	0	0	0	0	0
A5X5Y0	1	0	0	0	0	0	0	0	0	0	0	0	0	0	0	0	0	0	0	0	0	0	0	0	0	0	1	1	0	0	0	0	0	0	0	0	1	0	1	0	0	0	0	0	0	0	0	0	0
A5YKK6	0	0	0	0	0	0	0	0	0	0	0	0	0	0	1	1	1	0	0	0	0	0	0	0	0	0	0	0	0	0	0	0	0	0	0	0	0	0	1	0	0	0	0	0	0	0	0	1	0
A5YM69	0	0	0	0	0	0	0	0	0	0	0	0	0	0	0	0	1	0	0	0	0	0	0	0	0	0	0	0	0	0	0	0	0	0	0	0	0	0	0	0	0	0	0	0	0	0	0	1	0
A5YM72	0	0	0	0	0	0	0	0	1	0	0	0	0	0	0	0	1	0	0	0	0	0	0	0	0	0	0	0	0	0	0	1	0	0	0	0	0	0	1	0	0	0	0	0	0	0	0	1	0
A6BM72	0	0	0	0	0	0	0	0	0	0	0	0	0	0	0	0	0	0	0	0	0	0	0	0	0	0	0	0	0	0	0	0	0	0	0	0	0	0	1	0	0	0	0	0	0	0	0	0	0
A6H8M9	0	0	0	0	0	0	0	0	0	0	0	0	0	0	0	0	1	0	0	0	0	0	0	0	0	0	0	0	0	0	0	0	0	0	0	0	0	0	0	0	0	0	0	0	0	0	0	1	0
A6H8Y1	0	1	0	0	1	0	0	0	0	0	0	0	0	0	0	0	1	0	0	0	0	0	0	0	0	0	0	0	0	0	0	0	0	0	0	0	0	0	1	0	0	0	0	0	0	0	0	1	0
A6H8Z2	0	0	0	0	0	0	0	0	0	0	0	0	0	0	0	0	0	0	0	0	0	0	0	0	0	0	0	0	0	0	0	0	0	0	0	0	0	0	0	0	0	0	0	0	0	0	0	0	0
A6NC05	0	0	0	0	0	0	0	0	0	0	0	0	0	0	0	0	0	0	0	0	0	0	0	0	0	0	0	0	0	0	0	0	0	0	0	0	0	1	0	0	0	0	0	0	0	0	0	0	0
A6NC42	0	0	0	0	0	0	0	0	0	0	0	0	0	0	0	0	0	0	0	0	0	0	0	0	0	0	0	0	0	0	0	0	0	0	0	0	0	0	1	0	0	0	0	0	0	0	0	0	0
A6NC51	0	0	0	0	0	0	0	0	0	0	0	0	0	0	0	0	0	0	0	0	0	0	0	0	0	0	0	0	0	0	0	0	0	0	0	0	0	0	1	0	0	0	0	0	0	0	0	0	0
A6NC57	0	0	0	0	0	0	0	0	0	0	0	0	0	0	0	0	1	0	0	0	0	0	0	0	0	0	0	0	0	0	0	0	0	0	0	0	0	0	0	0	0	0	0	0	0	0	0	1	0
A6NC62	0	0	0	0	0	0	0	0	0	0	0	0	0	0	0	0	0	0	0	0	0	0	0	0	0	0	0	0	0	0	0	0	0	0	0	0	0	0	0	0	0	0	0	0	0	0	0	0	0
A6NC78	0	0	0	0	0	0	0	0	0	0	0	0	0	0	0	0	0	0	0	0	0	0	0	0	0	0	0	0	0	0	0	0	0	0	0	0	0	0	0	0	0	0	0	0	0	0	0	0	0
A6NC86	0	0	0	0	0	0	0	0	0	0	0	0	0	0	0	0	0	0	0	0	0	0	0	0	0	0	0	0	0	0	0	0	0	0	0	0	0	0	0	0	0	0	0	0	0	0	0	0	0
A6NC97	0	1	0	0	1	0	0	0	0	0	0	0	0	0	0	0	1	0	0	0	0	0	0	0	0	0	0	0	0	0	0	0	0	0	0	0	0	0	0	0	0	0	0	0	0	0	0	0	0
A6NC98	0	0	0	0	0	0	0	0	0	0	0	0	0	0	0	0	1	0	0	0	0	0	0	0	0	0	0	0	0	0	0	0	0	0	0	0	0	0	1	0	0	0	0	0	0	0	0	1	0
A6NCC3	0	0	0	0	0	0	0	0	0	0	0	0	0	0	0	0	1	0	0	0	0	0	0	0	0	0	0	0	0	0	0	0	0	0	0	0	0	0	0	0	0	0	0	0	0	0	0	1	0
A6NCD4	0	0	0	0	0	0	0	0	0	0	0	0	0	0	0	0	0	0	0	0	0	0	0	0	0	0	0	0	0	0	0	0	0	0	0	0	0	0	0	0	0	0	0	0	0	0	0	0	0
A6NCE7	0	0	0	0	0	0	0	0	0	0	0	0	0	0	0	0	0	0	0	0	0	0	0	0	0	0	0	0	0	0	0	0	0	0	0	0	0	0	0	0	0	0	0	0	0	0	0	0	0
A6NCF5	0	0	0	0	0	0	0	0	0	0	0	0	0	0	0	0	0	0	0	0	0	0	0	0	0	0	0	0	0	0	0	0	0	0	0	0	0	0	0	0	0	0	0	0	0	0	0	0	0
A6NCF6	0	0	0	0	0	0	0	0	0	0	0	0	0	0	0	0	0	0	0	0	0	0	0	0	0	0	0	0	0	0	0	0	0	0	0	0	0	0	0	0	0	0	0	0	0	0	0	0	0
A6NCI4	0	0	0	0	0	0	0	0	0	0	0	0	0	0	0	0	1	0	0	0	0	0	0	0	0	0	0	0	0	0	0	0	0	0	0	0	0	0	0	0	0	0	0	0	0	0	0	1	0
A6NCI5	0	0	0	0	0	0	0	0	0	0	0	0	0	0	0	0	0	0	0	0	0	0	0	0	0	0	0	0	0	0	0	0	0	0	0	0	0	0	0	0	0	0	0	0	0	0	0	0	0
A6NCI8	0	0	0	0	0	0	0	0	0	0	0	0	0	0	0	0	0	0	0	0	0	0	0	0	0	0	0	0	0	0	0	0	0	0	0	0	0	0	0	0	0	0	0	0	0	0	0	0	0
A6NCJ1	0	0	0	0	0	0	0	0	0	0	0	0	0	0	0	0	0	0	0	0	0	0	0	0	0	0	0	0	0	0	0	0	0	0	0	0	0	0	0	0	0	0	0	0	0	0	0	0	0
A6NCK2	0	0	0	0	0	0	0	0	0	0	0	0	0	0	0	0	0	0	0	0	0	0	0	0	0	0	0	0	0	0	0	0	0	0	0	0	0	0	0	0	0	0	0	0	0	0	0	0	0
A6NCL1	0	0	0	0	0	0	0	0	0	0	0	0	0	0	0	0	0	0	0	0	0	0	0	0	0	0	0	0	0	0	0	0	0	0	0	0	0	0	1	0	0	0	0	0	0	0	0	0	0
A6NCL2	0	0	0	0	0	0	0	0	0	0	0	0	0	0	0	0	0	0	0	0	0	0	0	0	0	0	0	0	0	0	0	0	0	0	0	0	0	0	0	0	0	0	0	0	0	0	0	0	0
A6NCL7	0	0	0	0	0	0	0	0	0	0	0	0	0	0	0	0	0	0	0	0	0	0	0	0	0	0	0	0	0	0	0	0	0	0	0	0	0	0	0	0	0	0	0	0	0	0	0	0	0
A6NCM1	0	0	0	0	0	0	0	0	0	0	1	0	0	0	0	0	0	0	0	0	0	0	0	0	0	0	0	0	0	0	0	0	0	0	0	0	0	0	0	0	0	0	0	0	0	0	0	0	0
A6NCN2	0	0	0	0	0	0	0	0	0	0	0	0	0	0	0	0	0	0	0	0	0	0	0	0	0	0	0	0	0	0	0	0	0	0	0	0	0	0	0	0	0	0	0	0	0	0	0	0	0
A6NCN8	0	0	0	0	0	0	0	0	0	0	0	0	0	0	0	0	0	0	0	0	0	0	0	0	0	0	0	0	0	0	0	0	0	0	0	0	0	0	0	0	0	0	0	0	0	0	0	0	0
A6NCQ9	0	0	0	0	0	0	0	0	0	0	0	0	0	0	0	0	0	0	0	0	0	0	0	0	0	0	0	0	0	0	0	0	0	0	0	0	0	0	0	0	0	0	0	0	0	0	0	0	0
A6NCS4	0	0	0	0	0	0	0	0	0	0	0	0	0	0	0	0	0	0	0	0	0	0	0	0	0	0	0	0	0	0	0	0	0	0	0	0	0	0	1	0	0	0	0	0	0	0	0	0	0
A6NCS6	0	0	0	0	0	0	0	0	0	0	0	0	0	0	1	0	0	0	0	0	0	0	0	0	0	0	0	0	0	0	0	0	0	0	0	0	0	0	0	0	0	0	0	0	0	0	0	0	0
A6NCV1	0	0	0	0	0	0	0	0	0	0	0	0	0	0	0	0	0	0	0	0	0	0	0	1	0	0	0	0	0	0	0	0	0	0	0	0	0	0	0	0	0	0	0	0	0	0	0	0	0
A6NCW0	0	0	0	0	0	0	0	0	1	0	0	0	0	0	0	0	0	0	0	0	0	0	0	0	0	1	0	0	0	0	0	0	0	0	0	0	0	0	0	0	0	0	0	0	0	0	0	0	0
A6NCW3	0	0	0	0	0	0	0	0	0	0	0	0	0	0	0	0	0	0	0	0	0	0	0	0	0	0	0	0	0	0	0	0	0	0	0	0	0	0	0	0	0	0	0	0	0	0	0	0	0
A6NCW7	0	0	0	0	0	0	0	0	0	0	0	0	0	0	0	0	0	0	0	0	0	0	0	0	0	0	0	0	0	0	0	0	0	0	0	0	0	0	0	0	0	0	0	0	0	0	0	0	0
A6ND01	0	0	0	0	0	0	0	0	0	0	0	0	0	0	0	0	0	0	0	0	0	0	0	0	0	0	0	0	0	0	0	0	0	0	0	0	0	0	1	0	0	0	0	0	0	0	0	0	0
A6ND36	0	0	0	0	0	0	0	0	0	0	0	0	0	0	0	0	1	0	0	0	0	0	0	0	0	0	0	0	0	0	0	0	0	0	0	0	0	0	1	0	0	0	0	0	0	0	0	1	0
A6ND48	0	0	0	0	0	0	0	0	0	0	0	0	0	0	0	0	0	0	0	0	0	0	0	1	0	0	0	0	0	0	0	0	0	0	0	0	0	0	0	0	0	0	0	0	0	0	0	0	0
A6ND91	0	0	0	0	0	0	0	0	1	0	0	0	0	0	0	0	1	1	0	0	0	0	0	0	0	0	0	0	0	0	0	0	0	0	0	0	0	0	0	0	0	0	0	0	0	0	0	1	0
A6NDA9	0	0	0	0	0	0	0	0	0	0	0	0	0	0	0	0	0	0	0	0	0	0	0	0	0	0	0	0	0	0	0	0	0	0	0	0	0	0	0	0	0	0	0	0	0	0	0	0	0
A6NDB9	0	0	0	0	0	0	0	0	0	0	0	0	0	0	0	0	1	0	0	0	0	0	0	0	0	0	0	0	0	0	0	0	0	0	0	0	0	0	0	0	0	0	0	0	0	0	0	1	0
A6NDD5	0	0	0	0	0	0	0	0	0	0	0	0	0	0	0	0	0	0	0	0	0	0	0	0	0	0	0	0	0	0	0	0	0	0	0	0	0	0	1	0	0	0	0	0	0	0	0	0	0
A6NDE4	0	0	0	0	0	0	0	0	0	0	0	0	0	0	0	0	0	0	0	0	0	0	0	0	0	0	0	0	0	0	0	0	0	0	0	0	0	0	0	0	0	0	0	0	0	0	0	0	0
A6NDE8	0	0	0	0	0	0	0	0	0	0	0	0	0	0	0	0	0	0	0	0	0	0	0	0	0	0	0	0	0	0	0	0	0	0	0	0	0	0	1	0	0	0	0	0	0	0	0	0	0
A6NDG6	0	0	0	0	0	0	0	0	1	0	0	0	0	1	1	0	1	0	0	0	0	0	0	0	0	1	0	0	0	0	0	0	0	0	0	0	0	0	1	0	0	0	0	0	0	0	1	1	0
A6NDH6	0	0	0	0	0	0	0	0	0	0	0	0	0	0	0	0	0	0	0	0	0	0	0	1	0	0	0	0	0	0	0	0	0	0	0	0	0	0	0	0	0	0	0	0	0	0	0	0	0
A6NDI0	0	0	0	0	0	0	0	0	0	0	0	0	0	0	0	0	0	0	0	0	0	0	0	0	0	0	0	0	0	0	0	0	0	0	0	0	0	0	0	0	0	0	0	0	0	0	0	0	0
A6NDK9	0	0	0	0	0	0	0	0	0	0	0	0	0	0	0	0	0	0	0	0	0	0	0	0	0	0	0	0	0	0	0	0	0	0	0	0	0	0	0	0	0	0	0	0	0	0	0	0	0
A6NDL7	0	0	0	0	0	0	0	0	0	0	0	0	0	0	0	0	0	0	0	0	0	0	0	0	0	0	0	0	0	0	0	0	0	0	0	0	0	0	0	0	0	0	0	0	0	0	0	0	0
A6NDL8	0	0	0	0	0	0	0	0	0	0	0	0	0	0	0	0	0	0	0	0	0	0	0	1	0	0	0	0	0	0	0	0	0	0	0	0	0	0	0	0	0	0	0	0	0	0	0	0	0
A6NDN3	0	0	0	0	0	0	0	0	0	0	0	0	0	0	0	0	0	0	0	0	0	0	0	0	0	0	0	0	0	0	0	0	0	0	0	0	0	0	0	0	0	0	0	0	0	0	0	0	0
A6NDN8	0	0	0	0	0	0	0	0	0	0	0	0	0	0	0	0	0	0	0	0	0	0	0	0	0	0	0	0	0	0	0	0	0	0	0	0	0	0	0	0	0	0	0	0	0	0	0	0	0
A6NDP7	0	0	0	0	0	0	0	0	0	0	0	0	0	0	0	0	0	0	0	0	0	0	0	0	0	0	0	0	0	0	0	0	0	0	0	0	0	0	0	0	0	0	0	0	0	0	0	0	0
A6NDR6	0	0	0	0	0	0	0	0	0	0	0	0	0	0	1	0	0	0	0	0	0	0	0	0	0	0	0	0	0	0	0	0	0	0	0	0	0	0	0	0	0	0	0	0	0	0	0	0	0
A6NDS4	0	0	0	0	0	0	0	0	0	0	0	0	0	0	0	0	0	0	0	0	0	0	0	0	0	0	0	0	0	0	0	0	0	0	0	0	0	0	1	0	0	0	0	0	0	0	0	0	0
A6NDU8	0	0	0	0	0	0	0	0	0	0	0	0	0	0	0	0	1	0	0	0	0	0	0	0	0	0	0	0	0	0	0	0	0	0	0	0	0	0	0	0	0	0	0	0	0	0	0	0	0
A6NDV4	0	0	0	0	0	0	0	0	0	0	0	0	0	1	1	0	0	0	0	0	0	0	0	0	0	0	0	0	0	0	0	0	0	0	0	0	0	0	1	0	0	0	0	0	0	0	0	0	0
A6NDX4	0	0	0	0	0	0	0	0	0	0	0	0	0	0	0	0	0	0	0	0	0	0	0	0	0	0	0	0	0	0	0	0	0	0	0	0	0	0	0	0	0	0	0	0	0	0	0	0	0
A6NDX5	0	0	0	0	0	0	0	0	0	0	0	0	0	0	0	0	0	0	0	0	0	0	0	0	0	0	0	0	0	0	0	0	0	0	0	0	0	0	0	0	0	0	0	0	0	0	0	0	0
A6NDY0	0	0	0	0	0	0	0	0	0	0	0	0	0	0	0	0	0	0	0	0	0	0	0	0	0	0	0	0	0	0	0	0	0	0	0	0	0	0	0	0	0	0	0	0	0	0	0	0	0
A6NDY2	0	0	0	0	0	0	0	0	0	0	0	0	0	0	0	0	0	0	0	0	0	0	0	0	0	0	0	0	0	0	0	0	0	0	0	0	0	0	1	0	0	0	0	0	0	0	0	0	0
A6NDZ8	0	0	0	0	0	0	0	0	0	0	0	0	0	0	0	0	0	0	0	0	0	0	0	0	0	0	0	0	0	0	0	0	0	0	0	0	0	0	0	0	0	0	0	0	0	0	0	0	0
A6NE01	0	0	0	0	0	0	0	0	0	0	0	0	0	0	1	0	1	0	0	0	0	0	0	0	0	0	0	0	0	0	0	0	0	0	0	0	0	0	0	0	0	0	0	0	0	0	0	1	0
A6NE02	0	0	0	0	0	0	0	0	0	0	0	0	0	0	0	0	0	0	0	0	0	0	0	0	0	0	0	0	0	0	0	0	0	0	0	0	0	0	0	0	0	0	0	0	0	0	0	0	0
A6NE21	0	0	0	0	0	0	0	0	0	0	0	0	0	0	0	0	1	0	0	0	0	0	0	0	0	0	0	0	0	0	0	0	0	0	0	0	0	0	1	0	0	0	0	0	0	0	0	1	0
A6NE52	0	0	0	0	0	0	0	0	0	0	0	0	0	0	0	0	0	0	0	0	0	0	0	0	0	0	0	0	0	0	0	0	0	0	0	0	0	0	0	0	0	0	0	0	0	0	0	0	0
A6NE82	0	0	0	0	0	0	0	0	0	0	0	0	0	0	0	0	0	0	0	0	0	0	0	0	0	0	0	0	0	0	0	0	0	0	0	0	0	0	0	0	0	0	0	0	0	0	0	0	0
A6NEC2	0	0	0	0	0	0	0	0	0	0	0	0	0	0	0	0	1	0	0	0	0	0	0	0	0	0	0	0	0	0	0	0	0	0	0	0	0	0	0	0	0	0	0	0	0	0	0	0	0
A6NED2	0	0	0	0	0	0	0	0	0	0	0	0	0	0	0	0	1	0	0	0	0	0	0	0	0	0	0	0	0	0	0	0	0	0	0	0	0	0	0	0	0	0	0	0	0	0	0	0	0
A6NEE1	0	0	0	0	0	0	0	0	0	0	0	0	0	0	0	0	1	0	0	0	0	0	0	0	0	0	0	0	0	0	0	0	0	0	0	0	0	0	0	0	0	0	0	0	0	0	0	0	0
A6NEF3	0	0	0	0	0	0	0	0	0	0	0	0	0	0	0	0	0	0	0	0	0	0	0	0	0	0	0	0	0	0	0	0	0	0	0	0	0	0	0	0	0	0	0	0	0	0	0	0	0
A6NEH6	0	0	0	0	0	0	0	0	0	0	0	0	0	0	0	0	0	0	0	0	0	0	0	0	0	0	0	0	0	0	0	0	0	0	0	0	0	0	0	0	0	0	0	0	0	0	0	0	0
A6NEH8	0	0	0	0	0	0	0	0	0	0	0	0	0	0	0	0	0	0	0	0	0	0	0	0	0	0	0	0	0	0	0	0	0	0	0	0	0	0	0	0	0	0	0	0	0	0	0	0	0
A6NEK1	0	0	0	0	0	0	0	0	0	0	0	0	0	0	0	0	0	0	0	0	0	0	0	0	0	0	0	0	0	0	0	0	0	0	0	0	0	0	0	0	0	0	0	0	0	0	0	0	0
A6NEL2	0	0	0	0	0	0	0	0	0	0	0	0	0	0	0	0	1	0	0	0	0	0	0	0	0	0	0	0	0	0	0	0	0	0	0	0	0	0	0	0	0	0	0	0	0	0	0	1	0
A6NEL3	0	0	0	0	0	0	0	0	0	0	0	0	0	0	0	0	0	0	0	0	0	0	0	0	0	0	0	0	0	0	0	0	0	0	0	0	0	0	0	0	0	0	0	0	0	0	0	0	0
A6NEM1	0	0	0	0	0	0	0	0	0	0	0	0	0	0	0	0	0	0	0	0	0	0	0	0	0	0	0	0	0	0	0	0	0	0	0	0	0	0	0	0	0	0	0	0	0	0	0	0	0
A6NEN9	0	0	0	0	0	0	0	0	0	0	0	0	0	0	0	0	0	0	0	0	0	0	0	0	0	0	0	0	0	0	0	0	0	0	0	0	0	0	0	0	0	0	0	0	0	0	0	0	0
A6NEQ0	0	0	0	0	0	0	0	0	0	0	0	0	0	0	0	0	0	0	0	0	0	0	0	0	0	0	0	0	0	0	0	0	0	0	0	0	0	0	0	0	0	0	0	0	0	0	0	0	0
A6NEQ2	0	0	0	0	0	0	0	0	0	0	0	0	0	0	0	0	1	0	0	0	0	0	0	0	0	0	0	0	0	0	0	0	0	0	0	0	0	0	0	0	0	0	0	0	0	0	0	1	0
A6NER0	0	0	0	0	0	0	0	0	0	0	0	0	0	0	0	0	0	0	0	0	0	0	0	0	0	0	0	0	0	0	0	0	0	0	0	0	0	0	1	0	0	0	0	0	0	0	0	0	0
A6NER3	0	0	0	0	0	0	0	0	0	0	0	0	0	0	0	0	0	0	0	0	0	0	0	0	0	0	0	0	0	0	0	0	0	0	0	0	0	0	1	0	0	0	0	0	0	0	0	0	0
A6NES4	0	0	0	0	0	0	0	0	0	0	0	0	0	0	0	0	0	0	0	0	0	0	0	0	0	0	0	0	0	0	0	0	0	0	0	0	0	0	0	0	0	0	0	0	0	0	0	0	0
A6NET4	0	0	0	0	0	0	0	0	0	0	0	0	0	0	0	0	0	0	0	0	0	0	0	1	0	0	0	0	0	0	0	0	0	0	0	0	0	0	0	0	0	0	0	0	0	0	0	0	0
A6NEV1	0	0	0	0	0	0	0	0	0	0	0	0	0	0	0	0	0	0	0	0	0	0	0	0	0	0	0	0	0	0	0	0	0	0	0	0	0	0	0	0	0	0	0	0	0	0	0	0	0
A6NEW6	0	0	0	0	0	0	0	0	0	0	0	0	0	0	0	0	0	0	0	0	0	0	0	0	0	0	0	0	0	0	0	0	0	0	0	0	0	0	0	0	0	0	0	0	0	0	0	0	0
A6NEY3	0	0	0	0	0	0	0	0	0	0	0	0	0	0	0	0	0	0	0	0	0	0	0	0	0	0	0	0	0	0	0	0	0	0	0	0	0	0	0	0	0	0	0	0	0	0	0	0	0
A6NEY8	0	0	0	0	0	0	0	0	0	0	0	0	0	0	0	0	0	0	0	0	0	0	0	0	0	0	0	0	0	0	0	0	0	0	0	0	0	0	0	0	0	0	0	0	0	0	0	0	0
A6NF01	0	0	0	0	0	0	0	0	0	0	0	0	0	0	0	0	1	0	0	0	0	0	0	0	0	0	0	0	0	0	0	0	0	0	0	0	0	0	0	0	0	0	0	0	0	0	0	1	0
A6NF34	0	0	0	0	0	0	0	0	0	0	0	0	0	0	0	0	0	0	0	0	0	0	0	0	0	0	0	0	0	0	0	0	0	0	0	0	0	0	0	0	0	0	0	0	0	0	0	0	0
A6NF36	0	0	0	0	0	0	0	0	0	0	0	0	0	0	0	0	0	0	0	0	0	0	0	0	0	0	0	0	0	0	0	0	0	0	0	0	0	0	0	0	0	0	0	0	0	0	0	0	0
A6NF83	0	0	0	0	0	0	0	0	0	0	0	0	0	0	0	0	0	0	0	0	0	0	0	0	0	0	0	0	0	0	0	0	0	0	0	0	0	0	0	0	0	0	0	0	0	0	0	0	0
A6NF89	0	0	0	0	0	0	0	0	0	0	0	0	0	0	0	0	0	0	0	0	0	0	0	1	0	0	0	0	0	0	0	0	0	0	0	0	0	0	0	0	0	0	0	0	0	0	0	0	0
A6NFA0	0	0	0	0	0	0	0	0	0	0	0	0	0	0	0	0	0	0	0	0	0	0	0	0	0	0	0	0	0	0	0	0	0	0	0	0	0	0	0	0	0	0	0	0	0	0	0	0	0
A6NFA1	0	0	0	0	0	0	0	0	0	0	0	0	0	0	0	0	0	0	0	0	0	0	0	0	0	0	0	0	0	0	0	0	0	0	0	0	0	0	1	0	0	0	0	0	0	0	0	0	0
A6NFC5	0	0	0	0	0	0	0	0	0	0	0	0	0	0	0	0	0	0	0	0	0	0	0	0	0	0	0	0	0	0	0	0	0	0	0	0	0	0	0	0	0	0	0	0	0	0	0	0	0
A6NFC9	0	0	0	0	0	0	0	0	0	0	0	0	0	0	0	0	0	0	0	0	0	0	0	1	0	0	0	0	0	0	0	0	0	0	0	0	0	0	0	0	0	0	0	0	0	0	0	0	0
A6NFD8	0	0	0	0	0	0	0	0	0	0	0	0	0	0	0	0	0	0	0	0	0	0	0	0	0	0	0	0	0	0	0	0	0	0	0	0	0	0	0	0	0	0	0	0	0	0	0	0	0
A6NFE2	0	0	0	0	0	0	0	0	0	0	0	0	0	0	0	0	0	0	0	0	0	0	0	0	0	0	0	0	0	0	0	0	0	0	0	0	0	0	0	0	0	0	0	0	0	0	0	0	0
A6NFE3	0	0	0	0	0	0	0	0	0	0	0	0	0	0	0	0	0	0	0	0	0	0	0	0	0	0	0	0	0	0	0	0	0	0	0	0	0	0	0	0	0	0	0	0	0	0	0	0	0
A6NFF2	0	0	0	0	0	0	0	0	0	0	0	0	0	0	0	0	0	0	0	0	0	0	0	0	0	0	0	0	0	0	0	0	0	0	0	0	0	0	0	0	0	0	0	0	0	0	0	0	0
A6NFH5	0	0	0	0	0	0	0	0	0	0	0	0	0	0	0	0	0	0	0	0	0	0	0	0	0	0	0	0	0	0	0	0	0	0	0	0	0	0	0	0	0	0	0	0	0	0	0	0	0
A6NFI3	0	0	0	0	0	0	0	0	0	0	0	0	0	0	0	0	1	0	0	0	0	0	0	0	0	0	0	0	0	0	0	0	0	0	0	0	0	0	0	0	0	0	0	0	0	0	0	1	0
A6NFK2	0	0	0	0	0	0	0	0	0	0	0	0	0	0	0	0	0	0	0	0	0	0	0	0	0	0	0	0	0	0	0	0	0	0	0	0	0	0	1	0	0	0	0	0	0	0	0	0	0
A6NFN3	0	0	0	0	0	0	0	0	0	0	0	0	0	0	0	0	0	0	0	0	0	0	0	0	0	0	0	0	0	0	0	0	0	0	0	0	0	0	1	0	0	0	0	0	0	0	0	0	0
A6NFN9	0	0	0	0	0	0	0	0	0	0	0	0	0	0	0	0	0	0	0	0	0	0	0	0	0	0	0	0	0	0	0	0	0	0	0	0	0	0	0	0	0	0	0	0	0	0	0	0	0
A6NFQ2	0	0	0	0	0	0	0	0	0	0	0	0	0	0	0	0	0	0	0	0	0	0	0	0	0	0	0	0	0	0	0	0	0	0	0	0	0	0	1	0	0	0	0	0	0	0	0	0	0
A6NFQ7	0	0	0	0	0	0	0	0	0	0	0	0	0	0	0	0	0	0	0	0	0	0	0	0	0	0	0	0	0	0	0	0	0	0	0	0	0	0	1	0	0	0	0	0	0	0	0	0	0
A6NFR6	0	0	0	0	0	0	0	0	0	0	0	0	0	0	0	0	0	0	0	0	0	0	0	0	0	0	0	0	0	0	0	0	0	0	0	0	0	0	0	0	0	0	0	0	0	0	0	0	0
A6NFT4	0	0	0	0	0	0	0	0	0	0	0	0	0	0	0	0	0	0	0	0	0	0	0	0	0	0	0	0	0	0	0	0	0	0	0	0	0	0	0	0	0	0	0	0	0	0	0	0	0
A6NFU0	0	0	0	0	0	0	0	0	0	0	0	0	0	0	0	0	0	0	0	0	0	0	0	0	0	0	0	0	0	0	0	0	0	0	0	0	0	0	0	0	0	0	0	0	0	0	0	0	0
A6NFU8	0	0	0	0	0	0	0	0	0	0	0	0	0	0	0	0	0	0	0	0	0	0	0	0	0	0	0	0	0	0	0	0	0	0	0	0	0	0	0	0	0	0	0	0	0	0	0	0	0
A6NFX1	0	0	0	0	0	0	0	0	0	0	0	0	0	0	0	0	0	0	0	0	0	0	0	0	0	0	0	0	0	0	0	0	0	0	0	0	0	0	0	0	0	0	0	0	0	0	0	0	0
A6NFY4	0	0	0	0	0	0	0	0	0	0	0	0	0	0	0	0	0	0	0	0	0	0	0	0	0	0	0	0	0	0	0	0	0	0	0	0	0	0	1	0	0	0	0	0	0	0	0	0	0
A6NFY7	0	0	0	0	0	0	0	0	0	0	0	0	0	0	1	0	0	0	0	0	0	0	0	0	0	0	0	0	0	0	0	0	0	0	0	0	0	1	1	0	0	0	0	0	0	0	0	0	0
A6NFZ4	0	0	0	0	0	0	0	0	0	0	0	0	0	0	0	0	0	0	0	0	0	0	0	0	0	0	0	0	0	0	0	0	0	0	0	0	0	0	0	0	0	0	0	0	0	0	0	0	0
A6NG13	0	0	0	0	0	0	0	0	0	0	0	0	0	0	0	0	0	0	0	0	0	0	0	0	0	0	0	0	0	0	0	0	0	0	0	0	0	0	1	0	0	0	0	0	0	0	0	0	0
A6NGA9	0	0	0	0	0	0	0	0	0	0	0	0	0	0	0	0	0	0	0	0	0	0	0	0	0	0	0	0	0	0	0	0	0	0	0	0	0	0	0	0	0	0	0	0	0	0	0	0	0
A6NGB0	0	0	0	0	0	0	0	0	0	0	0	0	0	0	0	0	0	0	0	0	0	0	0	0	0	0	0	0	0	0	0	0	0	0	0	0	0	0	0	0	0	0	0	0	0	0	0	0	0
A6NGB7	0	0	0	0	0	0	0	0	0	0	0	0	0	0	0	0	0	0	0	0	0	0	0	0	0	0	0	0	0	0	0	0	0	0	0	0	0	0	0	0	0	0	0	0	0	0	0	0	0
A6NGB9	0	0	0	0	0	0	0	0	0	0	0	0	0	0	0	0	1	0	0	0	0	0	0	0	0	0	0	0	0	0	0	0	0	0	0	0	0	0	1	0	0	0	0	0	0	0	0	1	0
A6NGC4	0	0	0	0	0	0	0	0	0	0	0	0	0	0	0	0	0	0	0	0	0	0	0	0	0	0	0	0	0	0	0	0	0	0	0	0	0	0	0	0	0	0	0	0	0	0	0	0	0
A6NGD5	0	0	0	0	0	0	0	0	0	0	0	0	0	0	0	0	0	0	0	0	0	0	0	0	0	0	0	0	0	0	0	0	0	0	0	0	0	0	0	0	0	0	0	0	0	0	0	0	0
A6NGE4	0	0	0	0	0	0	0	0	0	0	0	0	0	0	0	0	0	0	0	0	0	0	0	0	0	0	0	0	0	0	0	0	0	0	0	0	0	0	0	0	0	0	0	0	0	0	0	0	0
A6NGE7	0	0	0	0	0	0	0	0	1	0	0	0	0	0	0	0	0	0	0	0	0	0	0	0	0	0	0	0	0	0	0	0	1	0	0	0	0	0	1	0	0	0	0	0	0	0	0	0	0
A6NGG3	0	0	0	0	0	0	0	0	0	0	0	0	0	0	0	0	0	0	0	0	0	0	0	0	0	0	0	0	0	0	0	0	0	0	0	0	0	0	0	0	0	0	0	0	0	0	0	0	0
A6NGG8	0	0	0	0	0	0	0	0	0	0	0	0	0	0	0	0	1	0	0	0	0	0	0	0	0	0	0	0	0	0	0	0	0	0	0	0	0	0	1	0	0	0	0	0	0	0	0	1	0
A6NGH7	0	0	0	0	0	0	0	0	0	0	0	0	0	0	0	0	0	0	0	0	0	0	0	0	0	0	0	0	0	0	0	0	0	0	0	0	0	0	0	0	0	0	0	0	0	0	0	0	0
A6NGH8	0	0	0	0	0	0	0	0	0	0	0	0	0	0	0	0	0	0	0	0	0	0	0	0	0	0	0	0	0	0	0	0	0	0	0	0	0	0	0	0	0	0	0	0	0	0	0	0	0
A6NGJ6	0	0	0	0	0	0	0	0	0	0	0	0	0	0	0	0	0	0	0	0	0	0	0	0	0	0	0	0	0	0	0	0	0	0	0	0	0	0	0	0	0	0	0	0	0	0	0	0	0
A6NGK3	0	0	0	0	0	0	0	0	0	0	0	0	0	0	0	0	0	0	0	0	0	0	0	0	0	0	0	0	0	0	0	0	0	0	0	0	0	0	1	0	0	0	0	0	0	0	0	0	0
A6NGN4	0	0	0	0	0	0	0	0	0	0	0	0	0	0	0	0	0	0	0	0	0	0	0	0	0	0	0	0	0	0	0	0	0	0	0	0	0	0	0	0	0	0	0	0	0	0	0	0	0
A6NGN9	0	0	0	0	0	0	0	0	0	0	0	0	0	0	0	0	0	0	0	0	0	0	0	0	0	0	0	0	0	0	0	0	0	0	0	0	0	0	0	0	0	0	0	0	0	0	0	0	0
A6NGQ2	0	0	0	0	0	0	0	0	0	0	0	0	0	0	0	0	0	0	0	0	0	0	0	0	0	0	0	0	0	0	0	0	0	0	0	0	0	0	1	0	0	0	0	0	0	0	0	0	0
A6NGR9	0	0	0	0	0	0	0	0	0	0	0	0	0	0	0	0	1	0	0	0	0	0	0	0	0	0	0	0	0	0	0	0	0	0	0	0	0	0	0	0	0	0	0	0	0	0	0	0	0
A6NGS2	0	0	0	0	0	0	0	0	0	0	0	0	0	0	0	0	0	0	0	0	0	0	0	0	0	0	0	0	0	0	0	0	0	0	0	0	0	0	0	0	0	0	0	0	0	0	0	0	0
A6NGU5	0	0	0	0	0	0	0	0	1	0	0	0	0	0	0	0	0	0	0	0	0	0	0	0	0	1	0	0	0	0	0	0	0	0	0	0	0	0	0	0	0	0	0	0	0	0	0	0	0
A6NGU7	0	0	0	0	0	0	0	0	0	0	0	0	0	0	0	0	0	0	0	0	0	0	0	0	0	0	0	0	0	0	0	0	0	0	0	0	0	0	0	0	0	0	0	0	0	0	0	0	0
A6NGW2	0	0	0	0	0	0	0	0	0	0	0	0	0	0	0	0	0	0	0	0	0	0	0	0	0	0	0	0	0	0	0	0	0	0	0	0	0	0	0	0	0	0	0	0	0	0	0	0	0
A6NGY1	0	0	0	0	0	0	0	0	0	0	0	0	0	0	0	0	0	0	0	0	0	0	0	0	0	0	0	0	0	0	0	0	0	0	0	0	0	0	0	0	0	0	0	0	0	0	0	0	0
A6NGY3	0	0	0	0	0	0	0	0	0	0	0	0	0	0	0	0	0	0	0	0	0	0	0	0	0	0	0	0	0	0	0	0	0	0	0	0	0	0	0	0	0	0	0	0	0	0	0	0	0
A6NGY5	0	0	0	0	0	0	0	0	0	0	0	0	0	0	0	0	0	0	0	0	0	0	0	1	0	0	0	0	0	0	0	0	0	0	0	0	0	0	0	0	0	0	0	0	0	0	0	0	0
A6NGZ8	0	0	0	0	0	0	0	0	0	0	0	0	0	0	0	0	0	0	0	0	0	0	0	0	0	0	0	0	0	0	0	0	0	0	0	0	0	0	0	0	0	0	0	0	0	0	0	0	0
A6NH00	0	0	0	0	0	0	0	0	0	0	0	0	0	0	0	0	0	0	0	0	0	0	0	1	0	0	0	0	0	0	0	0	0	0	0	0	0	0	0	0	0	0	0	0	0	0	0	0	0
A6NH11	0	0	0	0	0	0	0	0	0	0	0	0	0	0	0	0	1	0	0	0	0	0	0	0	0	0	0	0	0	0	0	0	0	0	0	0	0	0	0	0	1	0	0	0	0	0	0	0	0
A6NH13	0	0	0	0	0	0	0	0	0	0	0	0	0	0	0	0	0	0	0	0	0	0	0	0	0	0	0	0	0	0	0	0	0	0	0	0	0	0	0	0	0	0	0	0	0	0	0	0	0
A6NH21	0	0	0	0	0	0	0	0	0	0	0	0	0	0	0	0	0	0	0	0	0	0	0	0	0	0	0	0	0	0	0	0	0	0	0	0	0	0	1	0	0	0	0	0	0	0	0	0	0
A6NH52	0	0	0	0	0	0	0	0	0	0	0	0	0	0	0	0	0	0	0	0	0	0	0	0	0	0	0	0	0	0	0	0	0	0	0	0	0	0	0	0	0	0	0	0	0	0	0	0	0
A6NH57	0	0	0	0	0	0	0	0	0	0	0	0	0	0	0	0	0	0	0	0	0	0	0	0	1	0	0	0	0	0	0	0	0	0	0	0	0	0	0	0	0	0	0	0	0	0	0	0	0
A6NHA9	0	0	0	0	0	0	0	0	0	0	0	0	0	0	0	0	0	0	0	0	0	0	0	1	0	0	0	0	0	0	0	0	0	0	0	0	0	0	1	0	0	0	0	0	0	0	0	0	0
A6NHC0	0	0	0	0	0	0	0	0	1	0	0	0	0	0	0	0	0	0	0	0	0	0	0	0	0	1	0	0	0	0	0	0	0	0	0	0	0	0	0	0	0	0	0	0	0	0	0	0	0
A6NHG4	0	0	0	0	0	0	0	0	0	0	0	0	0	0	0	0	0	0	0	0	0	0	0	0	0	0	0	0	0	0	0	0	0	0	0	0	0	0	0	0	0	0	0	0	0	0	0	0	0
A6NHG9	0	0	0	0	0	0	0	0	0	0	0	0	0	0	0	0	0	0	0	0	0	0	0	1	0	0	0	0	0	0	0	0	0	0	0	0	0	0	0	0	0	0	0	0	0	0	0	0	0
A6NHJ4	0	0	0	0	0	0	0	0	0	0	0	0	0	0	0	0	0	0	0	0	0	0	0	0	0	0	0	0	0	0	0	0	0	0	0	0	0	0	0	0	0	0	0	0	0	0	0	0	0
A6NHL2	0	1	0	0	1	0	0	0	0	0	0	0	0	0	1	0	1	0	0	0	0	0	0	0	0	0	0	0	0	0	0	0	0	0	0	0	0	0	0	0	0	0	0	0	0	0	0	1	0
A6NHM9	0	0	0	0	0	0	0	0	0	0	0	0	0	0	0	0	0	0	0	0	0	0	0	0	0	0	0	0	0	0	0	0	0	0	0	0	0	0	0	0	0	0	0	0	0	0	0	0	0
A6NHN0	0	0	0	0	0	0	0	0	0	0	0	0	0	0	0	0	1	0	0	0	0	0	0	0	0	0	0	0	0	0	0	0	0	0	0	0	0	0	0	0	0	0	0	0	0	0	0	1	0
A6NHN6	0	0	0	0	0	0	0	0	0	0	0	0	0	1	1	0	0	0	0	0	0	0	0	0	0	0	0	0	0	0	0	0	0	0	0	0	0	0	0	0	0	0	0	0	0	0	0	0	0
A6NHP3	0	0	0	0	0	0	0	0	0	0	0	0	0	0	0	0	0	0	0	0	0	0	0	0	0	0	0	0	0	0	0	0	0	0	0	0	0	0	0	0	0	0	0	0	0	0	0	0	0
A6NHQ2	0	0	0	0	0	0	0	0	0	0	0	0	0	0	0	0	1	0	0	0	0	0	0	0	0	0	0	0	0	0	0	0	0	0	0	0	0	0	0	0	0	0	0	0	0	0	0	1	0
A6NHQ4	0	0	0	0	0	0	0	0	0	0	0	0	0	0	0	0	1	0	0	0	0	0	0	0	0	0	0	0	0	0	0	0	0	0	0	0	0	0	0	0	0	0	0	0	0	0	0	1	0
A6NHR8	0	0	0	0	0	0	0	0	0	0	0	0	0	0	0	0	0	0	0	0	0	0	0	0	0	0	0	0	0	0	0	0	0	0	0	0	0	0	0	0	0	0	0	0	0	0	0	0	0
A6NHR9	0	1	1	0	1	0	0	0	0	0	0	0	0	0	1	0	1	0	0	0	0	0	0	0	0	0	0	0	0	0	0	0	0	0	0	0	0	0	1	0	0	0	0	0	0	0	0	1	0
A6NHS1	0	0	0	0	0	0	0	0	0	0	0	0	0	0	0	0	0	0	0	0	0	0	0	0	0	0	0	0	0	0	0	0	0	0	0	0	0	0	0	0	0	0	0	0	0	0	0	0	0
A6NHS7	0	0	0	0	0	0	0	0	0	0	0	0	0	0	0	0	0	0	0	0	0	0	0	0	0	0	0	0	0	0	0	0	0	0	0	0	0	0	0	0	0	0	0	0	0	0	0	0	0
A6NHT5	0	0	0	0	0	0	0	0	0	0	0	0	0	0	0	0	1	0	0	0	0	0	0	0	0	0	0	0	0	0	0	0	0	0	0	0	0	0	1	0	0	0	0	0	0	0	0	1	0
A6NHX0	0	0	0	0	0	0	0	0	0	0	0	0	0	0	0	0	0	0	0	0	0	0	0	0	0	0	0	0	0	0	0	0	0	0	0	0	0	0	1	0	0	0	0	0	0	0	0	0	0
A6NHY2	0	0	0	0	0	0	0	0	0	0	0	0	0	0	0	0	0	0	0	0	0	0	0	0	0	0	0	0	0	0	0	0	0	0	0	0	0	0	0	0	0	0	0	0	0	0	0	0	0
A6NHY6	0	0	0	0	0	0	0	0	0	0	0	0	0	0	0	0	0	0	0	0	0	0	0	0	0	0	0	0	0	0	0	0	0	0	0	0	0	0	0	0	0	0	0	0	0	0	0	0	0
A6NHZ5	0	0	0	0	0	0	0	0	0	0	0	0	0	0	0	0	0	0	0	0	0	0	0	0	0	0	0	0	0	0	0	0	0	0	0	0	0	0	0	0	0	0	0	0	0	0	0	0	0
A6NI03	0	0	0	0	0	0	0	0	0	0	0	0	0	0	0	0	0	0	0	0	0	0	0	0	0	0	0	0	0	0	0	0	0	0	0	0	0	0	0	0	0	0	0	0	0	0	0	0	0
A6NI15	0	0	0	0	0	0	0	0	0	0	0	0	0	0	0	0	0	0	0	0	0	0	0	0	0	0	0	0	0	0	0	0	0	0	0	0	0	0	1	0	0	0	0	0	0	0	0	0	0
A6NI28	0	0	0	0	0	0	0	0	0	0	0	0	0	0	0	0	1	0	0	0	0	0	0	0	0	0	0	0	0	0	0	0	0	0	0	0	0	0	1	0	0	0	0	0	0	0	0	1	0
A6NI47	0	0	0	0	0	0	0	0	0	0	0	0	0	0	0	0	0	0	0	0	0	0	0	0	0	0	0	0	0	0	0	0	0	0	0	0	0	0	0	0	0	0	0	0	0	0	0	0	0
A6NI56	0	0	0	0	0	0	0	0	0	0	0	0	0	0	0	0	0	0	0	0	0	0	0	0	0	0	0	0	0	0	0	0	0	0	0	0	0	0	0	0	0	0	0	0	0	0	0	0	0
A6NI61	0	0	0	0	0	0	0	0	0	0	0	0	0	0	0	0	0	0	0	0	0	0	0	0	0	0	0	0	0	0	0	0	0	0	0	0	0	0	1	0	0	0	0	0	0	0	0	0	0
A6NI72	0	0	0	0	0	0	0	0	0	0	0	0	0	0	0	0	0	0	0	0	0	0	0	0	0	0	0	0	0	0	0	0	0	0	0	0	0	0	0	0	0	0	0	0	0	0	0	0	0
A6NI73	0	0	0	0	0	0	0	0	0	0	0	0	0	0	1	0	0	0	0	0	0	0	0	0	0	0	0	0	0	0	0	0	0	0	0	0	0	0	1	0	0	0	0	0	0	0	0	0	0
A6NI79	0	0	0	0	0	0	0	0	0	0	0	0	0	1	1	0	0	0	0	0	0	0	0	0	0	0	0	0	0	0	0	0	0	0	0	0	0	0	0	0	0	0	0	0	0	0	0	0	0
A6NI86	0	0	0	0	0	0	0	0	0	0	0	0	0	0	0	0	0	0	0	0	0	0	0	0	0	0	0	0	0	0	0	0	0	0	0	0	0	0	0	0	0	0	0	0	0	0	0	0	0
A6NI87	0	0	0	0	0	0	0	0	0	0	0	0	0	0	0	0	0	0	0	0	0	0	0	0	0	0	0	0	0	0	0	0	0	0	0	0	0	0	0	0	0	0	0	0	0	0	0	0	0
A6NIE6	0	0	0	0	0	0	0	0	0	0	0	0	0	0	0	0	0	0	0	0	0	0	0	0	0	0	0	0	0	0	0	0	0	0	0	0	0	0	0	0	0	0	0	0	0	0	0	0	0
A6NIE9	0	0	0	0	0	0	0	0	0	0	0	0	0	0	0	0	0	0	0	0	0	0	0	0	0	0	0	0	0	0	0	0	0	0	0	0	0	0	0	0	0	0	0	0	0	0	0	0	0
A6NIH7	0	1	0	0	1	0	0	0	0	0	0	0	0	0	1	0	1	0	0	0	0	0	0	0	0	0	0	0	0	0	0	0	0	0	0	0	0	0	0	0	0	0	0	0	0	0	0	0	0
A6NIJ5	0	0	0	0	0	0	0	0	0	0	0	0	0	0	0	0	0	0	0	0	0	0	0	0	0	0	0	0	0	0	0	0	0	0	0	0	0	0	1	0	0	0	0	0	0	0	0	0	0
A6NIJ9	0	0	0	0	0	0	0	0	0	0	0	0	0	0	0	0	0	0	0	0	0	0	0	1	0	0	0	0	0	0	0	0	0	0	0	0	0	0	0	0	0	0	0	0	0	0	0	0	0
A6NIK2	0	0	0	0	0	0	0	0	0	0	0	0	0	0	0	0	0	0	0	0	0	0	0	0	0	0	0	0	0	0	0	0	0	0	0	0	0	0	0	0	0	0	0	0	0	0	0	0	0
A6NIL9	0	0	0	0	0	0	0	0	0	0	0	0	0	0	0	0	0	0	0	0	0	0	0	0	0	0	0	0	0	0	0	0	0	0	0	0	0	0	0	0	0	0	0	0	0	0	0	0	0
A6NIM6	0	0	0	0	0	0	0	0	0	0	0	0	0	0	0	0	0	0	0	0	0	0	0	0	0	0	0	0	0	0	0	0	0	0	0	0	0	0	0	0	0	0	0	0	0	0	0	0	0
A6NIN4	0	0	0	0	0	0	0	0	0	0	0	0	0	0	0	0	0	0	0	0	0	0	0	0	0	0	0	0	0	0	0	0	0	0	0	0	0	0	0	0	0	0	0	0	0	0	0	0	0
A6NIR3	0	0	0	0	0	0	0	0	0	0	0	0	0	0	0	0	0	0	0	0	0	0	0	0	0	0	0	0	0	0	0	0	0	0	0	0	0	0	0	0	0	0	0	0	0	0	0	0	0
A6NIU2	0	0	0	0	0	0	0	0	0	0	0	0	0	0	0	0	0	0	0	0	0	0	0	0	0	0	0	0	0	0	0	0	0	0	0	0	0	0	0	0	0	0	0	0	0	0	0	0	0
A6NIV6	0	0	0	0	0	0	0	0	0	0	0	0	0	0	0	0	0	0	0	0	0	0	0	0	0	0	0	0	0	0	0	0	0	0	0	0	0	0	0	0	0	0	0	0	0	0	0	0	0
A6NIX2	0	0	0	0	0	0	0	0	0	0	0	0	0	0	0	0	0	0	0	0	0	0	0	0	0	0	0	0	0	0	0	0	0	0	0	0	0	0	1	0	0	0	0	0	0	0	0	0	0
A6NIY4	0	0	0	0	0	0	0	0	0	0	0	0	0	0	0	0	0	0	0	0	0	0	0	0	0	0	0	0	0	0	0	0	0	0	0	0	0	0	0	0	0	0	0	0	0	0	0	0	0
A6NIZ1	0	0	0	0	0	0	0	0	0	0	0	0	0	0	0	0	1	0	0	0	0	0	0	0	1	0	0	0	0	0	0	0	0	0	0	0	0	0	0	0	0	0	0	0	0	0	0	0	0
A6NJ08	0	0	0	0	0	0	0	0	0	0	0	0	0	0	0	0	0	0	0	0	0	0	0	0	0	0	0	0	0	0	0	0	0	0	0	0	0	0	0	0	0	0	0	0	0	0	0	0	0
A6NJ46	0	0	0	0	0	0	0	0	0	0	0	0	0	0	0	0	0	0	0	0	0	0	0	0	0	0	0	0	0	0	0	0	0	0	0	0	0	0	1	0	0	0	0	0	0	0	0	0	0
A6NJ64	0	0	0	0	0	0	0	0	0	0	0	0	0	0	0	0	0	0	0	0	0	0	0	0	0	0	0	0	0	0	0	0	0	0	0	0	0	0	0	0	0	0	0	0	0	0	0	0	0
A6NJ69	0	0	0	0	0	0	0	0	0	0	0	0	0	0	0	0	0	0	0	0	0	0	0	0	0	0	0	0	0	0	0	0	0	0	0	0	0	0	0	0	0	0	0	0	0	0	0	0	0
A6NJ78	0	0	0	0	0	0	0	0	0	0	0	0	0	0	0	0	1	0	0	0	0	0	0	0	0	0	0	0	0	0	0	0	0	0	0	0	0	1	0	0	0	0	0	0	0	0	0	0	0
A6NJ88	0	0	0	0	0	0	0	0	0	0	0	0	0	0	0	0	0	0	0	0	0	0	0	0	0	0	0	0	0	0	0	0	0	0	0	0	0	0	0	0	0	0	0	0	0	0	0	0	0
A6NJB7	0	0	0	0	0	0	0	0	0	0	0	0	0	0	0	0	0	0	0	0	0	0	0	0	0	0	0	0	0	0	0	0	0	0	0	0	0	0	0	0	0	0	0	0	0	0	0	0	0
A6NJG2	0	0	0	0	0	0	0	0	0	0	0	0	0	0	0	0	0	0	0	0	0	0	0	0	0	0	0	0	0	0	0	0	0	0	0	0	0	0	0	0	0	0	0	0	0	0	0	0	0
A6NJG6	0	0	0	0	0	0	0	0	0	0	0	0	0	0	0	0	0	0	0	0	0	0	0	0	0	0	0	0	0	0	0	0	0	0	0	0	0	0	1	0	0	0	0	0	0	0	0	0	0
A6NJI1	0	0	0	0	0	0	0	0	0	0	0	0	0	0	0	0	0	0	0	0	0	0	0	0	0	0	0	0	0	0	0	0	0	0	0	0	0	0	0	0	0	0	0	0	0	0	0	0	0
A6NJI9	0	0	0	0	0	0	0	0	0	0	0	0	0	0	0	0	0	0	0	0	0	0	0	0	0	0	0	0	0	0	0	0	0	0	0	0	0	0	0	0	0	0	0	0	0	0	0	0	0
A6NJJ6	0	0	0	0	0	0	0	0	0	0	0	0	0	0	0	0	0	0	0	0	0	0	0	0	0	0	0	0	0	0	0	0	0	0	0	0	0	0	0	0	0	0	0	0	0	0	0	0	0
A6NJL1	0	0	0	0	0	0	0	0	0	0	0	0	0	0	0	0	0	0	0	0	0	0	0	0	0	0	0	0	0	0	0	0	0	0	0	0	0	0	0	0	0	0	0	0	0	0	0	0	0
A6NJQ4	0	0	0	0	0	0	0	0	0	0	0	0	0	0	0	0	0	0	0	0	0	0	0	0	0	0	0	0	0	0	0	0	0	0	0	0	0	0	1	0	0	0	0	0	0	0	0	0	0
A6NJR5	0	0	0	0	0	0	0	0	0	0	0	0	0	0	0	0	0	0	0	0	0	0	0	0	0	0	0	0	0	0	0	0	0	0	0	0	0	0	0	0	0	0	0	0	0	0	0	0	0
A6NJT0	0	0	0	0	0	0	0	0	0	0	0	0	0	0	0	0	0	0	0	0	0	0	0	0	0	0	0	0	0	0	0	0	0	0	0	0	0	0	0	0	0	0	0	0	0	0	0	0	0
A6NJU9	0	0	0	0	0	0	0	0	0	0	0	0	0	0	0	0	0	0	0	0	0	0	0	0	0	0	0	0	0	0	0	0	0	0	0	0	0	0	0	0	0	0	0	0	0	0	0	0	0
A6NJV1	0	0	0	0	0	0	0	0	0	0	0	0	0	0	0	0	0	0	0	0	0	0	0	0	0	0	0	0	0	0	0	0	0	0	0	0	0	0	0	0	0	0	0	0	0	0	0	0	0
A6NJW4	0	0	0	0	0	0	0	0	0	0	0	0	0	0	0	0	1	0	0	0	0	0	0	0	0	0	0	0	0	0	0	0	0	0	0	0	0	0	0	0	0	0	0	0	0	0	0	1	0
A6NJW9	0	0	0	0	0	0	0	0	0	0	0	0	0	0	0	0	0	0	0	0	0	0	0	0	0	0	0	0	0	0	0	0	0	0	0	0	0	0	0	0	0	0	0	0	0	0	0	0	0
A6NJY1	0	0	0	0	0	0	0	0	0	0	0	0	0	0	0	0	0	0	0	0	0	0	0	0	0	0	0	0	0	0	0	0	0	0	0	0	0	0	0	0	0	0	0	0	0	0	0	0	0
A6NJY4	0	0	0	0	0	0	0	0	0	0	0	0	0	0	0	0	0	0	0	0	0	0	0	0	0	0	0	0	0	0	0	0	0	0	0	0	0	0	0	0	0	0	0	0	0	0	0	0	0
A6NJZ3	0	0	0	0	0	0	0	0	0	0	0	0	0	0	0	0	0	0	0	0	0	0	0	1	0	0	0	0	0	0	0	0	0	0	0	0	0	0	0	0	0	0	0	0	0	0	0	0	0
A6NJZ7	0	0	0	0	0	0	0	0	0	0	0	0	0	0	0	0	0	0	0	0	0	0	0	0	0	0	0	0	0	0	0	0	0	0	0	0	0	0	1	0	0	0	0	0	0	0	0	0	0
A6NK02	0	0	0	0	0	0	0	0	0	0	0	0	0	0	0	0	0	0	0	0	0	0	0	0	0	0	0	0	0	0	0	0	0	0	0	0	0	0	0	0	0	0	0	0	0	0	0	0	0
A6NK06	0	0	0	0	0	0	0	0	1	0	0	0	0	0	0	0	0	0	0	0	0	0	0	0	0	0	0	0	0	0	0	0	1	0	0	0	0	0	1	0	0	0	0	0	0	0	0	0	0
A6NK44	0	0	0	0	0	0	0	0	0	0	0	0	0	0	0	0	0	0	0	0	0	0	0	0	0	0	0	0	0	0	0	0	0	0	0	0	0	0	0	0	0	0	0	0	0	0	0	0	0
A6NK53	0	0	0	0	0	0	0	0	0	0	0	0	0	0	0	0	0	0	0	0	0	0	0	0	0	0	0	0	0	0	0	0	0	0	0	0	0	0	0	0	0	0	0	0	0	0	0	0	0
A6NK58	0	0	0	0	0	0	0	0	1	0	0	0	0	0	0	0	0	0	0	0	0	0	0	0	0	0	0	0	0	0	0	0	0	0	0	0	0	1	0	0	0	0	0	0	0	0	0	0	0
A6NK59	0	0	0	0	0	0	0	0	0	0	0	0	0	0	0	0	1	0	0	0	0	0	0	0	0	0	0	0	0	0	0	0	0	0	0	0	0	0	0	0	0	0	0	0	0	0	0	1	0
A6NK75	0	0	0	0	0	0	0	0	0	0	0	0	0	0	0	0	0	0	0	0	0	0	0	0	0	0	0	0	0	0	0	0	0	0	0	0	0	0	1	0	0	0	0	0	0	0	0	0	0
A6NK89	0	0	0	0	0	0	0	0	0	0	0	0	0	0	0	0	0	0	0	0	0	0	0	0	0	0	0	0	0	0	0	0	0	0	0	0	0	0	1	0	0	0	0	0	0	0	0	0	0
A6NK97	0	0	0	0	0	0	0	0	0	0	0	0	0	0	0	0	1	0	0	0	0	0	0	0	0	0	0	0	0	0	0	0	0	0	0	0	0	0	1	0	0	0	0	0	0	0	0	1	0
A6NKB5	0	0	0	0	0	0	0	0	0	0	0	0	0	0	1	0	1	0	0	0	0	0	0	0	0	0	0	0	0	0	0	0	0	0	0	0	0	0	0	0	0	0	0	0	0	0	0	1	0
A6NKC0	0	0	0	0	0	0	0	0	0	0	0	0	0	0	0	0	0	0	0	0	0	0	0	0	0	0	0	0	0	0	0	0	0	0	0	0	0	0	1	0	0	0	0	0	0	0	0	0	0
A6NKC9	0	0	0	0	0	0	0	0	0	0	0	0	0	0	0	0	0	0	0	0	0	0	0	0	0	0	0	0	0	0	0	0	0	0	0	0	0	0	0	0	0	0	0	0	0	0	0	0	0
A6NKD2	0	0	0	0	0	0	0	0	0	0	0	0	0	0	0	0	0	0	0	0	0	0	0	0	0	0	0	0	0	0	0	0	0	0	0	0	0	0	0	0	0	0	0	0	0	0	0	0	0
A6NKD9	0	1	1	0	0	0	0	0	0	0	0	0	0	1	1	0	1	0	0	0	0	0	0	0	0	0	0	0	0	0	0	0	0	0	0	0	0	0	0	0	0	0	0	0	0	0	0	1	0
A6NKF1	0	1	0	0	1	0	0	0	0	0	0	0	0	1	1	0	1	0	0	0	0	0	0	0	0	0	0	0	0	0	0	0	0	0	0	0	0	0	0	0	0	0	0	0	0	0	0	1	0
A6NKF2	0	0	0	0	0	0	0	0	0	0	0	0	0	0	0	0	0	0	0	0	0	0	0	0	0	0	0	0	0	0	0	0	0	0	0	0	0	0	0	0	0	0	0	0	0	0	0	0	0
A6NKF7	0	0	0	0	0	0	0	0	0	0	0	0	0	0	0	0	0	0	0	0	0	0	0	0	0	0	0	0	0	0	0	0	0	0	0	0	0	0	0	0	0	0	0	0	0	0	0	0	0
A6NKG5	0	0	0	0	0	0	0	0	0	0	0	0	0	0	0	0	0	0	0	0	0	0	0	0	0	0	0	0	0	0	0	0	0	0	0	0	0	0	1	0	0	0	0	0	0	0	0	0	0
A6NKH3	0	0	0	0	0	0	0	0	0	0	0	0	0	0	0	0	0	0	0	0	0	0	0	0	0	0	0	0	0	0	0	0	0	0	0	0	0	0	0	0	0	0	0	0	0	0	0	0	0
A6NKK0	0	0	0	0	0	0	0	0	0	0	0	0	0	0	0	0	0	0	0	0	0	0	0	1	0	0	0	0	0	0	0	0	0	0	0	0	0	0	0	0	0	0	0	0	0	0	0	0	0
A6NKL6	0	0	0	0	0	0	0	0	0	0	0	0	0	0	0	0	0	0	0	0	0	0	0	0	0	0	0	0	0	0	0	0	0	0	0	0	0	0	0	0	0	0	0	0	0	0	0	0	0
A6NKN8	0	0	0	0	0	0	0	0	0	0	0	0	0	0	0	0	0	0	0	0	0	0	0	0	0	0	0	0	0	0	0	0	0	0	0	0	0	0	0	0	0	0	0	0	0	0	0	0	0
A6NKP2	0	0	0	0	0	0	0	0	0	0	0	0	0	0	0	0	0	0	0	0	0	0	0	0	0	0	0	0	0	0	0	0	0	0	0	0	0	0	0	0	0	0	0	0	0	0	0	0	0
A6NKQ9	0	0	0	0	0	0	0	0	0	0	0	0	0	0	0	0	0	0	0	0	0	0	0	0	0	0	0	0	0	0	0	0	0	0	0	0	0	0	1	0	0	0	0	0	0	0	0	0	0
A6NKT7	0	0	0	0	0	0	0	0	0	0	0	0	0	0	0	0	1	0	0	0	0	0	0	0	0	0	0	0	0	0	0	0	0	0	0	0	0	0	1	0	0	0	1	0	1	0	0	1	0
A6NKU9	0	0	0	0	0	0	0	0	0	0	0	0	0	0	0	0	1	0	0	0	0	0	0	0	0	0	0	0	0	0	0	0	0	0	0	0	0	0	0	0	0	0	0	0	0	0	0	1	0
A6NKW6	0	0	0	0	0	0	0	0	0	0	0	0	0	0	0	0	0	0	0	0	0	0	0	0	0	0	0	0	0	0	0	0	0	0	0	0	0	0	0	0	0	0	0	0	0	0	0	0	0
A6NKX1	0	0	0	0	0	0	0	0	0	0	0	0	0	0	0	0	0	0	0	0	0	0	0	0	0	0	0	0	0	0	0	0	0	0	0	0	0	0	0	0	0	0	0	0	0	0	0	0	0
A6NKX4	0	0	0	0	0	0	0	0	0	0	0	0	0	0	0	0	0	0	0	0	0	0	0	0	0	0	0	0	0	0	0	0	0	0	0	0	0	0	0	0	0	0	0	0	0	0	0	0	0
A6NL05	0	0	0	0	0	0	0	0	0	0	0	0	0	0	0	0	0	0	0	0	0	0	0	0	0	0	0	0	0	0	0	0	0	0	0	0	0	0	0	0	0	0	0	0	0	0	0	0	0
A6NL08	0	0	0	0	0	0	0	0	0	0	0	0	0	0	0	0	0	0	0	0	0	0	0	1	0	0	0	0	0	0	0	0	0	0	0	0	0	0	0	0	0	0	0	0	0	0	0	0	0
A6NL26	0	0	0	0	0	0	0	0	0	0	0	0	0	0	0	0	0	0	0	0	0	0	0	1	0	0	0	0	0	0	0	0	0	0	0	0	0	0	0	0	0	0	0	0	0	0	0	0	0
A6NL46	0	0	0	0	0	0	0	0	0	0	0	0	0	0	0	0	1	0	0	0	0	0	0	0	0	0	0	0	0	0	0	0	0	0	0	0	0	0	0	0	0	0	0	0	0	0	0	1	0
A6NL82	0	0	0	0	0	0	0	0	0	0	0	0	0	0	0	0	0	0	0	0	0	0	0	0	0	0	0	0	0	0	0	0	0	0	0	0	0	0	0	0	0	0	0	0	0	0	0	0	0
A6NL88	0	0	0	0	0	0	0	0	0	0	0	0	0	0	0	0	0	0	0	0	0	0	0	0	0	0	0	0	0	0	0	0	0	0	0	0	0	0	0	0	0	0	0	0	0	0	0	0	0
A6NL99	0	0	0	0	0	0	0	0	0	0	0	0	0	0	0	0	0	0	0	0	0	0	0	0	0	0	1	0	1	0	0	0	0	0	0	0	0	0	0	0	0	0	0	0	0	0	0	0	0
A6NLC5	0	0	0	0	0	0	0	0	0	0	0	0	0	0	0	0	0	0	0	0	0	0	0	0	0	0	0	0	0	0	0	0	0	0	0	0	0	0	0	0	0	0	0	0	0	0	0	0	0
A6NLC8	0	0	0	0	0	0	0	0	0	0	0	0	0	0	0	0	0	0	0	0	0	0	0	0	0	0	0	0	0	0	0	0	0	0	0	0	0	0	0	0	0	0	0	0	0	0	0	0	0
A6NLE4	0	0	0	0	0	0	0	0	0	0	0	0	0	0	0	0	0	0	0	0	0	0	0	0	0	0	0	0	0	0	0	0	0	0	0	0	0	0	0	0	0	0	0	0	0	0	0	0	0
A6NLF2	0	0	0	0	0	0	0	0	0	0	0	0	0	0	0	0	0	0	0	0	0	0	0	0	0	0	0	0	0	0	0	0	0	0	0	0	0	0	0	0	0	0	0	0	0	0	0	0	0
A6NLI5	0	0	0	0	0	0	0	0	0	0	0	0	0	0	0	0	0	0	0	0	0	0	0	0	0	0	0	0	0	0	0	0	0	0	0	0	0	0	0	0	0	0	0	0	0	0	0	0	0
A6NLJ0	0	0	0	0	0	0	0	0	0	0	0	0	0	0	0	0	0	0	0	0	0	0	0	0	0	0	0	0	0	0	0	0	0	0	0	0	0	0	1	0	0	0	0	0	0	0	0	0	0
A6NLP5	0	0	0	0	0	0	0	0	0	0	0	0	0	0	0	0	0	0	0	0	0	0	0	0	0	0	0	0	0	0	0	0	0	0	0	0	0	0	0	0	0	0	0	0	0	0	0	0	0
A6NLU0	0	0	0	0	0	0	0	0	0	0	0	0	0	0	0	0	0	0	0	0	0	0	0	0	0	0	0	0	0	0	0	0	0	0	0	0	0	0	1	0	0	0	0	0	0	0	0	0	0
A6NLU5	0	0	0	0	0	0	0	0	0	0	0	0	0	0	0	0	0	0	0	0	0	0	0	0	0	0	0	0	0	0	0	0	0	0	0	0	0	0	0	0	0	0	0	0	0	0	0	0	0
A6NLW8	0	0	0	0	0	0	0	0	0	0	0	0	0	0	0	0	0	0	0	0	0	0	0	0	0	0	0	0	0	0	0	0	0	0	0	0	0	0	1	0	0	0	0	0	0	0	0	0	0
A6NLX3	0	0	0	0	0	0	0	0	0	0	0	0	0	0	0	0	0	0	0	0	0	0	0	0	0	0	0	0	0	0	0	0	0	0	0	0	0	0	0	0	0	0	0	0	0	0	0	0	0
A6NLX4	0	0	0	0	0	0	0	0	0	0	0	0	0	0	0	0	0	0	0	0	0	0	0	0	0	0	0	0	0	0	0	0	0	0	0	0	0	0	0	0	0	0	0	0	0	0	0	0	0
A6NM03	0	0	0	0	0	0	0	0	0	0	0	0	0	0	0	0	1	0	0	0	0	0	0	1	0	0	0	0	0	0	0	0	0	0	0	0	0	0	0	0	0	0	0	0	0	0	0	1	0
A6NM10	0	0	0	0	0	0	0	0	0	0	0	0	0	0	0	0	0	0	0	0	0	0	0	0	0	0	1	0	1	0	0	0	0	0	0	0	0	0	0	0	0	0	0	0	0	0	0	0	0
A6NM11	0	0	0	0	0	0	0	0	0	0	0	0	0	0	1	0	1	0	0	0	0	0	0	0	0	0	0	0	0	0	0	0	0	0	0	0	0	0	1	0	0	0	0	0	0	0	0	1	0
A6NM15	0	0	0	0	0	0	0	0	0	0	0	0	0	0	0	0	0	0	0	0	0	0	0	0	1	0	0	0	0	0	0	0	0	0	0	0	0	0	0	0	0	0	0	0	0	0	0	0	0
A6NM28	0	0	0	0	0	0	0	0	0	0	0	0	0	0	0	0	0	0	0	0	0	0	0	0	0	0	0	0	0	0	0	0	0	0	0	0	0	0	0	0	0	0	0	0	0	0	0	0	0
A6NM36	0	0	0	0	0	0	0	0	0	0	0	0	0	0	0	0	0	0	0	0	0	0	0	0	0	0	0	0	0	0	0	0	0	0	0	0	0	0	0	0	0	0	0	0	0	0	0	0	0
A6NM43	0	0	0	0	0	0	0	0	0	0	0	0	0	0	0	0	0	0	0	0	0	0	0	0	0	0	0	0	0	0	0	0	0	0	0	0	0	0	0	0	0	0	0	0	0	0	0	0	0
A6NM45	0	0	0	0	0	0	0	0	0	0	0	0	0	0	0	0	0	0	0	0	0	0	0	0	0	0	0	0	0	0	0	0	0	0	0	0	0	0	0	0	0	0	0	0	0	0	0	0	0
A6NM62	0	0	0	0	0	0	0	0	0	0	0	0	0	0	0	0	0	0	0	0	0	0	0	0	0	0	0	0	0	0	0	0	0	0	0	0	0	0	0	0	0	0	0	0	0	0	0	0	0
A6NM66	0	0	0	0	0	0	0	0	0	0	0	0	0	0	0	0	0	0	0	0	0	0	0	0	0	0	0	0	0	0	0	0	0	0	0	0	0	0	0	0	0	0	0	0	0	0	0	0	0
A6NM76	0	0	0	0	0	0	0	0	0	0	0	0	0	0	0	0	0	0	0	0	0	0	0	1	0	0	0	0	0	0	0	0	0	0	0	0	0	0	0	0	0	0	0	0	0	0	0	0	0
A6NMA1	0	0	0	0	0	0	0	0	0	0	0	0	0	0	0	0	0	0	0	0	0	0	0	0	0	0	0	0	0	0	0	0	0	0	0	0	0	0	0	0	0	0	0	0	0	0	0	0	0
A6NMB1	0	0	0	0	0	0	0	0	0	0	0	0	0	0	0	0	0	0	0	0	0	0	0	0	0	0	0	0	0	0	0	0	0	0	0	0	0	0	0	0	0	0	0	0	0	0	0	0	0
A6NMB9	0	0	0	0	0	0	0	0	0	0	1	0	0	0	0	0	0	0	0	0	0	0	0	0	0	0	0	0	0	0	0	0	0	0	0	0	0	0	0	0	0	0	0	0	0	0	0	0	0
A6NMD0	0	0	0	0	0	0	0	0	0	0	0	0	0	0	0	0	0	0	0	0	0	0	0	0	0	0	0	0	0	0	0	0	0	0	0	0	0	0	0	0	0	0	0	0	0	0	0	0	0
A6NMD2	0	0	0	0	0	0	0	0	0	0	0	0	0	0	0	0	0	0	0	0	0	0	0	0	0	0	0	0	0	0	0	0	0	0	0	0	0	0	0	0	0	0	0	0	0	0	0	0	0
A6NMK7	0	0	0	0	0	0	0	0	0	0	0	0	0	0	0	0	0	0	0	0	0	0	0	0	0	0	0	0	0	0	0	0	0	0	0	0	0	0	0	0	0	0	0	0	0	0	0	0	0
A6NMK8	0	0	0	0	0	0	0	0	0	0	0	0	0	0	0	0	0	0	0	0	0	0	0	0	0	0	0	0	0	0	0	0	0	0	0	0	0	0	0	0	0	0	0	0	0	0	0	0	0
A6NML5	0	0	0	0	0	0	0	0	0	0	0	0	0	1	1	0	0	0	0	0	0	0	0	0	0	0	0	0	0	0	0	0	0	0	0	0	0	0	0	0	0	0	0	0	0	0	0	0	0
A6NMN3	0	0	0	0	0	0	0	0	0	0	0	0	0	0	0	0	0	0	0	0	0	0	0	0	0	0	0	0	0	0	0	0	0	0	0	0	0	0	0	0	0	0	0	0	0	0	0	0	0
A6NMS3	0	0	0	0	0	0	0	0	0	0	0	0	0	0	0	0	0	0	0	0	0	0	0	1	0	0	0	0	0	0	0	0	0	0	0	0	0	0	0	0	0	0	0	0	0	0	0	0	0
A6NMS7	0	0	0	0	0	0	0	0	0	0	0	0	0	0	0	0	0	0	0	0	0	0	0	0	0	0	0	0	0	0	0	0	0	0	0	0	0	0	1	0	0	0	0	0	0	0	0	0	0
A6NMT0	0	0	0	0	0	0	0	0	0	0	0	0	0	0	0	0	0	0	0	0	0	0	0	0	0	0	0	0	0	0	0	0	0	0	0	0	0	0	0	0	0	0	0	0	0	0	0	0	0
A6NMU1	0	0	0	0	0	0	0	0	0	0	0	0	0	0	0	0	0	0	0	0	0	0	0	1	0	0	0	0	0	0	0	0	0	0	0	0	0	0	0	0	0	0	0	0	0	0	0	0	0
A6NMX2	0	0	0	0	0	0	0	0	0	0	0	0	0	0	0	0	0	0	0	0	0	0	0	0	0	0	0	0	0	0	0	0	0	0	0	0	0	0	0	0	0	0	0	0	0	0	0	0	0
A6NMY6	0	0	0	0	0	0	0	0	0	0	0	0	0	0	1	0	1	0	0	0	0	0	0	0	0	0	0	0	0	0	0	0	0	0	0	0	0	0	0	0	0	0	0	0	0	0	0	1	0
A6NMZ2	0	0	0	0	0	0	0	0	0	0	0	0	0	0	0	0	0	0	0	0	0	0	0	0	0	0	0	0	0	0	0	0	0	0	0	0	0	0	0	0	0	0	0	0	0	0	0	0	0
A6NMZ5	0	0	0	0	0	0	0	0	0	0	0	0	0	0	0	0	0	0	0	0	0	0	0	1	0	0	0	0	0	0	0	0	0	0	0	0	0	0	0	0	0	0	0	0	0	0	0	0	0
A6NMZ7	0	0	0	0	0	0	0	0	0	0	0	0	0	0	0	0	1	0	0	0	0	0	0	0	0	0	0	0	0	0	0	0	0	0	0	0	0	0	1	0	1	0	0	0	0	0	0	1	0
A6NN06	0	0	0	0	0	0	0	0	0	0	0	0	0	0	0	0	0	0	0	0	0	0	0	0	0	0	0	0	0	0	0	0	0	0	0	0	0	0	0	0	0	0	0	0	0	0	0	0	0
A6NN14	0	0	0	0	0	0	0	0	0	0	0	0	0	0	0	0	0	0	0	0	0	0	0	0	0	0	0	0	0	0	0	0	0	0	0	0	0	0	0	0	0	0	0	0	0	0	0	0	0
A6NN73	0	0	0	0	0	0	0	0	0	0	0	0	0	0	0	0	0	0	0	0	0	0	0	0	0	0	0	0	0	0	0	0	0	0	0	0	0	0	0	0	0	0	0	0	0	0	0	0	0
A6NN90	0	0	0	0	0	0	0	0	0	0	0	0	0	0	0	0	0	0	0	0	0	0	0	0	0	0	0	0	0	0	0	0	0	0	0	0	0	0	0	0	0	0	0	0	0	0	0	0	0
A6NN92	0	0	0	0	0	0	0	0	0	0	0	0	0	0	0	0	0	0	0	0	0	0	0	0	0	0	0	0	0	0	0	0	0	0	0	0	0	0	0	0	0	0	0	0	0	0	0	0	0
A6NNA2	0	0	0	0	0	0	0	0	0	0	0	0	0	0	0	0	0	0	0	0	0	0	0	0	0	0	0	0	0	0	0	0	0	0	0	0	0	0	0	0	0	0	0	0	0	0	0	0	0
A6NNA5	0	0	0	0	0	0	0	0	0	0	0	0	0	0	0	0	0	0	0	0	0	0	0	0	0	0	0	0	0	0	0	0	0	0	0	0	0	0	1	0	0	0	0	0	0	0	0	0	0
A6NNB3	0	0	0	0	0	0	0	0	0	0	0	0	0	0	0	0	0	0	0	0	0	0	0	0	0	0	0	0	0	0	0	0	0	0	0	0	1	0	1	0	0	0	0	0	0	0	0	0	0
A6NNC1	0	0	0	0	0	0	0	0	0	0	0	0	0	0	0	0	1	0	0	0	0	0	0	0	0	0	0	0	0	0	0	0	0	0	0	0	0	0	0	0	0	0	0	0	0	0	0	1	0
A6NND4	0	0	0	0	0	0	0	0	0	0	0	0	0	0	0	0	0	0	0	0	0	0	0	1	0	0	0	0	0	0	0	0	0	0	0	0	0	0	0	0	0	0	0	0	0	0	0	0	0
A6NNE9	0	0	0	0	0	0	0	0	0	0	0	0	0	0	0	0	0	0	0	0	0	0	0	0	0	0	0	0	0	0	0	0	0	0	0	0	0	0	1	0	0	0	0	0	0	0	0	0	0
A6NNF4	0	0	0	0	0	0	0	0	0	0	0	0	0	0	0	0	0	0	0	0	0	0	0	0	0	0	0	0	0	0	0	0	0	0	0	0	0	0	0	0	0	0	0	0	0	0	0	0	0
A6NNH2	0	0	0	0	0	0	0	0	0	0	0	0	0	0	0	0	0	0	0	0	0	0	0	0	0	0	0	0	0	0	0	0	0	0	0	0	0	0	0	0	0	0	0	0	0	0	0	0	0
A6NNJ1	0	0	0	0	0	0	0	0	0	0	0	0	0	0	0	0	0	0	0	0	0	0	0	0	0	0	0	0	0	0	0	0	0	0	0	0	0	0	1	0	0	0	0	0	0	0	0	0	0
A6NNL0	0	0	0	0	0	0	0	0	0	0	0	0	0	0	0	0	0	0	0	0	0	0	0	0	0	0	0	0	0	0	0	0	0	0	0	0	0	0	0	0	0	0	0	0	0	0	0	0	0
A6NNL5	0	0	0	0	0	0	0	0	0	0	0	0	0	0	0	0	0	0	0	0	0	0	0	0	0	0	0	0	0	0	0	0	0	0	0	0	0	1	0	0	0	0	0	0	0	0	0	0	0
A6NNM3	0	0	0	0	0	0	0	0	0	0	0	0	0	0	0	0	0	0	0	0	0	0	0	0	0	0	0	0	0	0	0	0	0	0	0	0	0	0	1	0	0	0	0	0	0	0	0	0	0
A6NNM8	0	0	0	0	0	0	0	0	0	0	0	0	0	0	0	0	1	0	0	0	0	0	0	0	0	0	0	0	0	0	0	0	0	0	0	0	0	0	0	0	0	0	0	0	0	0	0	1	0
A6NNN8	0	0	0	0	0	0	0	0	0	0	0	0	0	0	0	0	0	0	0	0	0	0	0	0	0	0	0	0	0	0	0	0	0	0	0	0	0	0	1	0	0	0	0	0	0	0	0	0	0
A6NNP5	0	0	0	0	0	0	0	0	0	0	0	0	0	0	0	0	1	0	0	0	0	0	0	0	0	0	0	0	0	0	0	0	0	0	0	0	0	0	0	0	0	0	0	0	0	0	0	1	0
A6NNS2	0	0	0	0	0	0	0	0	0	0	0	0	0	0	0	0	0	0	0	0	0	0	0	0	0	0	0	0	0	0	0	0	0	0	0	0	0	0	1	0	0	0	0	0	0	0	0	0	0
A6NNT2	0	0	0	0	0	0	0	0	0	0	0	0	0	0	0	0	0	0	0	0	0	0	0	0	0	0	0	0	0	0	0	0	0	0	0	0	0	0	0	0	0	0	0	0	0	0	0	0	0
A6NNV3	0	0	0	0	0	0	0	0	0	0	0	0	0	0	0	0	0	0	0	0	0	0	0	0	0	0	0	0	0	0	0	0	0	0	0	0	0	0	0	0	0	0	0	0	0	0	0	0	0
A6NNW6	0	0	0	0	0	0	0	0	1	0	0	0	0	0	0	0	0	0	0	0	0	0	0	0	0	0	0	0	0	0	0	0	1	0	0	0	0	0	1	0	0	0	0	0	0	0	0	0	0
A6NNX1	0	0	0	0	0	0	0	0	0	0	0	0	0	0	0	0	0	0	0	0	0	0	0	0	0	0	0	0	0	0	0	0	0	0	0	0	0	0	0	0	0	0	0	0	0	0	0	0	0
A6NNY8	0	0	0	0	0	0	0	0	1	0	0	0	0	1	1	0	1	0	0	0	0	0	0	0	0	1	0	0	0	0	0	0	0	0	0	0	0	0	1	0	0	0	0	0	0	0	0	0	0
A6NNZ2	0	0	0	0	0	0	0	0	0	0	0	0	0	0	0	0	0	0	0	0	0	0	0	0	0	0	0	0	0	0	0	0	0	0	0	0	0	0	0	0	0	0	0	0	0	0	0	0	0
A6NP11	0	0	0	0	0	0	0	0	0	0	0	0	0	0	0	0	1	0	0	0	0	0	0	0	0	0	0	0	0	0	0	0	0	0	0	0	0	0	0	0	0	0	0	0	0	0	0	1	0
A6NP61	0	0	0	0	0	0	0	0	0	0	0	0	0	0	0	0	0	0	0	0	0	0	0	0	0	0	0	0	0	0	0	0	0	0	0	0	0	0	0	0	0	0	0	0	0	0	0	0	0
A6PVC2	0	0	0	0	0	0	0	0	0	0	0	0	0	0	0	0	1	0	0	0	0	0	0	0	0	0	0	0	0	0	0	0	0	0	0	0	0	0	0	0	0	0	0	0	0	0	0	1	0
A6PVI3	0	0	0	0	0	0	0	0	0	0	0	0	0	0	0	0	0	0	0	0	0	0	0	0	0	0	0	0	0	0	0	0	0	0	0	0	0	0	0	0	0	0	0	0	0	0	0	0	0
A6PVL3	0	0	0	0	0	0	0	0	0	0	0	0	0	0	0	0	0	0	0	0	0	0	0	0	0	0	0	0	0	0	0	0	0	0	0	0	0	0	1	0	0	0	0	0	0	0	0	0	0
A6PVS8	0	0	0	0	0	0	0	0	0	0	0	0	0	0	0	0	0	0	0	0	0	0	0	0	0	0	0	0	0	0	0	0	0	0	0	0	0	0	0	0	0	0	0	0	0	0	0	0	0
A6PVY3	0	0	0	0	0	0	0	0	0	0	0	0	0	0	0	0	0	0	0	0	0	0	0	0	0	0	0	0	0	0	0	0	0	0	0	0	0	0	0	0	0	0	0	0	0	0	0	0	0
A6QL63	0	0	0	0	0	0	0	0	0	0	0	0	0	0	0	0	1	0	0	0	0	0	0	0	0	0	0	0	0	0	0	0	0	0	0	0	0	0	0	0	0	0	0	0	0	0	0	1	0
A6QL64	0	0	0	0	0	0	0	0	0	0	0	0	0	0	1	0	0	0	0	0	0	0	0	0	0	0	0	0	0	0	0	0	0	0	0	0	0	0	0	0	0	0	0	0	0	0	0	0	0
A6XGL0	0	0	0	0	0	0	0	0	0	0	0	0	0	0	0	0	0	0	0	0	0	0	0	0	0	0	0	0	0	0	0	0	0	0	0	0	0	0	0	0	0	0	0	0	0	0	0	0	0
A6ZKI3	0	0	0	0	0	0	0	0	0	0	0	0	0	0	1	0	1	0	0	0	0	0	0	0	0	0	0	0	0	0	0	0	0	0	0	0	0	0	1	0	0	0	0	0	0	0	0	0	0
A7E2F4	0	0	0	0	0	0	0	0	0	0	0	0	0	0	1	0	1	0	0	0	0	0	0	0	0	0	0	0	0	0	0	0	0	0	0	0	0	0	1	0	0	0	0	0	0	0	0	1	0
A7E2S9	0	0	0	0	0	0	0	0	0	0	0	0	0	0	0	0	0	0	0	0	0	0	0	0	0	0	0	0	0	0	0	0	0	0	0	0	0	0	0	0	0	0	0	0	0	0	0	0	0
A7E2U8	0	0	0	0	0	0	0	0	0	0	0	0	0	0	0	0	0	0	0	0	0	0	0	0	0	0	0	0	0	0	0	0	0	0	0	0	0	0	0	0	0	0	0	0	0	0	0	0	0
A7E2V4	0	0	0	0	0	0	0	0	0	0	0	0	0	0	1	0	1	0	0	0	0	0	0	0	0	0	0	0	0	0	0	0	0	0	0	0	0	0	0	0	0	0	0	0	0	0	0	1	0
A7E2Y1	0	0	0	0	0	0	0	0	0	0	1	0	0	0	0	0	0	0	0	0	0	0	0	0	0	0	0	0	0	0	0	0	0	0	0	0	0	0	1	0	0	0	0	0	0	0	0	0	0
A7KAX9	0	0	0	0	0	0	0	0	0	0	0	0	0	0	1	0	1	0	0	0	0	0	0	0	0	0	0	0	0	0	0	0	0	0	0	0	1	0	1	0	0	0	0	0	0	0	0	1	0
A7MBM2	0	0	0	0	0	0	0	0	0	0	0	0	0	0	0	0	1	0	0	0	0	0	0	0	0	0	0	0	0	0	0	0	0	0	0	0	0	0	1	0	0	0	0	0	0	0	0	1	0
A7MCY6	0	0	0	0	0	0	0	0	0	0	0	0	0	1	1	0	1	0	0	0	0	0	0	0	0	0	0	0	0	0	0	0	0	0	0	0	0	0	1	0	0	0	0	0	0	0	0	1	0
A7MD48	0	0	0	0	0	0	0	0	0	0	0	0	0	0	0	0	1	0	0	0	0	0	0	0	0	0	0	0	0	0	0	0	0	0	0	0	0	0	1	0	0	0	0	0	0	0	0	1	0
A7XYQ1	0	0	0	0	0	0	0	0	0	0	0	0	0	0	1	0	0	0	0	0	0	0	0	0	0	0	0	0	0	0	0	0	0	0	0	0	0	0	1	0	0	0	0	0	0	0	0	0	0
A8CG34	0	1	0	0	1	0	0	0	0	0	0	0	0	0	0	0	1	0	0	0	0	0	0	0	0	0	0	0	0	0	0	0	0	0	0	0	0	0	1	0	0	0	0	0	0	0	0	1	0
A8K010	0	0	0	0	0	0	0	0	0	0	0	0	0	0	0	0	0	0	0	0	0	0	0	0	0	0	0	0	0	0	0	0	0	0	0	0	0	0	0	0	0	0	0	0	0	0	0	0	0
A8K0R7	0	0	0	0	0	0	0	0	0	0	0	0	0	1	1	0	1	0	0	0	0	0	0	0	0	0	0	0	0	0	0	0	0	0	0	0	0	0	0	0	0	0	0	0	0	0	0	1	0
A8K0S8	0	0	0	0	0	0	0	0	0	0	0	0	0	0	0	0	0	0	0	0	0	0	0	0	0	0	0	0	0	0	0	0	0	0	0	0	0	0	0	0	0	0	0	0	0	0	0	0	0
A8K0Z3	0	0	0	0	0	0	0	0	0	0	0	0	0	0	0	0	0	0	0	0	0	0	0	0	0	0	0	0	0	0	0	0	0	0	0	0	0	0	1	0	0	0	0	0	0	0	0	0	0
A8K2U0	0	0	0	0	0	0	0	0	0	0	0	0	0	0	0	0	0	0	0	0	0	0	0	0	0	0	0	0	0	0	0	0	0	0	0	0	0	0	1	0	0	0	0	0	0	0	0	0	0
A8K4G0	0	0	0	0	0	0	0	0	0	0	0	0	0	0	0	0	1	0	0	0	0	0	0	0	0	0	0	0	0	0	0	0	0	0	0	0	0	0	1	0	0	0	0	0	0	0	0	1	0
A8K554	0	0	0	0	0	0	0	0	0	0	0	0	0	0	0	0	0	0	0	0	0	0	0	0	0	0	0	0	0	0	0	0	0	0	0	0	0	0	0	0	0	0	0	0	0	0	0	0	0
A8K5M9	0	0	0	0	0	0	0	0	0	0	0	0	0	0	0	0	0	0	0	0	0	0	0	0	0	0	0	0	0	0	0	0	0	0	0	0	0	0	0	0	0	0	0	0	0	0	0	0	0
A8K7I4	0	0	0	0	0	0	0	0	0	0	0	0	0	1	1	0	1	0	0	0	0	0	0	0	0	0	0	0	0	0	0	0	0	0	0	0	0	0	1	0	0	0	0	0	0	0	0	1	0
A8K830	0	0	0	0	0	0	0	0	0	0	0	0	0	0	0	0	0	0	0	0	0	0	0	0	0	0	0	0	0	0	0	0	0	0	0	0	0	0	1	0	0	0	0	0	0	0	0	0	0
A8K855	0	0	0	0	0	0	0	0	0	0	0	0	0	0	0	0	1	0	0	0	0	0	0	0	0	0	0	0	0	0	0	0	0	0	0	0	0	0	0	0	0	0	0	0	0	0	0	1	0
A8K8P3	0	0	0	0	0	0	0	0	0	0	0	0	0	0	1	0	1	0	0	0	0	0	0	0	0	0	0	0	0	0	0	0	0	0	0	0	0	0	1	0	0	0	0	0	0	0	0	1	0
A8K8V0	0	0	0	0	0	0	0	0	0	0	0	0	0	0	0	0	0	0	0	0	0	0	0	0	0	0	0	0	0	0	0	0	0	0	0	0	0	0	0	0	0	0	0	0	0	0	0	0	0
A8K979	0	0	0	0	0	0	0	0	0	0	0	0	0	0	0	0	0	0	0	0	0	0	0	0	0	0	0	0	0	0	0	0	0	0	0	0	0	0	0	0	0	0	0	0	0	0	0	0	0
A8MPP1	0	0	0	0	0	0	0	0	1	0	0	0	0	0	0	0	0	0	0	0	0	0	0	0	0	1	0	0	0	0	0	0	0	0	0	0	0	0	0	0	0	0	0	0	0	0	0	0	0
A8MPS7	0	0	0	0	0	0	0	0	0	0	0	0	0	0	0	0	0	0	0	0	0	0	0	0	0	0	0	0	0	0	0	0	0	0	0	0	0	0	0	0	0	0	0	0	0	0	0	0	0
A8MPX8	0	0	0	0	0	0	0	0	0	0	0	0	0	0	0	0	0	0	0	0	0	0	0	0	0	0	0	0	0	0	0	0	0	0	0	0	0	0	0	0	0	0	0	0	0	0	0	0	0
A8MPY1	1	0	0	0	0	0	0	0	0	0	0	0	0	0	0	0	0	0	0	0	0	0	0	0	0	0	1	1	0	0	0	0	0	0	0	0	0	0	0	0	0	0	0	0	0	0	0	0	0
A8MQ03	0	0	0	0	0	0	0	0	0	0	0	0	0	0	0	0	1	0	0	0	0	0	0	0	0	0	0	0	0	0	0	0	0	0	0	0	0	0	0	0	0	0	0	0	0	0	0	1	0
A8MQ11	0	0	0	0	0	0	0	0	0	0	0	0	0	1	0	0	0	0	0	0	0	0	0	0	0	0	0	0	0	0	0	0	0	0	0	0	0	0	0	0	0	0	0	0	0	0	0	0	0
A8MQ14	0	0	0	0	0	0	0	0	0	0	0	0	0	0	0	0	0	0	0	0	0	0	0	0	0	0	0	0	0	0	0	0	0	0	0	0	0	0	0	0	0	0	0	0	0	0	0	0	0
A8MQ27	0	0	0	0	0	0	0	0	0	0	0	0	0	0	0	0	0	0	0	0	0	0	0	0	0	0	0	0	0	0	0	0	0	0	0	0	0	0	1	0	0	0	0	0	0	0	0	0	0
A8MQB3	0	0	0	0	0	0	0	0	0	0	0	0	0	0	0	0	0	0	0	0	0	0	0	0	0	0	0	0	0	0	0	0	0	0	0	0	0	0	0	0	0	0	0	0	0	0	0	0	0
A8MQT2	0	0	0	0	0	0	0	0	0	0	0	0	0	1	1	0	0	0	0	0	0	0	0	0	0	0	0	0	0	0	0	0	0	0	0	0	0	0	1	0	0	0	0	0	0	0	0	0	0
A8MRT5	0	0	0	0	0	0	0	0	0	0	0	0	0	0	0	0	0	0	0	0	0	0	0	0	0	0	0	0	0	0	0	0	0	0	0	0	0	0	0	0	0	0	0	0	0	0	0	0	0
A8MSI8	0	0	0	0	0	0	0	0	0	0	0	0	0	1	1	0	0	0	0	0	0	0	0	0	0	0	0	0	0	0	0	0	0	0	0	0	0	1	0	0	0	0	0	0	0	0	0	0	0
A8MT19	0	0	0	0	0	0	0	0	0	0	0	0	0	0	0	0	0	0	0	0	0	0	0	0	0	0	0	0	0	0	0	0	0	0	0	0	0	0	0	0	0	0	0	0	0	0	0	0	0
A8MT33	0	0	0	0	0	0	0	0	0	0	0	0	0	0	1	0	0	0	0	0	0	0	0	0	0	0	0	0	0	0	0	0	0	0	0	0	0	0	0	0	0	0	0	0	0	0	0	0	0
A8MT65	0	0	0	0	0	0	0	0	0	0	0	0	0	0	0	0	0	0	0	0	0	0	0	0	0	0	0	0	0	0	0	0	0	0	0	0	0	0	0	0	0	0	0	0	0	0	0	0	0
A8MT66	0	0	0	0	0	0	0	0	0	0	0	0	0	0	0	0	0	0	0	0	0	0	0	0	0	0	0	0	0	0	0	0	0	0	0	0	0	0	0	0	0	0	0	0	0	0	0	0	0
A8MT69	0	0	0	0	0	0	0	0	0	0	0	0	0	1	1	0	0	0	0	0	0	0	0	0	0	0	0	0	0	0	0	0	0	0	0	0	0	0	1	0	0	0	0	0	0	0	0	0	0
A8MT70	0	0	0	0	0	0	0	0	0	0	0	0	0	0	1	0	1	0	0	0	0	0	0	0	0	0	0	0	0	0	0	0	0	0	0	0	0	0	0	0	0	0	0	0	0	0	0	1	0
A8MT82	0	0	0	0	0	0	0	0	0	0	0	0	0	0	0	0	0	0	0	0	0	0	0	0	0	0	0	0	0	0	0	0	0	0	0	0	0	0	0	0	0	0	0	0	0	0	0	0	0
A8MTA8	0	0	0	0	0	0	0	0	0	0	0	0	0	0	0	0	0	0	0	0	0	0	0	0	0	0	0	0	0	0	0	0	0	0	0	0	0	0	0	0	0	0	0	0	0	0	0	0	0
A8MTB9	0	0	0	0	0	0	0	0	0	0	0	0	0	0	0	0	0	0	0	0	0	0	0	0	0	0	0	0	0	0	0	0	0	0	0	0	0	0	0	0	0	0	0	0	0	0	0	0	0
A8MTI9	0	0	0	0	0	0	0	0	0	0	0	0	0	0	0	0	0	0	0	0	0	0	0	0	0	0	0	0	0	0	0	0	0	0	0	0	0	0	0	0	0	0	0	0	0	0	0	0	0
A8MTJ3	0	0	0	0	0	0	0	0	0	0	0	0	0	0	1	0	0	0	0	0	0	0	0	0	0	0	0	0	0	0	0	0	0	0	0	0	0	0	1	0	0	0	0	0	0	0	0	0	0
A8MTJ6	0	0	0	0	0	0	0	0	0	0	0	0	0	0	0	0	0	0	0	0	0	0	0	0	0	0	0	0	0	0	0	0	0	0	0	0	0	0	1	0	0	0	0	0	0	0	0	0	0
A8MTL0	0	0	0	0	0	0	0	0	0	0	0	0	0	0	0	0	0	0	0	0	0	0	0	0	0	0	0	0	0	0	0	0	0	0	0	0	0	0	0	0	0	0	0	0	0	0	0	0	0
A8MTL3	0	0	0	0	0	0	0	0	0	0	0	0	0	0	0	0	0	0	0	0	0	0	0	0	0	0	0	0	0	0	0	0	0	0	0	0	0	0	0	0	0	0	0	0	0	0	0	0	0
A8MTL9	0	0	0	0	0	0	0	0	0	0	0	0	0	0	0	0	0	0	0	0	0	0	0	0	0	0	0	0	0	0	0	0	0	0	0	0	0	0	1	0	0	0	0	0	0	0	0	0	0
A8MTQ0	0	0	0	0	0	0	0	0	0	0	0	0	0	0	0	0	0	0	0	0	0	0	0	0	0	0	0	0	0	0	0	0	0	0	0	0	0	0	0	0	0	0	0	0	0	0	0	0	0
A8MTT3	0	0	0	0	0	0	0	0	0	0	0	0	0	0	0	0	0	0	0	0	0	0	0	0	0	0	0	0	0	0	0	0	0	0	0	0	0	0	0	0	0	0	0	0	0	0	0	0	0
A8MTW9	0	0	0	0	0	0	0	0	0	0	0	0	0	0	0	0	0	0	0	0	0	0	0	0	0	0	0	0	0	0	0	0	0	0	0	0	0	0	0	0	0	0	0	0	0	0	0	0	0
A8MTY0	0	0	0	0	0	0	0	0	0	0	0	0	0	0	0	0	0	0	0	0	0	0	0	0	0	0	0	0	0	0	0	0	0	0	0	0	0	0	0	0	0	0	0	0	0	0	0	0	0
A8MTY7	0	0	0	0	0	0	0	0	0	0	0	0	0	0	0	0	0	0	0	0	0	0	0	0	0	0	0	0	0	0	0	0	0	0	0	0	0	0	0	0	0	0	0	0	0	0	0	0	0
A8MTZ0	0	0	0	0	0	0	0	0	0	0	0	0	0	0	1	0	0	0	0	0	0	0	0	0	0	0	0	0	0	0	0	0	0	0	0	0	0	0	1	0	0	0	0	0	0	0	0	0	0
A8MTZ7	0	0	0	0	0	0	0	0	0	0	0	0	0	0	0	0	1	0	0	0	0	0	0	0	0	0	0	0	0	0	0	0	0	0	0	0	0	0	0	0	0	0	0	0	0	0	0	1	0
A8MU10	0	0	0	0	0	0	0	0	0	0	0	0	0	0	0	0	0	0	0	0	0	0	0	0	0	0	0	0	0	0	0	0	0	0	0	0	0	0	0	0	0	0	0	0	0	0	0	0	0
A8MU46	0	0	0	0	0	0	0	0	0	0	0	0	0	0	0	0	0	0	0	0	0	0	0	0	0	0	0	0	0	0	0	0	0	0	0	0	0	0	1	0	0	0	0	0	0	0	0	0	0
A8MU76	0	0	0	0	0	0	0	0	0	0	0	0	0	0	0	0	0	0	0	0	0	0	0	0	0	0	0	0	0	0	0	0	0	0	0	0	0	0	0	0	0	0	0	0	0	0	0	0	0
A8MU93	0	0	0	0	0	0	0	0	0	0	0	0	0	0	0	0	1	0	0	0	0	0	0	0	0	0	0	0	0	0	0	0	0	0	0	0	0	0	0	0	0	0	0	0	0	0	0	1	0
A8MUA0	0	0	0	0	0	0	0	0	0	0	0	0	0	0	0	0	0	0	0	0	0	0	0	0	0	0	0	0	0	0	0	0	0	0	0	0	0	0	0	0	0	0	0	0	0	0	0	0	0
A8MUH7	0	0	0	0	0	0	0	0	0	0	0	0	0	0	0	0	0	0	0	0	0	0	0	0	0	0	0	0	0	0	0	0	0	0	0	0	0	0	0	0	0	0	0	0	0	0	0	0	0
A8MUI8	0	0	0	0	0	0	0	0	0	0	0	0	0	0	0	0	1	0	0	0	0	0	0	0	0	0	0	0	0	0	0	0	0	0	0	0	0	0	0	0	0	0	0	0	0	0	0	1	0
A8MUK1	0	0	0	0	0	0	0	0	1	0	0	0	0	0	0	0	0	0	0	0	0	0	0	0	0	1	0	0	0	0	0	0	0	0	0	0	0	0	0	0	0	0	0	0	0	0	0	0	0
A8MUL3	0	0	0	0	0	0	0	0	0	0	0	0	0	0	0	0	0	0	0	0	0	0	0	0	0	0	0	0	0	0	0	0	0	0	0	0	0	0	0	0	0	0	0	0	0	0	0	0	0
A8MUM7	0	0	0	0	0	0	0	0	0	0	0	0	0	0	0	0	0	0	0	0	0	0	0	0	0	0	0	0	0	0	0	0	0	0	0	0	0	0	0	0	0	0	0	0	0	0	0	0	0
A8MUN3	0	0	0	0	0	0	0	0	0	0	0	0	0	0	0	0	0	0	0	0	0	0	0	0	0	0	0	0	0	0	0	0	0	0	0	0	0	0	0	0	0	0	0	0	0	0	0	0	0
A8MUP2	0	0	0	0	0	0	0	0	0	0	0	0	0	0	0	0	0	0	0	0	0	0	0	0	0	0	0	0	0	0	0	0	0	0	0	0	0	0	0	0	0	0	0	0	0	0	0	0	0
A8MUP6	0	0	0	0	0	0	0	0	0	0	0	0	0	0	0	0	0	0	0	0	0	0	0	0	0	0	0	0	0	0	0	0	0	0	0	0	0	0	0	0	0	0	0	0	0	0	0	0	0
A8MUU1	0	1	0	0	1	0	0	0	0	0	0	0	0	0	0	0	1	0	0	0	0	0	0	0	0	0	0	0	0	0	0	0	0	0	0	0	0	0	0	0	0	0	0	0	0	0	0	0	0
A8MUU9	0	0	0	0	0	0	0	0	0	0	0	0	0	0	0	0	1	0	0	0	0	0	0	0	0	0	0	0	0	0	0	0	0	0	0	0	0	0	0	0	0	0	0	0	0	0	0	1	0
A8MUV8	0	0	0	0	0	0	0	0	0	0	0	0	0	0	0	0	0	0	0	0	0	0	0	0	0	0	0	0	0	0	0	0	0	0	0	0	0	0	0	0	0	0	0	0	0	0	0	0	0
A8MUX0	0	0	0	0	0	0	0	0	0	0	0	0	0	0	0	0	0	0	0	0	0	0	0	0	0	0	0	0	0	0	0	0	0	0	0	0	0	0	0	0	0	0	0	0	0	0	0	0	0
A8MUZ8	0	1	0	0	1	0	0	0	0	0	0	0	0	0	0	0	1	0	0	0	0	0	0	0	0	0	0	0	0	0	0	0	0	0	0	0	0	0	0	0	0	0	0	0	0	0	0	0	0
A8MV23	0	0	0	0	0	0	0	0	0	0	0	0	0	0	0	0	0	0	0	0	0	0	0	0	0	0	0	0	0	0	0	0	0	0	0	0	0	0	0	0	0	0	0	0	0	0	0	0	0
A8MV24	0	0	0	0	0	0	0	0	0	0	0	0	0	0	0	0	0	0	0	0	0	0	0	0	0	0	0	0	0	0	0	0	0	0	0	0	0	0	0	0	0	0	0	0	0	0	0	0	0
A8MV57	0	0	0	0	0	0	0	0	0	0	0	0	0	0	0	0	0	0	0	0	0	0	0	0	0	0	0	0	0	0	0	0	0	0	0	0	0	0	0	0	0	0	0	0	0	0	0	0	0
A8MV65	0	0	0	0	0	0	0	0	0	0	0	0	0	1	1	0	0	0	0	0	0	0	0	0	0	0	0	0	0	0	0	0	0	0	0	0	0	0	1	0	0	0	0	0	0	0	0	0	0
A8MV72	0	0	0	0	0	0	0	0	0	0	0	0	0	0	0	0	0	0	0	0	0	0	0	0	0	0	0	0	0	0	0	0	0	0	0	0	0	0	0	0	0	0	0	0	0	0	0	0	0
A8MV81	0	0	0	0	0	0	0	0	0	0	0	0	0	0	0	0	0	0	0	0	0	0	0	0	0	0	0	0	0	0	0	0	0	0	0	0	0	0	0	0	0	0	0	0	0	0	0	0	0
A8MVA2	0	0	0	0	0	0	0	0	0	0	0	0	0	0	0	0	0	0	0	0	0	0	0	0	0	0	0	0	0	0	0	0	0	0	0	0	0	0	0	0	0	0	0	0	0	0	0	0	0
A8MVJ9	0	1	0	0	1	0	0	0	0	0	0	0	0	0	0	0	1	0	0	0	0	0	0	0	0	0	0	0	0	0	0	0	0	0	0	0	0	0	0	0	0	0	0	0	0	0	0	0	0
A8MVM7	0	0	0	0	0	0	0	0	0	0	0	0	0	0	0	0	0	0	0	0	0	0	0	0	0	0	0	0	0	0	0	0	0	0	0	0	0	0	0	0	0	0	0	0	0	0	0	0	0
A8MVS1	0	1	0	0	1	0	0	0	0	0	0	0	0	0	0	0	1	0	0	0	0	0	0	0	0	0	0	0	0	0	0	0	0	0	0	0	0	0	0	0	0	0	0	0	0	0	0	0	0
A8MVS5	0	0	0	0	0	0	0	0	0	0	0	0	0	0	0	0	0	0	0	0	0	0	0	0	0	0	0	0	0	0	0	0	0	0	0	0	0	0	0	0	0	0	0	0	0	0	0	0	0
A8MVU1	0	0	0	0	0	0	0	0	0	0	0	0	0	0	1	0	0	0	0	0	0	0	0	0	0	0	0	0	0	0	0	0	0	0	0	0	0	0	0	0	0	0	0	0	0	0	0	0	0
A8MVW0	0	0	0	0	0	0	0	0	0	0	0	0	0	0	0	0	1	0	0	0	0	0	0	0	0	0	0	0	0	0	0	0	0	0	0	0	0	0	0	0	1	0	0	0	0	0	0	0	0
A8MVW5	0	0	0	0	0	0	0	0	0	0	0	0	0	0	0	0	0	0	0	0	0	0	0	0	0	0	0	0	0	0	0	0	0	0	0	0	0	0	1	0	0	0	0	0	0	0	0	0	0
A8MVX0	0	0	0	0	0	0	0	0	0	0	0	0	0	0	0	0	0	0	0	0	0	0	0	0	0	0	0	0	0	0	0	0	0	0	0	0	0	0	0	0	0	0	0	0	0	0	0	0	0
A8MVZ5	0	0	0	0	0	0	0	0	0	0	0	0	0	0	0	0	0	0	0	0	0	0	0	0	0	0	0	0	0	0	0	0	0	0	0	0	0	0	0	0	0	0	0	0	0	0	0	0	0
A8MW92	0	1	0	0	1	0	0	0	0	1	0	0	0	0	1	0	1	0	0	0	1	0	0	0	0	0	0	0	0	0	0	0	0	0	0	0	0	0	0	0	0	0	0	0	0	0	0	1	0
A8MW95	0	0	0	0	0	0	0	0	0	0	0	0	0	0	0	0	0	0	0	0	0	0	0	0	0	0	0	0	0	0	0	0	0	0	0	0	0	0	1	0	0	0	0	0	0	0	0	0	0
A8MW99	0	0	0	0	0	0	0	0	0	0	0	0	0	0	0	0	0	0	0	0	0	0	0	0	0	0	0	0	0	0	0	0	0	0	0	0	0	0	0	0	0	0	0	0	0	0	0	0	0
A8MWA4	0	0	0	0	0	0	0	0	0	0	0	0	0	0	0	0	0	0	0	0	0	0	0	0	0	0	0	0	0	0	0	0	0	0	0	0	0	0	0	0	0	0	0	0	0	0	0	0	0
A8MWA6	0	0	0	0	0	0	0	0	0	0	0	0	0	0	0	0	0	0	0	0	0	0	0	0	0	0	0	0	0	0	0	0	0	0	0	0	0	0	0	0	0	0	0	0	0	0	0	0	0
A8MWD9	0	0	0	0	0	0	0	0	0	0	0	0	0	0	0	0	0	0	0	0	0	0	0	0	0	0	0	0	0	0	0	0	0	0	0	0	0	0	0	0	0	0	0	0	0	0	0	0	0
A8MWE9	0	0	0	0	0	0	0	0	0	0	0	0	0	0	0	0	0	0	0	0	0	0	0	0	0	0	0	0	0	0	0	0	0	0	0	0	0	0	0	0	0	0	0	0	0	0	0	0	0
A8MWK0	0	0	0	0	0	0	0	0	0	0	0	0	0	0	0	0	0	0	0	0	0	0	0	0	0	0	0	0	0	0	0	0	0	0	0	0	0	0	0	0	0	0	0	0	0	0	0	0	0
A8MWL6	0	0	0	0	0	0	0	0	0	0	0	0	0	0	0	0	0	0	0	0	0	0	0	0	0	0	0	0	0	0	0	0	0	0	0	0	0	0	0	0	0	0	0	0	0	0	0	0	0
A8MWL7	0	0	0	0	0	0	0	0	0	0	0	0	0	0	0	0	0	0	0	0	0	0	0	0	0	0	0	0	0	0	0	0	0	0	0	0	0	0	0	0	0	0	0	0	0	0	0	0	0
A8MWP4	0	0	0	0	0	0	0	0	0	0	0	0	0	0	0	0	0	0	0	0	0	0	0	0	0	0	0	0	0	0	0	0	0	0	0	0	0	0	0	0	0	0	0	0	0	0	0	0	0
A8MWP6	0	0	0	0	0	0	0	0	0	0	0	0	0	0	0	0	0	0	0	0	0	0	0	0	0	0	0	0	0	0	0	0	0	0	0	0	0	0	0	0	0	0	0	0	0	0	0	0	0
A8MWS1	0	0	0	0	0	0	0	0	0	0	0	0	0	0	0	0	0	0	0	0	0	0	0	0	0	0	0	0	0	0	0	0	0	0	0	0	0	0	1	0	0	0	0	0	0	0	0	0	0
A8MWV9	0	0	0	0	0	0	0	0	0	0	0	0	0	0	0	0	0	0	0	0	0	0	0	0	0	0	0	0	0	0	0	0	0	0	0	0	0	0	0	0	0	0	0	0	0	0	0	0	0
A8MWX3	0	0	0	0	0	0	0	0	0	0	0	0	0	0	0	0	0	0	0	0	0	0	0	0	0	0	0	0	0	0	0	0	0	0	0	0	0	0	0	0	0	0	0	0	0	0	0	0	0
A8MWY0	0	0	0	0	0	0	0	0	0	0	0	0	0	0	0	0	1	0	0	0	0	0	0	0	0	0	0	0	0	0	0	0	0	0	0	0	0	0	1	0	0	0	0	0	0	0	0	1	0
A8MX19	0	0	0	0	0	0	0	0	0	0	0	0	0	0	0	0	0	0	0	0	0	0	0	0	0	0	0	0	0	0	0	0	0	0	0	0	0	0	1	0	0	0	0	0	0	0	0	0	0
A8MX34	0	0	0	0	0	0	0	0	0	0	0	0	0	0	0	0	0	0	0	0	0	0	0	0	0	0	0	0	0	0	0	0	0	0	0	0	0	0	0	0	0	0	0	0	0	0	0	0	0
A8MX76	0	0	0	0	0	0	0	0	0	0	0	0	0	0	0	0	0	0	0	0	0	0	0	0	0	0	0	0	0	0	0	0	0	0	0	0	0	0	1	0	0	0	0	0	0	0	0	0	0
A8MX80	0	0	0	0	0	0	0	0	0	0	0	0	0	0	0	0	0	0	0	0	0	0	0	0	0	0	0	0	0	0	0	0	0	0	0	0	0	0	0	0	0	0	0	0	0	0	0	0	0
A8MXD5	0	0	0	0	0	0	0	0	0	0	0	0	0	0	0	0	1	0	0	0	0	0	0	0	0	0	0	0	0	0	0	0	0	0	0	0	0	0	1	0	0	0	0	0	0	0	0	1	0
A8MXE2	0	0	0	0	0	0	0	0	0	0	0	0	0	0	0	0	0	0	0	0	0	0	0	0	0	0	0	0	0	0	0	0	0	0	0	0	0	0	0	0	0	0	0	0	0	0	0	0	0
A8MXJ8	0	0	0	0	0	0	0	0	0	0	0	0	0	0	0	0	0	0	0	0	0	0	0	0	0	0	0	0	0	0	0	0	0	0	0	0	0	0	1	0	0	0	0	0	0	0	0	0	0
A8MXK1	0	0	0	0	0	0	0	0	0	0	0	0	0	0	0	0	0	0	0	0	0	0	0	0	0	0	0	0	0	0	0	0	0	0	0	0	0	0	0	0	0	0	0	0	0	0	0	0	0
A8MXK9	0	0	0	0	0	0	0	0	0	0	0	0	0	0	0	0	0	0	0	0	0	0	0	0	0	0	0	0	0	0	0	0	0	0	0	0	0	0	0	0	0	0	0	0	0	0	0	0	0
A8MXQ7	0	0	0	0	0	0	0	0	0	0	0	0	0	0	0	0	0	0	0	0	0	0	0	0	0	0	0	0	0	0	0	0	0	0	0	0	0	0	0	0	0	0	0	0	0	0	0	0	0
A8MXT2	0	0	0	0	0	0	0	0	0	0	0	0	0	0	0	0	0	0	0	0	0	0	0	0	0	0	0	0	0	0	0	0	0	0	0	0	0	0	1	0	0	0	0	0	0	0	0	0	0
A8MXU0	0	0	0	0	0	0	0	0	0	0	0	0	0	0	0	0	0	0	0	0	0	0	0	0	0	0	0	0	0	0	0	0	0	0	0	0	0	0	0	0	0	0	0	0	0	0	0	0	0
A8MXV4	0	0	0	0	0	0	0	0	0	0	0	0	0	0	0	0	1	0	0	0	0	0	0	0	0	0	0	0	0	0	0	0	0	0	0	0	0	1	0	0	0	0	0	0	0	0	0	0	0
A8MXV6	0	0	0	0	0	0	0	0	0	0	0	0	0	0	0	0	0	0	0	0	0	0	0	0	0	0	0	0	0	0	0	0	0	0	0	0	0	0	0	0	0	0	0	0	0	0	0	0	0
A8MXY4	0	0	0	0	0	0	0	0	0	0	0	0	0	0	0	0	0	0	0	0	0	0	0	0	0	0	0	0	0	0	0	0	0	0	0	0	0	0	1	0	0	0	0	0	0	0	0	0	0
A8MXZ1	0	0	0	0	0	0	0	0	0	0	0	0	0	0	0	0	0	0	0	0	0	0	0	0	0	0	0	0	0	0	0	0	0	0	0	0	0	0	0	0	0	0	0	0	0	0	0	0	0
A8MXZ3	0	0	0	0	0	0	0	0	0	0	0	0	0	0	0	0	0	0	0	0	0	0	0	0	0	0	0	0	0	0	0	0	0	0	0	0	0	0	0	0	0	0	0	0	0	0	0	0	0
A8MY62	0	0	0	0	0	0	0	0	0	0	0	0	0	0	0	0	0	0	0	0	0	0	0	0	0	0	0	0	0	0	0	0	0	0	0	0	0	0	0	0	0	0	0	0	0	0	0	0	0
A8MYA2	0	0	0	0	0	0	0	0	0	0	0	0	0	0	0	0	0	0	0	0	0	0	0	0	0	0	0	0	0	0	0	0	0	0	0	0	0	0	0	0	0	0	0	0	0	0	0	0	0
A8MYB1	0	0	0	0	0	0	0	0	0	0	0	0	0	0	0	0	0	0	0	0	0	0	0	0	0	0	0	0	0	0	0	0	0	0	0	0	0	0	0	0	0	0	0	0	0	0	0	0	0
A8MYJ7	0	0	0	0	0	0	0	0	0	0	0	0	0	0	0	0	0	0	0	0	0	0	0	0	0	0	0	0	0	0	0	0	0	0	0	0	0	0	0	0	0	0	0	0	0	0	0	0	0
A8MYP8	0	0	0	0	0	0	0	0	0	0	0	0	0	0	0	0	0	0	0	0	0	0	0	0	0	0	0	0	0	0	0	0	0	0	0	0	0	0	0	0	0	0	0	0	0	0	0	0	0
A8MYU2	0	0	0	0	0	0	0	0	0	0	0	0	0	0	0	0	0	0	0	0	0	0	0	0	0	0	1	0	1	0	0	0	0	0	0	0	0	0	1	0	0	0	0	0	0	0	0	0	0
A8MYV0	0	0	0	0	0	0	0	0	0	0	0	0	0	0	0	0	0	0	0	0	0	0	0	0	0	0	0	0	0	0	0	0	0	0	0	0	0	0	0	0	0	0	0	0	0	0	0	0	0
A8MYX2	0	0	0	0	0	0	0	0	0	0	0	0	0	0	0	0	0	0	0	0	0	0	0	0	0	0	0	0	0	0	0	0	0	0	0	0	0	0	0	0	0	0	0	0	0	0	0	0	0
A8MYZ0	0	0	0	0	0	0	0	0	0	0	0	0	0	0	0	0	0	0	0	0	0	0	0	0	0	0	0	0	0	0	0	0	0	0	0	0	0	0	0	0	0	0	0	0	0	0	0	0	0
A8MYZ5	0	0	0	0	0	0	0	0	0	0	0	0	0	0	0	0	0	0	0	0	0	0	0	0	0	0	0	0	0	0	0	0	0	0	0	0	0	0	0	0	0	0	0	0	0	0	0	0	0
A8MYZ6	0	0	0	0	0	0	0	0	0	0	0	0	0	0	0	0	0	0	0	0	0	0	0	0	0	0	0	0	0	0	0	0	0	0	0	0	0	0	1	0	0	0	0	0	0	0	0	0	0
A8MZ25	0	0	0	0	0	0	0	0	0	0	0	0	0	0	0	0	0	0	0	0	0	0	0	0	0	0	0	0	0	0	0	0	0	0	0	0	0	0	0	0	0	0	0	0	0	0	0	0	0
A8MZ26	0	0	0	0	0	0	0	0	0	0	0	0	0	0	0	0	0	0	0	0	0	0	0	0	0	0	0	0	0	0	0	0	0	0	0	0	0	0	0	0	0	0	0	0	0	0	0	0	0
A8MZ36	0	0	0	0	0	0	0	0	0	0	0	0	0	0	0	0	0	0	0	0	0	0	0	0	0	0	0	0	0	0	0	0	0	0	0	0	0	0	0	0	0	0	0	0	0	0	0	0	0
A8MZ59	0	0	0	0	0	0	0	0	0	0	0	0	0	0	0	0	0	0	0	0	0	0	0	0	0	0	0	0	0	0	0	0	0	0	0	0	0	0	0	0	0	0	0	0	0	0	0	0	0
A8MZ97	0	0	0	0	0	0	0	0	0	0	0	0	0	0	0	0	0	0	0	0	0	0	0	0	0	0	0	0	0	0	0	0	0	0	0	0	0	0	0	0	0	0	0	0	0	0	0	0	0
A8MZA4	0	1	0	0	1	0	0	0	0	0	0	0	0	0	0	0	1	0	0	0	0	0	0	0	0	0	0	0	0	0	0	0	0	0	0	0	0	0	0	0	0	0	0	0	0	0	0	0	0
A8MZF0	0	0	0	0	0	0	0	0	0	0	0	0	0	0	0	0	0	0	0	0	0	0	0	0	0	0	0	0	0	0	0	0	0	0	0	0	0	0	0	0	0	0	0	0	0	0	0	0	0
A8MZG2	0	0	0	0	0	0	0	0	0	0	0	0	0	0	0	0	0	0	0	0	0	0	0	0	0	0	0	0	0	0	0	0	0	0	0	0	0	0	0	0	0	0	0	0	0	0	0	0	0
A8MZH6	0	0	0	0	0	0	0	0	0	0	0	0	0	0	0	0	0	0	0	0	0	0	0	0	0	0	0	0	0	0	0	0	0	0	0	0	0	0	0	0	0	0	0	0	0	0	0	0	0
A8TX70	0	0	0	0	0	0	0	0	0	0	0	0	0	0	0	0	0	0	0	0	0	0	0	0	0	0	0	0	0	0	0	0	0	0	0	0	0	0	1	0	0	0	0	0	0	0	0	0	0
A9QM74	0	0	0	0	0	0	0	0	0	0	0	0	0	0	0	0	0	0	0	0	0	0	0	0	0	0	0	0	0	0	0	0	0	0	0	0	0	0	1	0	0	0	0	0	0	0	0	0	0
A9UHW6	0	0	0	0	0	0	0	0	0	0	0	0	0	0	0	0	0	0	0	0	0	0	0	0	0	0	0	0	0	0	0	0	0	0	0	0	0	0	1	0	0	0	0	0	0	0	0	0	0
A9YTQ3	0	0	0	0	0	0	0	0	0	0	0	0	0	0	0	0	0	0	0	0	0	0	0	0	0	0	0	0	0	0	0	0	0	0	0	0	1	0	1	0	0	0	0	0	0	0	0	0	0
A9Z1Z3	0	0	0	0	0	0	0	0	0	0	0	0	0	0	1	0	0	0	0	0	0	0	0	0	0	0	0	0	0	0	0	0	0	0	0	0	0	0	0	0	0	0	0	0	0	0	0	0	0
B0FP48	0	0	0	0	0	0	0	0	0	0	0	0	0	0	0	0	1	0	0	0	0	0	0	0	0	0	0	0	0	0	0	0	0	0	0	0	0	0	0	0	0	0	0	0	0	0	0	0	0
B0I1T2	0	0	0	0	0	0	0	0	0	0	1	0	0	0	0	0	1	0	0	0	0	0	0	0	0	0	0	0	0	0	0	0	0	0	0	0	0	0	1	0	0	0	0	0	0	0	0	1	0
B0YJ81	0	0	0	0	0	0	0	0	1	0	0	0	0	0	1	0	1	0	0	0	0	0	0	0	0	0	0	0	0	0	0	0	1	0	0	0	0	0	1	0	0	0	0	0	0	0	0	1	0
B1AH88	0	0	0	0	0	0	0	0	0	0	0	0	0	0	0	0	0	0	0	0	0	0	0	0	0	0	0	0	0	0	0	0	0	0	0	0	0	1	1	0	0	0	0	0	0	0	0	0	0
B1AJZ1	0	0	0	0	0	0	0	0	0	0	0	0	0	0	0	0	0	0	0	0	0	0	0	0	0	0	0	0	0	0	0	0	0	0	0	0	0	0	0	0	0	0	0	0	0	0	0	0	0
B1AJZ9	0	0	0	0	0	0	0	0	0	0	0	0	0	0	0	0	1	0	0	0	0	0	0	0	0	0	0	0	0	0	0	0	0	0	0	0	0	0	0	0	0	0	0	0	0	0	0	1	0
B1AK53	0	0	0	0	0	0	0	0	0	0	0	0	0	0	1	0	0	0	0	0	0	0	0	0	0	0	0	0	0	0	0	0	0	0	0	0	0	0	1	0	0	0	0	0	0	0	0	0	0
B1AK76	0	0	0	0	0	0	0	0	0	0	0	0	0	0	0	0	0	0	0	0	0	0	0	0	0	0	0	0	0	0	0	0	0	0	0	0	0	0	0	0	0	0	0	0	0	0	0	0	0
B1AKI9	0	0	0	0	0	0	0	0	0	0	0	0	0	0	0	0	0	0	0	0	0	0	0	0	0	0	0	0	0	0	0	0	0	0	0	0	0	0	1	0	0	0	0	0	0	0	0	0	0
B1AL46	0	1	0	0	1	0	0	0	0	0	0	0	0	0	0	0	1	0	0	0	0	0	0	0	0	0	0	0	0	0	0	0	0	0	0	0	0	0	0	0	0	0	0	0	0	0	0	0	0
B1AL88	0	0	0	0	0	0	0	0	0	0	0	0	0	1	1	0	0	0	0	0	0	0	0	0	0	0	0	0	0	0	0	0	0	0	0	0	0	0	0	0	0	0	0	0	0	0	0	0	0
B1AMM8	0	0	0	0	0	0	0	0	0	0	0	0	0	0	0	0	0	0	0	0	0	0	0	0	0	0	0	0	0	0	0	0	0	0	0	0	0	0	0	0	0	0	0	0	0	0	0	0	0
B1ANH7	0	0	0	0	0	0	0	0	0	0	0	0	0	0	0	0	0	0	0	0	0	0	0	0	0	0	0	0	0	0	0	0	0	0	0	0	0	0	0	0	0	0	0	0	0	0	0	0	0
B1ANS9	0	0	0	0	0	0	0	0	0	0	0	0	0	0	0	0	0	0	0	0	0	0	0	0	0	0	0	0	0	0	0	0	0	0	0	0	0	0	0	0	0	0	0	0	0	0	0	0	0
B1ANY3	0	0	0	0	0	0	0	0	0	0	0	0	0	0	0	0	0	0	0	0	0	0	0	0	0	0	0	0	0	0	0	0	0	0	0	0	0	0	0	0	0	0	0	0	0	0	0	0	0
B1APH4	0	0	0	0	0	0	0	0	0	0	0	0	0	0	0	0	0	0	0	0	0	0	0	0	0	0	0	0	0	0	0	0	0	0	0	0	0	0	0	0	0	0	0	0	0	0	0	0	0
B1ATL7	0	0	0	0	0	0	0	0	0	0	0	0	0	0	0	0	0	0	0	0	0	0	0	0	0	0	0	0	0	0	0	0	0	0	0	0	0	0	0	0	0	0	0	0	0	0	0	0	0
B2CW77	0	0	0	0	0	0	0	0	0	0	0	0	0	0	0	0	0	0	0	0	0	0	0	0	0	0	0	0	0	0	0	0	0	0	0	0	0	0	1	0	0	0	0	0	0	0	0	0	0
B2RBV5	0	0	0	0	0	0	0	0	0	0	0	0	0	0	0	0	0	0	0	0	0	0	0	0	0	0	0	0	0	0	0	0	0	0	0	0	0	0	0	0	0	0	0	0	0	0	0	0	0
B2RC85	0	0	0	0	0	0	0	0	0	0	0	0	0	0	0	0	1	0	0	0	0	0	0	0	0	0	0	0	0	0	0	0	0	0	0	0	0	0	0	0	0	0	0	0	0	0	0	1	0
B2RD01	0	0	0	0	0	0	0	0	0	0	0	0	0	0	0	0	0	0	0	0	0	0	0	0	0	0	0	0	0	0	0	0	0	0	0	0	0	0	0	0	0	0	0	0	0	0	0	0	0
B2RN74	0	0	0	0	0	0	0	0	0	0	0	0	0	0	0	0	0	0	0	0	0	0	0	1	0	0	0	0	0	0	0	0	0	0	0	0	0	0	0	0	0	0	0	0	0	0	0	0	0
B2RNN3	0	0	0	0	0	0	0	0	0	0	0	0	0	0	0	0	0	0	0	0	0	0	0	0	0	0	0	0	0	0	0	0	0	0	0	0	0	0	1	0	0	0	0	0	0	0	0	0	0
B2RPK0	0	0	0	0	0	0	0	0	0	0	0	0	0	0	0	0	0	0	0	0	0	0	0	0	0	0	0	0	0	0	0	0	0	0	0	0	0	0	0	0	0	0	0	0	0	0	0	0	0
B2RTY4	0	0	0	0	0	0	0	0	0	0	1	0	0	1	1	0	1	0	0	0	0	0	0	0	0	0	0	0	0	0	0	0	0	0	0	0	0	0	1	0	0	0	0	0	0	0	0	1	0
B2RU33	0	0	0	0	0	0	0	0	0	0	0	0	0	0	0	0	0	0	0	0	0	0	0	0	0	0	0	0	0	0	0	0	0	0	0	0	0	0	0	0	0	0	0	0	0	0	0	0	0
B2RUY7	0	0	0	0	0	0	0	0	0	0	0	0	0	0	0	0	0	0	0	0	0	0	0	0	0	0	0	0	0	0	0	0	0	0	0	0	0	0	0	0	0	0	0	0	0	0	0	0	0
B2RUZ4	0	0	0	0	0	0	0	0	0	0	0	0	0	0	0	0	1	0	0	0	0	0	0	0	0	0	0	0	0	0	0	0	0	0	0	0	0	0	1	0	0	0	0	0	0	0	0	1	0
B2RV13	0	0	0	0	0	0	0	0	0	0	0	0	0	0	0	0	0	0	0	0	0	0	0	0	0	0	0	0	0	0	0	0	0	0	0	0	0	0	0	0	0	0	0	0	0	0	0	0	0
B2RXF0	0	0	0	0	0	0	0	0	0	0	0	0	0	0	0	0	0	0	0	0	0	0	0	0	0	0	0	0	0	0	0	0	0	0	0	0	0	0	0	0	0	0	0	0	0	0	0	0	0
B2RXF5	0	0	0	0	0	0	0	0	0	0	0	0	0	0	0	0	0	0	0	0	0	0	0	0	0	0	0	0	0	0	0	0	0	0	0	0	0	0	1	0	0	0	0	0	0	0	0	0	0
B2RXH2	0	0	0	0	0	0	0	0	0	1	0	0	0	0	0	0	0	0	0	0	1	0	0	0	0	0	0	0	0	0	0	0	0	0	0	0	0	0	1	0	0	0	0	0	0	0	0	0	0
B2RXH4	0	0	0	0	0	0	0	0	0	0	0	0	0	1	1	0	0	0	0	0	0	0	0	0	0	0	0	0	0	0	0	0	0	0	0	0	0	0	0	0	0	0	0	0	0	0	0	0	0
B2RXH8	0	0	0	0	0	0	0	0	0	0	0	0	0	0	0	0	0	0	0	0	0	0	0	0	0	0	0	0	0	0	0	0	0	0	0	0	0	0	0	0	0	0	0	0	0	0	0	0	0
B3EWF7	0	0	0	0	0	0	0	0	0	0	0	0	0	0	1	0	0	0	0	0	0	0	0	0	0	0	0	0	0	0	0	0	0	0	0	0	0	0	1	0	0	0	0	0	0	0	1	0	0
B3EWG3	0	0	0	0	0	0	0	0	0	0	0	0	0	0	0	0	0	0	0	0	0	0	0	0	0	0	0	0	0	0	0	0	0	0	0	0	0	0	0	0	0	0	0	0	0	0	0	0	0
B3EWG4	0	0	0	0	0	0	0	0	0	0	0	0	0	0	0	0	0	0	0	0	0	0	0	0	0	0	0	0	0	0	0	0	0	0	0	0	0	0	0	0	0	0	0	0	0	0	0	0	0
B3EWG5	0	0	0	0	0	0	0	0	0	0	0	0	0	0	0	0	0	0	0	0	0	0	0	0	0	0	0	0	0	0	0	0	0	0	0	0	0	0	0	0	0	0	0	0	0	0	0	0	0
B3EWG6	0	0	0	0	0	0	0	0	0	0	0	0	0	0	0	0	0	0	0	0	0	0	0	0	0	0	0	0	0	0	0	0	0	0	0	0	0	0	0	0	0	0	0	0	0	0	0	0	0
B3GLJ2	0	0	0	0	0	0	0	0	0	0	0	0	0	0	0	0	0	0	0	0	0	0	0	0	0	0	0	0	0	0	0	0	0	0	0	0	0	0	0	0	0	0	0	0	0	0	0	0	0
B3KS81	0	0	0	0	0	0	0	0	0	0	0	0	0	0	0	0	1	0	0	0	0	0	0	0	0	0	0	0	0	0	0	0	0	0	0	0	0	0	0	0	0	0	0	0	0	0	0	1	0
B3SHH9	0	0	0	0	0	0	0	0	0	0	0	0	0	0	0	0	0	0	0	0	0	0	0	0	0	0	0	0	0	0	0	0	0	0	0	0	0	0	1	0	0	0	0	0	0	0	0	0	0
B4DH59	0	0	0	0	0	0	0	0	0	0	0	0	0	0	0	0	0	0	0	0	0	0	0	0	0	0	0	0	0	0	0	0	0	0	0	0	0	0	0	0	0	0	0	0	0	0	0	0	0
B4DJY2	0	0	0	0	0	0	0	0	0	0	0	0	0	0	0	0	1	0	0	0	0	0	0	0	0	0	0	0	0	0	0	0	0	0	0	0	0	0	0	0	0	0	0	0	0	0	0	1	0
B4DS77	0	0	0	0	0	0	0	0	0	0	0	0	0	0	0	0	0	0	0	0	0	0	0	0	0	0	0	0	0	0	0	0	0	0	0	0	0	0	1	0	0	0	0	0	0	0	0	0	0
B4DU55	0	0	0	0	0	0	0	0	0	0	0	0	0	0	0	0	0	0	0	0	0	0	0	0	0	0	0	0	0	0	0	0	0	0	0	0	0	0	0	0	0	0	0	0	0	0	0	0	0
B4DX44	0	0	0	0	0	0	0	0	0	0	0	0	0	0	0	0	0	0	0	0	0	0	0	0	0	0	0	0	0	0	0	0	0	0	0	0	0	0	0	0	0	0	0	0	0	0	0	0	0
B4DXR9	0	0	0	0	0	0	0	0	0	0	0	0	0	0	0	0	0	0	0	0	0	0	0	0	0	0	0	0	0	0	0	0	0	0	0	0	0	0	0	0	0	0	0	0	0	0	0	0	0
B4DYI2	0	0	0	0	0	0	0	0	0	0	0	0	0	0	0	0	0	0	0	0	0	0	0	0	0	0	0	0	0	0	0	0	0	0	0	0	0	0	0	0	0	0	0	0	0	0	0	0	0
B4DZS4	0	0	0	0	0	0	0	0	0	0	0	0	0	0	0	0	0	0	0	0	0	0	0	0	0	0	0	0	0	0	0	0	0	0	0	0	0	0	0	0	0	0	0	0	0	0	0	0	0
B4E2M5	0	0	0	0	0	0	0	0	0	0	0	0	0	0	0	0	0	0	0	0	0	0	0	0	0	0	0	0	0	0	0	0	0	0	0	0	0	0	0	0	0	0	0	0	0	0	0	0	0
B5MCN3	0	0	0	0	0	0	0	0	0	0	0	0	0	0	0	0	0	0	0	0	0	0	0	0	0	0	0	0	0	0	0	0	0	0	0	0	0	0	0	0	0	0	0	0	0	0	0	0	0
B5MCY1	0	0	0	0	0	0	0	0	0	0	0	0	0	0	0	0	0	0	0	0	0	0	0	0	0	0	0	0	0	0	0	0	0	0	0	0	0	0	0	0	0	0	0	0	0	0	0	0	0
B5MD39	0	0	0	0	0	0	0	0	0	0	0	0	0	0	0	0	0	0	0	0	0	0	0	0	0	0	0	0	0	0	0	0	0	0	0	0	0	0	1	0	0	0	0	0	0	0	0	0	0
B5ME19	0	0	0	0	0	0	0	0	0	0	0	0	0	0	0	0	0	0	0	0	0	0	0	0	0	0	0	0	0	0	0	0	0	0	0	0	0	0	0	0	0	0	0	0	0	0	0	0	0
B6A8C7	0	0	0	0	0	0	0	0	0	0	0	0	0	0	0	0	0	0	0	0	0	0	0	0	0	0	0	0	0	0	0	0	0	0	0	0	0	0	1	0	0	0	0	0	0	0	0	0	0
B6SEH8	0	0	0	0	0	0	0	0	0	0	0	0	0	0	0	0	0	0	0	0	0	0	0	0	0	0	0	0	0	0	0	0	0	0	0	0	0	0	0	0	0	0	0	0	0	0	0	0	0
B6SEH9	0	0	0	0	0	0	0	0	0	0	0	0	0	0	0	0	0	0	0	0	0	0	0	0	0	0	0	0	0	0	0	0	0	0	0	0	0	0	0	0	0	0	0	0	0	0	0	0	0
B7U540	0	0	0	0	0	0	0	0	0	0	0	0	0	0	0	0	0	0	0	0	0	0	0	0	0	0	1	0	1	0	0	0	0	0	0	0	0	0	1	0	0	0	0	0	0	0	0	0	0
B7Z1M9	0	0	0	0	0	0	0	0	0	0	0	0	0	0	0	0	0	0	0	0	0	0	0	0	0	0	0	0	0	0	0	0	0	0	0	0	0	0	0	0	0	0	0	0	0	0	0	0	0
B7Z368	0	0	0	0	0	0	0	0	0	0	0	0	0	0	0	0	0	0	0	0	0	0	0	0	0	0	0	0	0	0	0	0	0	0	0	0	0	0	0	0	0	0	0	0	0	0	0	0	0
B7Z6K7	0	0	0	0	0	0	0	0	0	0	0	0	0	0	1	0	0	0	0	0	0	0	0	0	0	0	0	0	0	0	0	0	0	0	0	0	0	0	0	0	0	0	0	0	0	0	0	0	0
B7Z8K6	0	0	0	0	0	0	0	0	0	0	0	0	0	0	0	0	0	0	0	0	0	0	0	0	0	0	0	0	0	0	0	0	0	0	0	0	0	0	1	0	0	0	0	0	0	0	0	0	0
B7ZAP0	0	0	0	0	0	0	0	0	0	0	0	0	0	0	1	0	0	0	0	0	0	0	0	0	0	0	0	0	0	0	0	0	0	0	0	0	0	0	1	0	0	0	0	0	0	0	0	0	0
B7ZAQ6	0	0	0	0	0	0	0	0	0	0	0	0	0	0	0	0	1	0	0	0	0	0	0	0	0	0	0	0	0	0	0	0	0	0	0	0	0	0	1	0	0	0	0	0	0	0	0	0	0
B7ZBB8	0	0	0	0	0	0	0	0	0	0	0	0	0	0	0	0	1	0	0	0	0	0	0	0	0	0	0	0	0	0	0	0	0	0	0	0	0	0	0	0	0	0	0	0	0	0	0	1	0
B7ZC32	0	0	0	0	0	0	0	0	0	0	1	0	0	0	0	0	0	0	0	0	0	0	0	0	0	0	0	0	0	0	0	0	0	0	0	0	0	0	0	0	0	0	0	0	0	0	0	0	0
B7ZW38	0	0	0	0	0	0	0	0	0	0	0	0	0	0	0	0	0	0	0	0	0	0	0	0	0	0	0	0	0	0	0	0	0	0	0	0	0	0	0	0	0	0	0	0	0	0	0	0	0
B8ZZ34	0	0	0	0	0	0	0	0	0	0	0	0	0	0	0	0	0	0	0	0	0	0	0	0	0	0	0	0	0	0	0	0	0	0	0	0	0	0	0	0	0	0	0	0	0	0	0	0	0
B9A014	0	0	0	0	0	0	0	0	0	0	0	0	0	0	0	0	0	0	0	0	0	0	0	0	0	0	0	0	0	0	0	0	0	0	0	0	0	0	0	0	0	0	0	0	0	0	0	0	0
B9A064	0	0	0	0	0	0	0	0	0	0	0	0	0	0	0	0	0	0	0	0	0	0	0	0	0	0	0	0	0	0	0	0	0	0	0	0	0	0	0	0	0	0	0	0	0	0	0	0	0
B9A6J9	0	0	0	0	0	0	0	0	0	0	0	0	0	0	0	0	0	0	0	0	0	0	0	0	0	0	0	0	0	0	0	0	0	0	0	0	0	0	0	0	0	0	0	0	0	0	0	0	0
B9EJG8	0	0	0	0	0	0	0	0	0	0	0	0	0	0	0	0	0	0	0	0	0	0	0	0	0	0	0	0	0	0	0	0	0	0	0	0	0	0	1	0	0	0	0	0	0	0	0	0	0
B9ZVM9	0	0	0	0	0	0	0	0	0	0	0	0	0	0	0	0	0	0	0	0	0	0	0	0	0	0	0	0	0	0	0	0	0	0	0	0	0	0	0	0	0	0	0	0	0	0	0	0	0
C4AMC7	0	0	0	0	0	0	0	0	0	0	0	0	0	0	0	0	0	0	0	0	0	0	0	0	0	0	0	0	0	0	0	0	0	0	0	0	0	0	0	0	0	0	0	0	0	0	0	0	0
C9J069	0	0	0	0	0	0	0	0	0	0	0	0	0	0	0	0	0	0	0	0	0	0	0	0	0	0	0	0	0	0	0	0	0	0	0	0	0	0	0	0	0	0	0	0	0	0	0	0	0
C9J1S8	0	0	0	0	0	0	0	0	0	0	0	0	0	0	0	0	0	0	0	0	0	0	0	0	0	0	0	0	0	0	0	0	0	0	0	0	0	0	0	0	0	0	0	0	0	0	0	0	0
C9J202	0	0	0	0	0	0	0	0	0	0	0	0	0	0	0	0	0	0	0	0	0	0	0	0	0	0	0	0	0	0	0	0	0	0	0	0	0	0	0	0	0	0	0	0	0	0	0	0	0
C9J2P7	0	0	0	0	0	0	0	0	1	0	0	0	0	0	0	0	0	0	0	0	0	0	0	0	0	1	0	0	0	0	0	0	0	0	0	0	0	0	0	0	0	0	0	0	0	0	0	0	0
C9J302	0	0	0	0	0	0	0	0	0	0	0	0	0	0	0	0	0	0	0	0	0	0	0	0	0	0	0	0	0	0	0	0	0	0	0	0	0	0	0	0	0	0	0	0	0	0	0	0	0
C9J3I9	0	0	0	0	0	0	0	0	0	0	0	0	0	0	0	0	0	0	0	0	0	0	0	0	0	0	0	0	0	0	0	0	0	0	0	0	0	0	0	0	0	0	0	0	0	0	0	0	0
C9J3V5	0	0	0	0	0	0	0	0	0	0	0	0	0	0	0	0	0	0	0	0	0	0	0	0	0	0	0	0	0	0	0	0	0	0	0	0	0	0	0	0	0	0	0	0	0	0	0	0	0
C9J442	0	0	0	0	0	0	0	0	0	0	0	0	0	1	1	0	0	0	0	0	0	0	0	0	0	0	0	0	0	0	0	0	0	0	0	0	0	0	0	0	0	0	0	0	0	0	0	0	0
C9J6K1	0	0	0	0	0	0	0	0	0	0	0	0	0	0	0	0	1	0	0	0	0	0	0	0	0	0	0	0	0	0	0	0	0	0	0	0	0	0	0	0	0	0	0	0	0	0	0	1	0
C9J798	0	0	0	0	0	0	0	0	0	0	0	0	0	0	0	0	0	0	0	0	0	0	0	0	0	0	0	0	0	0	0	0	0	0	0	0	0	0	0	0	0	0	0	0	0	0	0	0	0
C9J7I0	0	0	0	0	0	0	0	0	0	0	0	0	0	0	0	0	0	0	0	0	0	0	0	0	0	0	0	0	0	0	0	0	0	0	0	0	0	0	0	0	0	0	0	0	0	0	0	0	0
C9JBD0	0	0	0	0	0	0	0	0	0	0	0	0	0	0	0	0	0	0	0	0	0	0	0	0	0	0	0	0	0	0	0	0	0	0	0	0	0	0	0	0	0	0	0	0	0	0	0	0	0
C9JC47	0	0	0	0	0	0	0	0	0	0	0	0	0	0	0	0	0	0	0	0	0	0	0	0	0	0	0	0	0	0	0	0	0	0	0	0	0	0	0	0	0	0	0	0	0	0	0	0	0
C9JCN9	0	0	0	0	0	0	0	0	0	0	0	0	0	0	0	0	0	0	0	0	0	0	0	0	0	0	0	0	0	0	0	0	0	0	0	0	0	0	0	0	0	0	0	0	0	0	0	0	0
C9JDP6	0	0	0	0	0	0	0	0	0	0	0	0	0	0	0	0	0	0	0	0	0	0	0	0	0	0	0	0	0	0	0	0	0	0	0	0	0	0	0	0	0	0	0	0	0	0	0	0	0
C9JDV5	0	0	0	0	0	0	0	0	0	0	0	0	0	0	0	0	0	0	0	0	0	0	0	0	0	0	0	0	0	0	0	0	0	0	0	0	0	0	0	0	0	0	0	0	0	0	0	0	0
C9JE40	0	0	0	0	0	0	0	0	0	0	0	0	0	0	0	0	0	0	0	0	0	0	0	0	0	0	0	0	0	0	0	0	0	0	0	0	0	0	1	0	0	0	0	0	0	0	0	0	0
C9JFL3	0	0	0	0	0	0	0	0	0	0	0	0	0	0	0	0	0	0	0	0	0	0	0	0	0	0	0	0	0	0	0	0	0	0	0	0	0	0	0	0	0	0	0	0	0	0	0	0	0
C9JG80	0	0	0	0	0	0	0	0	0	0	0	0	0	0	0	0	0	0	0	0	0	0	0	0	0	0	0	0	0	0	0	0	0	0	0	0	0	0	0	0	0	0	0	0	0	0	0	0	0
C9JH25	0	0	0	0	0	0	0	0	0	0	0	0	0	0	0	0	1	0	0	0	0	0	0	0	0	0	0	0	0	0	0	0	0	0	0	0	0	0	0	0	0	0	0	0	0	0	0	1	0
C9JI98	0	0	0	0	0	0	0	0	0	0	0	0	0	0	0	0	0	0	0	0	0	0	0	0	0	0	0	0	0	0	0	0	0	0	0	0	0	0	0	0	0	0	0	0	0	0	0	0	0
C9JJ37	0	0	0	0	0	0	0	0	0	0	0	0	0	0	0	0	0	0	0	0	0	0	0	0	0	0	0	0	0	0	0	0	0	0	0	0	0	0	0	0	0	0	0	0	0	0	0	0	0
C9JJH3	0	0	0	0	0	0	0	0	1	0	0	0	0	0	0	0	0	0	0	0	0	0	0	0	0	1	0	0	0	0	0	0	0	0	0	0	0	0	0	0	0	0	0	0	0	0	0	0	0
C9JL84	0	0	0	0	0	0	0	0	0	0	0	0	0	1	1	0	0	0	0	0	0	0	0	0	0	0	0	0	0	0	0	0	0	0	0	0	0	0	1	0	0	0	0	0	0	0	0	0	0
C9JLJ4	0	0	0	0	0	0	0	0	1	0	0	0	0	0	0	0	0	0	0	0	0	0	0	0	0	1	0	0	0	0	0	0	0	0	0	0	0	0	0	0	0	0	0	0	0	0	0	0	0
C9JLR9	0	0	0	0	0	0	0	0	0	0	0	0	0	1	1	0	0	0	0	0	0	0	0	0	0	0	0	0	0	0	0	0	0	0	0	0	0	0	1	0	0	0	0	0	0	0	0	0	0
C9JLW8	0	1	0	0	1	0	0	0	0	0	0	0	0	0	0	0	1	0	0	0	0	0	0	0	0	0	0	0	0	0	0	0	0	0	0	0	0	0	1	0	0	0	0	0	0	0	0	1	0
C9JN71	0	0	0	0	0	0	0	0	0	0	0	0	0	0	0	0	0	0	0	0	0	0	0	0	0	0	0	0	0	0	0	0	0	0	0	0	0	0	0	0	0	0	0	0	0	0	0	0	0
C9JPN9	0	0	0	0	0	0	0	0	1	0	0	0	0	0	0	0	0	0	0	0	0	0	0	0	0	1	0	0	0	0	0	0	0	0	0	0	0	0	0	0	0	0	0	0	0	0	0	0	0
C9JQI7	0	0	0	0	0	0	0	0	0	0	0	0	0	0	0	0	0	0	0	0	0	0	0	0	0	0	0	0	0	0	0	0	0	0	0	0	0	0	0	0	0	0	0	0	0	0	0	0	0
C9JQL5	0	0	0	0	0	0	0	0	0	0	0	0	0	0	0	0	0	0	0	0	0	0	0	0	0	0	0	0	0	0	0	0	0	0	0	0	0	0	0	0	0	0	0	0	0	0	0	0	0
C9JR72	0	0	0	0	0	0	0	0	0	0	0	0	0	0	0	0	0	0	0	0	0	0	0	0	0	0	0	0	0	0	0	0	0	0	0	0	0	0	1	0	0	0	0	0	0	0	0	0	0
C9JRZ8	0	0	0	0	0	0	0	0	1	0	0	0	0	0	0	0	0	1	0	0	0	0	0	0	0	0	0	0	0	0	0	0	0	0	0	0	0	0	1	0	0	0	0	0	0	0	0	0	0
C9JSJ3	0	0	0	0	0	0	0	0	0	0	0	0	0	0	0	0	0	0	0	0	0	0	0	0	0	0	0	0	0	0	0	0	0	0	0	0	0	0	0	0	0	0	0	0	0	0	0	0	0
C9JTQ0	0	0	0	0	0	0	0	0	0	0	0	0	0	0	0	0	0	0	0	0	0	0	0	0	0	0	0	0	0	0	0	0	0	0	0	0	0	0	0	0	0	0	0	0	0	0	0	0	0
C9JUS6	0	0	0	0	0	0	0	0	0	0	0	0	0	0	0	0	0	0	0	0	0	0	0	0	0	0	0	0	0	0	0	0	0	0	0	0	0	0	0	0	0	0	0	0	0	0	0	0	0
C9JVI0	0	0	0	0	0	0	0	0	1	0	0	0	0	0	0	0	0	0	0	0	0	0	0	0	0	1	0	0	0	0	0	0	0	0	0	0	0	0	0	0	0	0	0	0	0	0	0	0	0
C9JVW0	0	0	0	0	0	0	0	0	0	0	0	0	0	0	0	0	0	0	0	0	0	0	0	0	0	0	0	0	0	0	0	0	0	0	0	0	0	0	0	0	0	0	0	0	0	0	0	0	0
C9JXX5	0	0	0	0	0	0	0	0	0	0	0	0	0	0	0	0	0	0	0	0	0	0	0	0	0	0	0	0	0	0	0	0	0	0	0	0	0	0	0	0	0	0	0	0	0	0	0	0	0
D3DTV9	0	0	0	0	0	0	0	0	0	0	0	0	0	0	0	0	0	0	0	0	0	0	0	0	0	0	0	0	0	0	0	0	0	0	0	0	0	0	1	0	0	0	0	0	0	0	0	0	0
D3W0D1	0	0	0	0	0	0	0	0	0	0	0	0	0	0	0	0	0	0	0	0	0	0	0	0	0	0	0	0	0	0	0	0	0	0	0	0	0	0	0	0	0	0	0	0	0	0	0	0	0
D6R901	0	0	0	0	0	0	0	0	1	0	0	0	0	0	0	0	0	0	0	0	0	0	0	0	0	1	0	0	0	0	0	0	0	0	0	0	0	0	0	0	0	0	0	0	0	0	0	0	0
D6R9N7	0	0	0	0	0	0	0	0	1	0	0	0	0	0	0	0	0	0	0	0	0	0	0	0	0	1	0	0	0	0	0	0	0	0	0	0	0	0	0	0	0	0	0	0	0	0	0	0	0
D6RA61	0	0	0	0	0	0	0	0	1	0	0	0	0	0	0	0	0	0	0	0	0	0	0	0	0	1	0	0	0	0	0	0	0	0	0	0	0	0	0	0	0	0	0	0	0	0	0	0	0
D6RBM5	0	0	0	0	0	0	0	0	0	0	0	0	0	0	0	0	0	0	0	0	0	0	0	0	0	0	0	0	0	0	0	0	0	0	0	0	0	0	0	0	0	0	0	0	0	0	0	0	0
D6RBQ6	0	0	0	0	0	0	0	0	1	0	0	0	0	0	0	0	0	0	0	0	0	0	0	0	0	1	0	0	0	0	0	0	0	0	0	0	0	0	0	0	0	0	0	0	0	0	0	0	0
D6RCP7	0	0	0	0	0	0	0	0	1	0	0	0	0	0	0	0	0	0	0	0	0	0	0	0	0	1	0	0	0	0	0	0	0	0	0	0	0	0	0	0	0	0	0	0	0	0	0	0	0
D6REC4	0	0	0	0	0	0	0	0	0	0	0	0	0	0	0	0	0	0	0	0	0	0	0	0	0	0	0	0	0	0	0	0	0	0	0	0	0	0	0	0	0	0	0	0	0	0	0	0	0
D6RF30	0	0	0	0	0	0	0	0	0	0	0	0	0	0	0	0	0	0	0	0	0	0	0	0	0	0	0	0	0	0	0	0	0	0	0	0	0	0	0	0	0	0	0	0	0	0	0	0	0
D6RGH6	0	0	0	0	0	0	0	0	0	0	0	0	0	0	0	0	0	0	0	0	0	0	0	0	0	0	0	0	0	0	0	0	0	0	0	0	0	0	1	0	0	0	0	0	0	0	0	0	0
D6RJB6	0	0	0	0	0	0	0	0	1	0	0	0	0	0	0	0	0	0	0	0	0	0	0	0	0	1	0	0	0	0	0	0	0	0	0	0	0	0	0	0	0	0	0	0	0	0	0	0	0
E0CX11	0	0	0	0	0	0	0	0	0	0	0	0	0	0	0	0	0	0	0	0	0	0	0	0	0	0	0	0	0	0	0	0	0	0	0	0	0	0	0	0	0	0	0	0	0	0	0	0	0
E2RYF6	0	0	0	0	0	0	0	0	0	0	0	0	0	0	0	0	0	0	0	0	0	0	0	0	0	0	0	0	0	0	0	0	0	0	0	0	0	0	1	0	0	0	0	0	0	0	0	0	0
E2RYF7	0	0	0	0	0	0	0	0	0	0	0	0	0	0	0	0	0	0	0	0	0	0	0	0	0	0	0	0	0	0	0	0	0	0	0	0	0	0	1	0	0	0	0	0	0	0	0	0	0
E5RG02	0	0	0	0	0	0	0	0	0	0	0	0	0	0	0	0	0	0	0	0	0	0	0	0	0	0	0	0	0	0	0	0	0	0	0	0	0	0	0	0	0	0	0	0	0	0	0	0	0
E5RHQ5	0	0	0	0	0	0	0	0	0	0	0	0	0	0	0	0	0	0	0	0	0	0	0	0	0	0	0	0	0	0	0	0	0	0	0	0	0	0	0	0	0	0	0	0	0	0	0	0	0
E5RJ46	0	0	0	0	0	0	0	0	0	0	0	0	0	0	0	0	0	0	0	0	0	0	0	0	0	0	0	0	0	0	0	0	0	0	0	0	0	0	0	0	0	0	0	0	0	0	0	0	0
E5RJM6	0	0	0	0	0	0	0	0	0	0	0	0	0	0	0	0	0	0	0	0	0	0	0	0	0	0	0	0	0	0	0	0	0	0	0	0	0	0	0	0	0	0	0	0	0	0	0	0	0
E5RQL4	0	0	0	0	0	0	0	0	0	0	0	0	0	0	0	0	0	0	0	0	0	0	0	0	0	0	0	0	0	0	0	0	0	0	0	0	0	0	1	0	0	0	0	0	0	0	0	0	0
E7EML9	0	0	0	0	0	0	0	0	0	0	0	0	0	0	0	0	0	0	0	0	0	0	0	0	0	0	0	0	0	0	0	0	0	0	0	0	0	0	0	0	0	0	0	0	0	0	0	0	0
E7ERA6	0	0	0	0	0	0	0	0	0	0	0	0	0	0	0	0	0	0	0	0	0	0	0	0	0	0	0	0	0	0	0	0	0	0	0	0	0	0	0	0	0	0	0	0	0	0	0	0	0
E7ETH6	0	0	0	0	0	0	0	0	0	0	0	0	0	0	0	0	0	0	0	0	0	0	0	0	0	0	0	0	0	0	0	0	0	0	0	0	0	0	0	0	0	0	0	0	0	0	0	0	0
E7EU14	0	0	0	0	0	0	0	0	0	0	0	0	0	0	0	0	0	0	0	0	0	0	0	0	0	0	0	0	0	0	0	0	0	0	0	0	0	0	0	0	0	0	0	0	0	0	0	0	0
E7EW31	0	0	0	0	0	0	0	0	0	0	0	0	0	0	0	0	1	0	0	0	0	0	0	0	0	0	0	0	0	0	0	0	0	0	0	0	0	0	0	0	0	0	0	0	0	0	0	1	0
E9PAV3	0	0	0	0	0	0	0	0	0	0	0	0	0	0	1	0	0	0	0	0	0	0	0	0	0	0	0	0	0	0	0	0	0	0	0	0	0	0	1	0	0	0	0	0	0	0	0	0	0
E9PB15	0	0	0	0	0	0	0	0	0	0	0	0	0	0	0	0	0	0	0	0	0	0	0	0	0	0	0	0	0	0	0	0	0	0	0	0	0	0	0	0	0	0	0	0	0	0	0	0	0
E9PGG2	0	0	0	0	0	0	0	0	0	0	0	0	0	0	0	0	0	0	0	0	0	0	0	0	0	0	0	0	0	0	0	0	0	0	0	0	0	0	0	0	0	0	0	0	0	0	0	0	0
E9PI22	0	0	0	0	0	0	0	0	0	0	0	0	0	0	0	0	0	0	0	0	0	0	0	0	0	0	0	0	0	0	0	0	0	0	0	0	0	0	0	0	0	0	0	0	0	0	0	0	0
E9PIF3	0	0	0	0	0	0	0	0	0	0	0	0	0	0	0	0	0	0	0	0	0	0	0	0	0	0	0	0	0	0	0	0	0	0	0	0	0	0	0	0	0	0	0	0	0	0	0	0	0
E9PJ23	0	0	0	0	0	0	0	0	0	0	0	0	0	0	0	0	0	0	0	0	0	0	0	0	0	0	0	0	0	0	0	0	0	0	0	0	0	0	0	0	0	0	0	0	0	0	0	0	0
E9PJI5	0	0	0	0	0	0	0	0	0	0	0	0	0	0	0	0	0	0	0	0	0	0	0	0	0	0	0	0	0	0	0	0	0	0	0	0	0	0	0	0	0	0	0	0	0	0	0	0	0
E9PKD4	0	0	0	0	0	0	0	0	0	0	0	0	0	0	0	0	0	0	0	0	0	0	0	0	0	0	0	0	0	0	0	0	0	0	0	0	0	0	0	0	0	0	0	0	0	0	0	0	0
E9PQ53	0	0	0	0	0	0	0	0	0	0	0	0	0	0	0	0	0	0	0	0	0	0	0	0	0	0	0	0	0	0	0	0	0	0	0	0	0	0	0	0	0	0	0	0	0	0	0	0	0
E9PQR5	0	0	0	0	0	0	0	0	0	0	0	0	0	0	0	0	0	0	0	0	0	0	0	0	0	0	0	0	0	0	0	0	0	0	0	0	0	0	0	0	0	0	0	0	0	0	0	0	0
E9PQX1	0	0	0	0	0	0	0	0	0	0	0	0	0	0	0	0	0	0	0	0	0	0	0	0	0	0	0	0	0	0	0	0	0	0	0	0	0	0	0	0	0	0	0	0	0	0	0	0	0
E9PRG8	0	0	0	0	0	0	0	0	0	0	0	0	0	0	0	0	0	0	0	0	0	0	0	0	0	0	0	0	0	0	0	0	0	0	0	0	0	0	0	0	0	0	0	0	0	0	0	0	0
F2Z333	0	0	0	0	0	0	0	0	0	0	0	0	0	0	0	0	0	0	0	0	0	0	0	0	0	0	0	0	0	0	0	0	0	0	0	0	0	0	0	0	0	0	0	0	0	0	0	0	0
F2Z398	0	0	0	0	0	0	0	0	0	0	0	0	0	0	0	0	0	0	0	0	0	0	0	0	0	0	0	0	0	0	0	0	0	0	0	0	0	0	0	0	0	0	0	0	0	0	0	0	0
F2Z3F1	0	0	0	0	0	0	0	0	0	0	0	0	0	0	0	0	0	0	0	0	0	0	0	0	0	0	0	0	0	0	0	0	0	0	0	0	0	0	0	0	0	0	0	0	0	0	0	0	0
F2Z3M2	0	0	0	0	0	0	0	0	0	0	0	0	0	0	0	0	0	0	0	0	0	0	0	0	0	0	0	0	0	0	0	0	0	0	0	0	0	0	0	0	0	0	0	0	0	0	0	0	0
F5GYI3	0	0	0	0	0	0	0	0	0	0	0	0	0	0	0	0	0	0	0	0	0	0	0	0	0	0	0	0	0	0	0	0	0	0	0	0	0	0	0	0	0	0	0	0	0	0	0	0	0
F5H284	0	0	0	0	0	0	0	0	1	0	0	0	0	0	0	0	0	0	0	0	0	0	0	0	0	0	0	0	0	1	0	0	0	0	0	0	0	0	0	0	0	0	0	0	0	0	0	0	0
F5H4A9	0	0	0	0	0	0	0	0	0	0	0	0	0	0	0	0	0	0	0	0	0	0	0	0	0	0	0	0	0	0	0	0	0	0	0	0	0	0	0	0	0	0	0	0	0	0	0	0	0
F5H4B4	0	0	0	0	0	0	0	0	0	0	0	0	0	0	0	0	1	0	0	0	0	0	0	0	0	0	0	0	0	0	0	0	0	0	0	0	0	0	0	0	0	0	0	0	0	0	0	1	0
F7VJQ1	0	0	0	0	0	0	0	0	0	0	0	0	0	1	1	0	0	0	0	0	0	0	0	0	0	0	0	0	0	0	0	0	0	0	0	0	0	0	1	0	0	0	0	0	0	0	0	0	0
F8VTS6	0	0	0	0	0	0	0	0	0	0	0	0	0	0	0	0	0	0	0	0	0	0	0	0	0	0	0	0	0	0	0	0	0	0	0	0	0	0	0	0	0	0	0	0	0	0	0	0	0
F8W1W9	0	0	0	0	0	0	0	0	0	0	0	0	0	0	0	0	0	0	0	0	0	0	0	0	0	0	0	0	0	0	0	0	0	0	0	0	0	0	0	0	0	0	0	0	0	0	0	0	0
F8WBI6	0	0	0	0	0	0	0	0	0	0	0	0	0	0	0	0	0	0	0	0	0	0	0	0	0	0	0	0	0	0	0	0	0	0	0	0	0	0	0	0	0	0	0	0	0	0	0	0	0
F8WCM5	0	0	0	0	0	0	0	0	0	0	0	0	0	0	0	0	0	0	0	0	0	0	0	0	0	0	0	0	0	0	0	0	0	0	0	0	0	0	0	0	0	0	0	0	0	0	0	0	0
F8WFD2	0	0	0	0	0	0	0	0	0	0	0	0	0	0	0	0	0	0	0	0	0	0	0	0	0	0	0	0	0	0	0	0	0	0	0	0	0	0	0	0	0	0	0	0	0	0	0	0	0
G3V0H7	0	0	0	0	0	0	0	0	0	0	0	0	0	0	0	0	0	0	0	0	0	0	0	0	0	0	0	0	0	0	0	0	0	0	0	0	0	0	0	0	0	0	0	0	0	0	0	0	0
G3V211	0	0	0	0	0	0	0	0	0	0	0	0	0	0	0	0	0	0	0	0	0	0	0	0	0	0	0	0	0	0	0	0	0	0	0	0	0	0	0	0	0	0	0	0	0	0	0	0	0
H0UI37	0	0	0	0	0	0	0	0	0	0	0	0	0	0	0	0	0	0	0	0	0	0	0	0	0	0	0	0	0	0	0	0	0	0	0	0	0	1	0	0	0	0	0	0	0	0	0	0	0
H0Y354	0	0	0	0	0	0	0	0	0	0	0	0	0	0	0	0	0	0	0	0	0	0	0	0	0	0	0	0	0	0	0	0	0	0	0	0	0	0	1	0	0	0	0	0	0	0	0	0	0
H0Y7S4	0	0	0	0	0	0	0	0	0	0	0	0	0	0	0	0	0	0	0	0	0	0	0	0	0	0	0	0	0	0	0	0	0	0	0	0	0	0	0	0	0	0	0	0	0	0	0	0	0
H0YKK7	0	0	0	0	0	0	0	0	0	0	0	0	0	0	0	0	0	0	0	0	0	0	0	0	0	0	0	0	0	0	0	0	0	0	0	0	0	0	0	0	0	0	0	0	0	0	0	0	0
H0YL09	0	0	0	0	0	0	0	0	0	0	0	0	0	0	0	0	0	0	0	0	0	0	0	0	0	0	0	0	0	0	0	0	0	0	0	0	0	0	0	0	0	0	0	0	0	0	0	0	0
H0YL14	0	0	0	0	0	0	0	0	0	0	0	0	0	0	0	0	0	0	0	0	0	0	0	0	0	0	0	0	0	0	0	0	0	0	0	0	0	0	0	0	0	0	0	0	0	0	0	0	0
H0YM25	0	0	0	0	0	0	0	0	0	0	0	0	0	0	0	0	0	0	0	0	0	0	0	0	0	0	0	0	0	0	0	0	0	0	0	0	0	0	0	0	0	0	0	0	0	0	0	0	0
H3BMG3	0	0	0	0	0	0	0	0	0	0	0	0	0	0	0	0	0	0	0	0	0	0	0	0	0	0	0	0	0	0	0	0	0	0	0	0	0	0	0	0	0	0	0	0	0	0	0	0	0
H3BN30	0	0	0	0	0	0	0	0	0	0	0	0	0	0	0	0	0	0	0	0	0	0	0	0	0	0	0	0	0	0	0	0	0	0	0	0	0	0	0	0	0	0	0	0	0	0	0	0	0
H3BNL1	0	0	0	0	0	0	0	0	0	0	0	0	0	0	0	0	0	0	0	0	0	0	0	0	0	0	0	0	0	0	0	0	0	0	0	0	0	0	0	0	0	0	0	0	0	0	0	0	0
H3BNL8	0	0	0	0	0	0	0	0	0	0	0	0	0	0	0	0	0	0	0	0	0	0	0	0	0	0	0	0	0	0	0	0	0	0	0	0	0	0	0	0	0	0	0	0	0	0	0	0	0
H3BPM6	0	0	0	0	0	0	0	0	0	0	0	0	0	0	0	0	0	0	0	0	0	0	0	0	0	0	0	0	0	0	0	0	0	0	0	0	0	0	0	0	0	0	0	0	0	0	0	0	0
H3BQB6	0	0	0	0	0	0	0	0	0	0	0	0	0	0	0	0	0	0	0	0	0	0	0	0	0	0	0	0	0	0	0	0	0	0	0	0	0	0	0	0	0	0	0	0	0	0	0	0	0
H3BQJ8	0	0	0	0	0	0	0	0	0	0	0	0	0	0	0	0	0	0	0	0	0	0	0	0	0	0	0	0	0	0	0	0	0	0	0	0	0	0	0	0	0	0	0	0	0	0	0	0	0
H3BQW9	0	0	0	0	0	0	0	0	0	0	0	0	0	0	0	0	0	0	0	0	0	0	0	0	0	0	0	0	0	0	0	0	0	0	0	0	0	0	0	0	0	0	0	0	0	0	0	0	0
H3BR10	0	0	0	0	0	0	0	0	0	0	0	0	0	0	0	0	0	0	0	0	0	0	0	0	0	0	0	0	0	0	0	0	0	0	0	0	0	0	0	0	0	0	0	0	0	0	0	0	0
H3BRN8	0	0	0	0	0	0	0	0	0	0	0	0	0	0	0	0	0	0	0	0	0	0	0	0	0	0	0	0	0	0	0	0	0	0	0	0	0	0	0	0	0	0	0	0	0	0	0	0	0
H3BS89	0	0	0	0	0	0	0	0	0	0	0	0	0	0	0	0	0	0	0	0	0	0	0	0	0	0	0	0	0	0	0	0	0	0	0	0	0	0	0	0	0	0	0	0	0	0	0	0	0
H3BSY2	0	0	0	0	0	0	0	0	0	0	0	0	0	0	0	0	0	0	0	0	0	0	0	0	0	0	0	0	0	0	0	0	0	0	0	0	0	0	0	0	0	0	0	0	0	0	0	0	0
H3BTG2	0	0	0	0	0	0	0	0	0	0	0	0	0	0	0	0	0	0	0	0	0	0	0	0	0	0	0	0	0	0	0	0	0	0	0	0	0	0	0	0	0	0	0	0	0	0	0	0	0
H3BU77	0	0	0	0	0	0	0	0	0	0	0	0	0	0	0	0	0	0	0	0	0	0	0	0	0	0	0	0	0	0	0	0	0	0	0	0	0	0	0	0	0	0	0	0	0	0	0	0	0
H3BUK9	0	0	0	0	0	0	0	0	0	0	0	0	0	0	0	0	0	0	0	0	0	0	0	0	0	0	0	0	0	0	0	0	0	0	0	0	0	0	0	0	0	0	0	0	0	0	0	0	0
H3BV60	0	0	0	0	0	0	0	0	0	0	0	0	0	0	0	0	0	0	0	0	0	0	0	0	0	0	0	0	0	0	0	0	0	0	0	0	0	0	0	0	0	0	0	0	0	0	0	0	0
H7BZ55	0	0	0	0	0	0	0	0	0	0	0	0	0	0	0	0	0	0	0	0	0	0	0	0	0	0	0	0	0	0	0	0	0	0	0	0	0	0	0	0	0	0	0	0	0	0	0	0	0
H7C241	0	0	0	0	0	0	0	0	0	0	0	0	0	0	0	0	0	0	0	0	0	0	0	0	0	0	0	0	0	0	0	0	0	0	0	0	0	0	0	0	0	0	0	0	0	0	0	0	0
H7C350	0	0	0	0	0	0	0	0	0	0	0	0	0	0	0	0	0	0	0	0	0	0	0	0	0	0	0	0	0	0	0	0	0	0	0	0	0	0	0	0	0	0	0	0	0	0	0	0	0
I0J062	0	0	0	0	0	0	0	0	0	0	0	0	0	0	0	0	0	0	0	0	0	0	0	0	0	0	0	0	0	0	0	0	0	0	0	0	0	0	0	0	0	0	0	0	0	0	0	0	0
I1YAP6	0	0	0	0	0	0	0	0	0	0	0	0	0	0	0	0	0	0	0	0	0	0	0	0	0	0	0	0	0	0	0	0	0	0	0	0	0	0	0	0	0	0	0	0	0	0	0	0	0
I3L0S3	0	0	0	0	0	0	0	0	0	0	0	0	0	0	0	0	0	0	0	0	0	0	0	0	0	0	0	0	0	0	0	0	0	0	0	0	0	0	0	0	0	0	0	0	0	0	0	0	0
I3L1E1	0	0	0	0	0	0	0	0	0	0	0	0	0	0	0	0	0	0	0	0	0	0	0	0	0	0	0	0	0	0	0	0	0	0	0	0	0	0	0	0	0	0	0	0	0	0	0	0	0
I3L1I5	0	0	0	0	0	0	0	0	0	0	0	0	0	0	0	0	0	0	0	0	0	0	0	0	0	0	0	0	0	0	0	0	0	0	0	0	0	0	0	0	0	0	0	0	0	0	0	0	0
I3L273	0	0	0	0	0	0	0	0	0	0	0	0	0	0	0	0	0	0	0	0	0	0	0	0	0	0	0	0	0	0	0	0	0	0	0	0	0	0	0	0	0	0	0	0	0	0	0	0	0
I3L3R5	0	0	0	0	0	0	0	0	0	0	0	0	0	0	0	0	0	0	0	0	0	0	0	0	0	0	0	0	0	0	0	0	0	0	0	0	0	0	0	0	0	0	0	0	0	0	0	0	0
I6L899	0	0	0	0	0	0	0	0	0	0	0	0	0	0	0	0	0	0	0	0	0	0	0	0	0	0	0	0	0	0	0	0	0	0	0	0	0	0	0	0	0	0	0	0	0	0	0	0	0
J3KSC0	0	0	0	0	0	0	0	0	0	0	0	0	0	0	0	0	0	0	0	0	0	0	0	0	0	0	0	0	0	0	0	0	0	0	0	0	0	0	0	0	0	0	0	0	0	0	0	0	0
K7EIQ3	0	0	0	0	0	0	0	0	0	0	0	0	0	0	0	0	0	0	0	0	0	0	0	0	0	0	0	0	0	0	0	0	0	0	0	0	0	0	0	0	0	0	0	0	0	0	0	0	0
K7EJ46	0	0	0	0	0	0	0	0	0	0	0	0	0	0	0	0	0	0	0	0	0	0	0	0	0	0	0	0	0	0	0	0	0	0	0	0	0	0	0	0	0	0	0	0	0	0	0	0	0
K9M1U5	0	0	0	0	0	0	0	0	0	0	0	0	0	0	0	0	0	0	0	0	0	0	0	0	0	0	0	0	0	0	0	0	0	0	0	0	0	0	1	0	0	0	0	0	0	0	0	0	0
M0QZC1	0	0	0	0	0	0	0	0	0	0	0	0	0	0	0	0	0	0	0	0	0	0	0	0	0	0	0	0	0	0	0	0	0	0	0	0	0	0	0	0	0	0	0	0	0	0	0	0	0
M5A8F1	0	0	0	0	0	0	0	0	0	0	0	0	0	0	0	0	0	0	0	0	0	0	0	0	0	0	0	0	0	0	0	0	0	0	0	0	0	0	0	0	0	0	0	0	0	0	0	0	0
O00110	0	0	0	0	0	0	0	0	0	0	0	0	0	0	0	0	0	0	0	0	0	0	0	0	0	0	0	0	0	0	0	0	0	0	0	0	0	0	1	0	0	0	0	0	0	0	0	0	0
O00115	0	0	0	0	0	0	0	0	1	0	0	0	0	0	1	0	1	0	0	0	0	0	0	0	0	1	0	0	0	0	0	0	0	0	0	0	0	0	1	0	1	0	0	0	0	0	0	1	0
O00116	0	1	0	0	1	0	0	0	1	0	0	0	0	1	1	0	1	0	0	0	0	0	0	0	0	0	0	0	0	0	0	0	0	0	0	0	0	0	1	0	0	0	0	0	0	0	0	1	0
O00124	0	0	0	0	0	0	0	0	0	0	0	0	0	1	1	0	1	0	0	0	0	0	0	0	0	0	0	0	0	0	0	0	0	0	0	0	0	0	1	0	0	0	0	0	0	0	0	1	0
O00139	0	0	0	0	0	0	0	0	0	0	1	0	0	0	1	0	1	0	0	0	0	0	0	0	0	0	0	0	0	0	0	0	0	0	0	0	1	0	1	0	0	0	0	0	0	0	0	1	0
O00141	0	0	0	0	0	0	0	0	1	0	0	0	0	1	1	0	1	0	0	0	0	0	0	0	0	0	0	0	0	0	1	0	0	0	0	0	0	0	1	0	0	0	0	0	0	0	0	1	0
O00142	0	0	0	0	0	0	0	0	1	0	0	0	0	0	1	0	0	0	0	0	0	0	0	0	0	0	0	0	0	0	0	0	0	0	0	0	0	1	1	0	0	0	0	0	0	0	0	0	0
O00144	0	0	0	0	0	0	0	0	0	0	0	0	0	0	1	0	0	0	0	0	0	0	0	1	0	0	0	0	0	0	0	0	0	0	0	0	0	0	1	0	0	0	0	0	0	0	0	0	0
O00148	0	1	1	0	1	0	0	0	1	0	0	0	0	0	0	0	1	0	0	0	0	0	0	0	0	1	0	0	0	0	0	0	0	0	0	0	0	0	0	0	0	0	0	0	0	0	0	1	0
O00151	0	1	0	0	0	0	0	1	0	0	0	0	0	0	1	1	1	0	0	0	0	0	0	0	0	0	0	0	0	0	0	0	0	0	0	0	0	0	1	0	0	0	0	0	0	0	0	1	0
O00154	0	1	0	0	1	0	0	0	1	0	0	0	0	0	1	0	1	0	0	0	0	0	0	0	0	1	0	0	0	0	0	0	0	0	0	0	0	1	1	0	0	0	0	0	0	0	0	1	0
O00155	0	0	0	0	0	0	0	0	0	0	0	0	0	0	1	0	0	0	0	0	0	0	0	1	0	0	0	0	0	0	0	0	0	0	0	0	0	0	1	0	0	0	0	0	0	0	0	0	0
O00159	0	1	0	0	1	0	0	0	0	1	1	0	0	0	1	0	1	0	0	1	0	0	0	0	0	0	0	0	0	0	0	0	0	1	1	0	0	0	1	0	0	0	0	0	0	0	0	1	0
O00160	0	0	0	0	0	0	0	0	0	0	1	0	0	1	1	0	1	0	0	0	0	0	0	0	0	0	0	0	0	0	0	0	0	0	0	0	0	0	1	0	0	0	0	0	0	0	0	1	0
O00161	0	1	0	0	0	1	0	0	0	0	0	0	0	0	1	0	1	0	0	0	0	0	0	0	0	0	0	0	0	0	0	0	0	0	0	0	0	0	1	0	0	0	0	0	0	0	0	1	0
O00165	0	1	0	0	0	0	1	0	0	0	0	0	0	0	0	0	1	0	0	0	0	0	0	0	0	0	0	0	0	0	0	0	0	0	0	0	0	0	1	0	0	0	0	0	0	0	0	1	0
O00167	0	0	0	0	0	0	0	0	1	1	0	0	0	0	1	0	0	0	0	0	1	0	0	0	0	1	0	0	0	0	0	0	0	0	0	0	1	0	1	0	0	0	0	0	0	0	1	0	0
O00168	0	0	0	0	0	0	0	0	0	0	0	0	0	0	1	0	1	0	0	0	0	0	0	0	0	0	0	0	0	0	0	0	0	0	0	0	0	0	1	0	0	0	0	0	0	0	0	1	0
O00170	0	1	1	0	1	0	0	0	0	0	0	0	0	0	1	1	1	0	0	0	0	0	0	0	0	0	0	0	0	0	0	0	0	0	0	0	0	0	1	0	0	0	0	0	0	0	0	1	0
O00175	0	0	0	0	0	0	0	0	0	0	0	0	0	0	1	0	0	0	0	0	0	0	0	0	0	0	0	0	0	0	0	0	0	0	0	0	0	0	1	0	0	0	0	0	0	0	0	0	0
O00178	0	0	0	0	0	0	0	0	0	0	0	0	0	0	1	0	1	0	0	0	0	0	0	0	1	0	0	0	0	0	0	0	0	0	0	0	0	0	1	0	0	0	0	0	0	0	0	1	0
O00180	1	0	0	0	0	0	0	0	0	0	0	0	0	0	1	0	1	0	0	0	0	0	0	0	0	0	1	0	1	0	0	0	0	0	0	0	0	0	1	0	1	0	0	0	0	0	0	0	0
O00182	0	0	0	0	0	0	0	0	0	0	0	0	0	1	1	0	1	0	0	0	0	0	0	0	0	0	0	0	0	0	0	0	0	0	0	0	0	0	1	0	0	0	0	0	0	0	0	1	0
O00186	0	1	0	0	1	0	0	0	0	0	0	0	0	1	1	0	1	0	0	0	0	0	0	0	0	0	0	0	0	0	0	0	0	0	0	0	0	0	1	0	0	0	0	0	0	0	0	1	0
O00187	0	0	0	0	0	0	0	0	1	0	0	0	0	0	1	0	0	0	0	0	0	0	0	0	0	1	0	0	0	0	0	0	0	0	0	0	0	0	1	0	0	0	0	0	0	0	0	0	0
O00189	0	0	0	0	0	0	0	0	0	0	0	0	0	0	1	0	1	0	0	0	0	0	0	0	0	0	0	0	0	0	0	0	0	0	0	0	0	0	1	0	0	0	0	0	0	0	0	1	0
O00192	0	0	0	0	0	0	0	0	0	0	0	0	0	1	1	0	1	0	0	0	0	0	0	0	0	0	0	0	0	0	0	0	0	0	0	0	0	0	1	0	0	0	0	0	0	0	0	1	0
O00193	0	1	0	0	1	0	0	0	0	0	0	0	0	0	1	0	1	0	0	0	0	0	0	0	0	0	0	0	0	0	0	0	0	0	0	0	0	0	0	0	0	0	0	0	0	0	0	1	0
O00194	0	1	0	0	0	0	0	1	0	0	0	0	0	0	1	0	1	0	0	0	0	0	0	0	1	0	0	0	0	0	0	0	0	0	0	0	0	0	1	0	0	0	0	0	0	0	0	0	0
O00198	0	0	0	0	0	0	0	0	0	0	0	0	0	0	1	0	0	0	0	0	0	0	0	0	0	0	0	0	0	0	0	0	0	0	0	0	0	0	1	0	0	0	0	0	0	0	0	0	0
O00203	0	1	0	0	1	0	0	0	0	0	0	0	0	0	1	0	1	0	0	0	0	0	0	0	0	0	0	0	0	0	0	0	0	0	0	0	1	0	1	0	0	0	0	0	0	0	0	1	0
O00204	1	0	0	0	0	0	0	0	1	0	0	0	0	1	1	0	1	0	0	0	0	0	0	0	0	0	0	0	0	0	0	0	0	0	0	0	0	0	1	0	0	0	0	0	0	0	0	1	0
O00206	1	0	0	0	0	0	0	0	0	0	0	0	0	1	1	0	1	0	1	0	0	0	0	0	0	0	0	0	0	0	0	0	0	0	0	0	1	0	1	0	1	0	0	0	0	0	0	1	0
O00212	0	0	0	0	0	0	0	0	0	0	0	0	0	0	1	0	1	0	0	0	0	0	0	0	1	0	0	0	0	0	0	0	0	0	0	0	0	0	1	0	0	0	0	0	0	0	0	1	0
O00213	0	0	0	0	0	0	0	0	0	1	0	0	0	0	1	0	1	0	0	0	1	0	0	0	0	0	0	0	0	0	0	0	0	0	0	0	0	0	1	0	0	0	0	0	0	0	0	1	0
O00214	0	0	0	0	0	0	0	0	0	0	0	0	0	0	1	0	1	0	0	0	0	0	0	0	0	0	0	0	0	0	0	0	0	0	0	0	0	0	1	0	0	0	0	0	0	0	0	0	0
O00217	0	0	0	0	0	0	0	0	1	0	0	0	0	0	1	0	1	1	0	0	0	0	0	0	0	0	0	0	0	0	0	0	0	0	0	0	0	1	1	0	0	0	0	0	0	0	0	1	0
O00219	0	0	0	0	0	0	0	0	1	0	0	0	0	0	0	0	1	0	0	0	0	0	0	0	0	0	0	0	0	0	0	0	0	0	0	0	0	0	1	0	0	0	0	0	0	0	0	0	0
O00220	0	0	0	0	0	0	0	0	0	0	0	0	0	0	0	0	1	0	0	0	0	0	0	0	0	0	0	0	0	0	0	0	0	0	0	0	0	0	1	0	0	0	0	0	0	0	0	1	0
O00221	0	0	0	0	0	0	0	0	0	0	0	0	0	1	1	1	1	0	0	0	0	0	0	0	0	0	0	0	0	0	0	0	0	0	0	0	0	0	1	0	0	0	0	0	0	0	0	1	0
O00222	0	1	0	0	1	0	0	0	0	0	0	0	0	0	1	0	1	0	0	0	0	0	0	1	0	0	0	0	0	0	0	0	0	0	0	0	0	0	1	0	0	0	0	0	0	0	0	1	0
O00230	0	0	0	0	0	0	0	0	0	0	0	0	0	1	1	0	0	0	0	0	0	0	0	0	0	0	0	0	0	0	0	0	0	0	0	0	0	0	1	0	0	0	0	0	0	0	0	0	0
O00231	0	1	1	0	0	0	0	0	0	0	0	0	0	0	1	0	1	0	0	0	0	0	0	0	0	0	0	0	0	0	0	0	0	0	0	0	0	0	1	0	0	0	0	0	0	0	0	1	0
O00232	0	1	1	0	1	0	0	0	0	0	0	0	0	0	0	0	1	0	0	0	0	0	0	0	0	0	0	0	0	0	0	0	0	0	0	0	0	0	1	0	0	0	0	0	0	0	0	1	0
O00233	0	0	0	0	0	0	0	0	0	0	0	0	0	0	1	1	1	0	0	0	0	0	0	0	0	0	0	0	0	0	0	0	0	0	0	0	0	0	1	0	0	0	0	0	0	0	0	1	0
O00237	0	0	0	0	0	0	0	0	0	0	0	0	0	0	1	0	1	0	0	0	0	0	0	0	0	0	0	0	0	0	0	0	0	0	0	0	0	0	1	0	0	0	0	0	0	0	0	1	0
O00238	0	0	0	0	0	0	0	0	1	0	0	0	0	0	1	0	0	0	1	0	0	0	0	0	0	0	0	0	0	0	1	0	0	0	0	0	1	0	1	0	0	0	0	0	0	0	0	0	0
O00241	0	0	0	0	0	0	0	0	0	0	0	0	0	0	1	0	1	0	0	0	0	0	0	0	0	0	0	0	0	0	0	0	0	0	0	0	0	0	1	0	1	0	0	0	0	0	0	0	0
O00244	0	1	0	0	1	0	0	0	0	0	0	0	0	1	1	0	1	0	0	0	0	0	0	0	0	0	0	0	0	0	0	0	0	0	0	0	0	0	1	0	0	0	0	0	0	0	0	0	0
O00253	0	0	0	0	0	0	0	0	0	0	0	0	0	0	1	0	0	0	0	0	0	0	0	0	0	0	0	0	0	0	0	0	0	0	0	0	0	0	1	0	0	0	0	0	0	0	0	0	0
O00254	0	0	0	0	0	0	0	0	0	0	0	0	0	0	1	0	1	0	0	0	0	0	0	1	0	0	0	0	0	0	0	0	0	0	0	0	0	0	1	0	0	0	0	0	0	0	0	1	0
O00255	0	0	0	0	0	0	0	0	0	1	0	0	0	0	0	0	1	0	0	0	1	0	0	0	0	0	0	0	0	0	0	0	0	0	0	0	1	0	1	0	0	0	0	0	0	0	0	1	0
O00257	0	1	0	0	1	0	0	0	0	1	0	0	0	1	1	0	1	0	0	0	1	0	0	0	0	0	0	0	0	0	0	0	0	0	0	0	0	0	1	0	0	0	0	0	0	0	0	1	0
O00258	0	0	0	0	0	0	0	0	0	0	0	0	0	1	1	0	1	0	0	0	0	0	0	0	0	0	0	0	0	0	0	0	0	0	0	0	0	0	1	0	0	0	0	0	0	0	0	0	0
O00264	1	0	0	0	0	0	0	0	0	0	0	0	0	0	1	0	1	0	0	0	0	0	0	0	0	0	0	0	0	0	0	0	0	0	0	0	1	0	1	0	0	0	0	0	0	0	0	1	0
O00267	0	1	0	0	1	0	0	0	0	0	0	0	0	1	1	0	1	0	0	0	0	0	0	0	0	0	0	0	0	0	0	0	0	1	0	1	0	0	1	0	0	0	0	0	0	0	0	1	0
O00268	0	0	0	0	0	0	0	0	0	1	0	0	0	0	1	1	1	0	0	0	1	0	0	0	0	0	0	0	0	0	0	0	0	0	0	0	0	0	1	0	0	0	1	0	1	0	0	1	0
O00270	0	0	0	0	0	0	0	0	0	0	0	0	0	0	1	0	0	0	0	0	0	0	0	1	0	0	0	0	0	0	0	0	0	0	0	0	0	0	1	0	0	0	0	0	0	0	0	0	0
O00273	0	1	0	0	0	1	0	0	0	0	0	0	0	0	0	0	1	0	0	0	0	0	0	0	0	0	0	0	0	0	0	0	0	0	0	0	1	0	1	0	0	0	0	0	0	0	0	1	0
O00287	0	0	0	0	0	0	0	0	0	0	0	0	0	1	1	1	1	0	0	0	0	0	0	0	0	0	0	0	0	0	0	0	0	0	0	0	0	0	1	0	0	0	0	0	0	0	0	1	0
O00291	0	0	0	0	0	0	0	0	0	0	0	0	0	0	1	0	1	0	0	0	0	0	0	0	0	0	0	0	0	0	0	0	0	0	0	0	0	0	1	0	0	0	0	0	0	0	0	1	0
O00292	0	0	0	0	0	0	0	0	0	0	0	0	0	1	1	0	1	0	0	0	0	0	0	0	0	0	0	0	0	0	0	0	0	0	0	0	1	0	1	0	0	0	0	0	0	0	0	1	0
O00294	0	1	0	0	1	0	0	0	0	0	0	0	0	0	1	0	1	0	0	0	0	0	0	0	0	0	0	0	0	0	0	0	0	0	0	0	0	0	1	0	0	0	0	0	0	0	0	1	0
O00295	0	0	0	0	0	0	0	0	0	0	0	0	0	1	1	0	1	0	0	0	0	0	0	0	0	0	0	0	0	0	0	0	0	0	0	0	0	0	1	0	0	0	0	0	0	0	0	1	0
O00299	0	1	1	0	1	0	0	0	0	0	0	0	0	0	0	0	1	0	0	0	0	0	0	0	0	0	1	0	1	0	0	0	0	0	0	0	0	0	1	0	0	0	0	0	0	0	0	1	0
O00300	0	0	0	0	0	0	0	0	0	0	0	0	0	0	1	0	0	0	0	0	0	0	0	0	0	0	0	0	0	0	0	0	0	0	0	0	0	0	1	0	0	0	0	0	0	0	0	0	0
O00303	0	1	1	0	1	0	0	0	1	0	0	0	0	0	1	0	1	0	0	0	0	0	0	0	0	1	0	0	0	0	0	0	0	0	0	0	0	0	1	0	0	0	0	0	0	0	0	1	0
O00305	1	0	0	0	0	0	0	0	0	0	0	0	0	1	1	0	1	0	0	0	0	0	0	0	0	0	1	0	1	0	0	0	0	0	0	0	0	0	1	0	0	0	0	0	0	0	0	1	0
O00308	0	0	0	0	0	0	0	0	1	0	0	0	0	0	1	0	1	0	0	0	0	0	0	0	0	0	0	0	0	0	0	0	0	0	0	0	0	0	1	0	0	0	0	0	0	0	0	1	0
O00311	0	0	0	0	0	0	0	0	1	0	0	0	0	0	0	0	1	0	0	0	0	0	0	0	0	0	0	0	0	0	1	0	0	0	0	0	1	0	1	0	0	0	0	0	0	0	0	1	0
O00321	0	0	0	0	0	0	0	0	0	0	0	0	0	0	1	0	0	0	0	0	0	0	0	0	0	0	0	0	0	0	0	0	0	0	0	0	0	0	1	0	0	0	0	0	0	0	0	0	0
O00322	0	0	0	0	0	0	0	0	0	0	0	0	0	0	1	0	0	0	0	0	0	0	0	0	0	0	0	0	0	0	0	0	0	0	0	0	0	0	1	0	0	0	0	0	0	0	0	0	0
O00327	0	1	0	0	1	0	0	0	0	1	0	0	0	0	1	0	1	0	0	0	1	0	0	0	0	0	0	0	0	0	0	0	0	0	0	0	1	0	1	0	0	0	0	0	0	0	0	1	0
O00329	1	0	0	0	0	0	0	0	1	0	0	0	0	0	1	0	1	0	0	0	0	0	0	0	0	0	0	0	0	0	0	0	0	0	0	0	1	0	1	0	0	0	0	0	0	0	0	1	0
O00330	0	1	0	0	1	0	0	0	0	0	0	0	0	0	0	0	1	0	0	0	0	0	0	0	0	0	0	0	0	0	0	0	0	0	0	0	0	1	1	0	0	0	0	0	0	0	0	1	0
O00337	0	0	0	0	0	0	0	0	0	0	0	0	0	0	1	0	0	0	0	0	0	0	0	0	0	0	0	0	0	0	0	0	0	0	0	0	0	0	1	0	0	0	0	0	0	0	0	0	0
O00338	0	0	0	0	0	0	0	0	0	0	0	0	0	0	1	0	0	0	0	0	0	0	0	0	0	0	0	0	0	0	0	0	0	0	0	0	0	0	1	0	0	0	0	0	0	0	0	0	0
O00339	0	0	0	0	0	0	0	0	0	0	0	0	0	0	1	0	1	0	0	0	0	0	0	0	0	0	0	0	0	0	0	0	0	0	0	0	0	0	1	0	0	0	0	0	0	0	0	1	0
O00341	0	0	0	0	0	0	0	0	0	0	0	0	0	0	1	0	0	0	0	0	0	0	0	0	0	0	0	0	0	0	0	0	0	0	0	0	0	0	1	0	0	0	0	0	0	0	0	0	0
O00358	0	0	0	0	0	0	0	0	0	0	0	0	0	0	1	0	1	0	0	0	0	0	0	0	0	0	0	0	0	0	0	0	0	0	0	0	0	0	1	0	0	0	0	0	0	0	0	1	0
O00370	0	0	0	0	0	0	0	0	1	0	0	0	0	0	0	0	0	0	0	0	0	0	0	0	0	0	0	0	0	0	0	0	0	0	0	0	0	0	0	0	0	0	0	0	0	0	0	0	0
O00391	0	0	0	0	0	0	0	0	1	0	0	0	0	0	1	0	1	1	0	0	0	0	0	0	0	0	0	0	0	0	0	0	0	0	0	0	0	0	1	0	1	0	0	0	0	0	0	1	0
O00398	0	0	0	0	0	0	0	0	0	0	0	0	0	0	0	0	0	0	0	0	0	0	0	1	0	0	0	0	0	0	0	0	0	0	0	0	0	0	1	0	0	0	0	0	0	0	0	0	0
O00399	0	0	0	0	0	0	0	0	0	0	0	0	0	0	0	0	1	0	0	0	0	0	0	0	0	0	0	0	0	0	0	0	0	0	0	0	0	0	1	0	0	0	0	0	0	0	0	0	0
O00400	0	0	0	0	0	0	0	0	0	0	0	0	0	0	1	0	1	0	0	0	0	0	0	0	0	0	0	0	0	0	0	0	0	0	0	0	0	0	1	0	0	0	0	0	0	0	0	1	0
O00401	0	1	0	0	0	0	1	0	0	0	0	0	0	0	1	0	1	0	0	0	0	0	0	0	0	0	0	0	0	0	0	0	0	0	0	0	0	0	1	0	0	0	0	0	0	0	0	1	0
O00408	1	0	0	0	0	0	0	0	1	0	0	0	0	0	1	0	1	0	0	0	0	0	0	0	0	1	0	0	0	0	0	0	0	0	0	0	0	0	1	1	0	0	0	0	0	0	0	1	0
O00409	0	0	0	0	0	0	0	0	0	0	0	0	0	0	1	0	1	0	0	0	0	0	0	0	0	0	0	0	0	0	0	0	0	0	0	0	1	0	1	0	0	0	0	0	0	0	0	1	0
O00410	0	1	1	0	0	0	0	0	0	0	0	0	0	0	1	0	1	0	0	0	0	0	0	0	0	0	0	0	0	0	0	0	0	0	0	0	0	0	1	0	0	0	0	0	0	0	0	1	0
O00411	0	0	0	0	0	0	0	0	1	0	0	0	0	0	1	0	1	0	0	0	0	0	0	0	0	0	0	0	0	0	0	0	0	0	0	0	0	1	1	0	0	0	0	0	0	0	0	1	0
O00418	0	0	0	0	0	0	0	0	1	0	0	0	0	0	0	0	1	0	0	0	0	0	0	0	0	0	0	0	0	0	1	0	0	0	0	0	0	0	1	0	0	0	0	0	0	0	0	1	0
O00421	0	0	0	0	0	0	0	0	0	0	0	0	0	1	1	0	0	0	0	0	0	0	0	1	0	0	0	0	0	0	0	0	0	0	0	0	0	0	1	0	0	0	0	0	0	0	0	0	0
O00422	0	1	1	0	0	0	0	0	0	1	0	0	0	0	1	1	1	0	0	0	1	0	0	0	0	0	0	0	0	0	0	0	0	0	0	0	0	0	1	0	0	0	0	0	0	0	0	1	0
O00423	0	0	0	0	0	0	0	0	0	0	0	0	0	0	1	0	1	0	0	0	0	0	0	0	0	0	0	0	0	0	0	0	0	0	0	0	0	0	1	0	0	0	0	0	0	0	0	1	0
O00425	0	0	0	0	0	0	0	0	0	0	0	0	0	0	1	0	1	0	0	0	0	0	0	0	0	0	0	0	0	0	0	0	0	0	0	0	0	0	1	0	0	0	0	0	0	0	0	1	0
O00429	0	1	0	0	1	1	0	0	1	0	0	0	0	0	0	0	1	0	0	0	0	0	0	0	1	1	0	0	0	0	0	0	0	0	0	0	0	1	1	0	0	0	0	0	0	0	0	1	0
O00442	0	0	0	0	0	0	0	0	0	0	0	0	0	0	1	0	1	0	0	0	0	0	0	0	0	0	0	0	0	0	0	0	0	0	0	0	0	0	1	0	0	0	0	0	0	0	0	1	0
O00443	0	1	1	0	1	0	0	0	1	0	0	0	0	0	1	0	1	0	0	0	0	0	0	0	0	0	0	0	0	0	0	0	0	0	0	0	1	0	1	0	0	0	0	0	0	0	0	1	0
O00444	0	1	0	0	1	0	0	0	1	0	0	0	0	0	1	0	1	0	0	0	0	0	0	0	0	0	0	0	0	0	1	0	0	0	0	0	0	0	1	0	0	0	0	0	0	0	0	1	0
O00445	0	0	0	0	0	0	0	0	0	0	0	0	0	0	1	0	0	0	0	0	0	0	0	0	0	0	0	0	0	0	0	0	0	0	0	0	0	0	1	0	0	0	0	0	0	0	0	0	0
O00451	0	0	0	0	0	0	0	0	0	0	0	0	0	0	1	0	0	0	1	0	0	0	0	0	0	0	0	0	0	0	0	0	0	0	0	0	0	0	1	0	0	0	0	0	0	0	0	0	0
O00453	0	0	0	0	0	0	0	0	0	0	0	0	0	0	1	0	1	0	0	0	0	0	0	0	0	0	0	0	0	0	0	0	0	0	0	0	0	0	1	0	0	0	0	0	0	0	0	1	0
O00458	0	0	0	0	0	0	0	0	0	0	0	0	0	1	1	0	1	0	0	0	0	0	0	0	0	0	0	0	0	0	0	0	0	0	0	0	0	0	1	0	0	0	0	0	0	0	0	1	0
O00459	1	0	0	0	0	0	0	0	0	0	0	0	0	1	1	0	1	0	0	0	0	0	0	0	0	0	0	0	0	0	0	0	0	0	0	0	1	0	1	0	0	0	0	0	0	0	0	1	0
O00461	0	0	0	0	0	0	0	0	0	0	0	0	0	0	1	0	1	0	0	0	0	0	0	0	0	0	0	0	0	0	0	0	0	0	0	0	0	0	1	0	0	0	0	0	0	0	0	1	0
O00462	0	1	0	0	1	0	0	0	1	0	0	0	0	1	1	0	1	0	0	0	0	0	0	0	0	1	0	0	0	0	0	0	0	0	0	0	0	0	1	0	0	0	0	0	0	0	0	1	0
O00463	0	0	0	0	0	0	0	0	0	0	0	0	0	1	1	0	0	0	0	0	0	0	0	0	0	0	0	0	0	0	0	0	0	0	0	0	0	0	1	0	0	0	0	0	0	0	0	0	0
O00468	0	0	0	0	0	0	0	0	0	0	0	0	0	0	1	0	1	0	0	0	0	0	0	0	0	0	0	0	0	0	0	0	0	0	0	0	0	0	1	0	1	0	0	0	0	0	0	1	0
O00469	1	0	0	0	0	0	0	0	1	0	0	0	0	0	1	0	1	1	0	0	0	0	0	0	0	0	0	0	0	0	0	0	0	0	0	0	0	0	1	0	1	0	0	0	0	0	0	1	0
O00470	0	0	0	0	0	0	0	0	0	0	0	0	0	1	1	0	1	0	0	0	0	0	0	0	0	0	0	0	0	0	0	0	0	0	0	0	1	0	1	0	0	0	0	0	0	0	0	1	0
O00471	0	1	0	0	1	0	0	0	0	0	0	0	0	1	1	0	1	0	0	0	0	0	0	0	0	0	0	0	0	0	0	0	0	0	0	0	0	0	1	0	0	0	0	0	0	0	0	1	0
O00472	0	0	0	0	0	0	0	0	0	0	0	0	0	0	1	0	1	0	0	0	0	0	0	0	0	0	0	0	0	0	0	0	0	0	0	0	0	0	1	0	0	0	0	0	0	0	0	1	0
O00476	0	0	0	0	0	0	0	0	0	0	0	0	0	0	1	0	0	0	0	0	0	0	0	0	0	0	0	0	0	0	0	0	0	0	0	0	0	0	1	0	0	0	0	0	0	0	0	0	0
O00478	0	0	0	0	0	0	0	0	0	0	0	0	0	0	1	0	1	0	0	0	0	0	0	0	0	0	0	0	0	0	0	0	0	0	0	0	0	0	1	0	1	0	0	0	0	0	0	0	0
O00479	0	1	0	0	1	0	0	0	0	1	0	0	0	0	1	0	1	0	0	1	0	0	0	0	0	0	0	0	0	0	0	0	0	0	0	0	0	0	0	0	0	0	0	0	0	0	0	1	0
O00481	0	0	0	0	0	0	0	0	0	0	0	0	0	0	1	0	0	0	0	0	0	0	0	0	0	0	0	0	0	0	0	0	0	0	0	0	0	0	1	0	0	0	0	0	0	0	0	0	0
O00482	0	0	0	0	0	0	0	0	0	0	0	0	0	0	1	0	1	0	0	0	0	0	0	0	0	0	0	0	0	0	0	0	0	0	0	0	1	0	1	0	0	1	0	0	0	0	0	1	0
O00483	0	0	0	0	0	0	0	0	0	0	0	0	0	0	0	0	1	0	0	0	0	0	0	0	0	0	0	0	0	0	0	0	0	0	0	0	1	1	1	0	0	0	0	0	0	0	0	1	0
O00487	0	0	0	0	0	0	0	0	0	0	0	0	0	0	0	0	1	0	0	0	0	0	0	0	0	0	0	0	0	0	0	0	0	0	0	0	0	0	1	0	0	0	0	0	0	0	0	1	0
O00488	0	0	0	0	0	0	0	0	0	0	0	0	0	0	1	1	1	0	0	0	0	0	0	0	0	0	0	0	0	0	0	0	0	0	0	0	0	0	1	0	0	0	0	0	0	0	0	1	0
O00499	0	0	0	0	0	0	0	0	0	0	0	0	0	0	1	0	1	0	0	0	0	0	0	0	0	0	0	0	0	0	0	0	0	0	0	0	0	0	1	0	0	0	0	0	0	0	0	1	0
O00501	0	0	0	0	0	0	0	0	0	0	0	0	0	0	1	0	1	0	0	0	0	0	0	0	0	0	0	0	0	0	0	0	0	0	0	0	0	0	1	0	0	0	0	0	0	0	0	1	0
O00505	0	1	1	0	0	0	0	0	0	0	0	0	0	0	0	0	1	0	0	0	0	0	0	0	0	0	0	0	0	0	0	0	0	0	0	0	0	0	1	0	0	0	0	0	0	0	0	1	0
O00506	0	0	0	0	0	0	0	0	1	0	0	0	0	1	1	0	1	0	0	0	0	0	0	0	0	0	0	0	0	0	1	0	0	0	0	0	0	0	1	0	0	0	0	0	0	0	0	1	0
O00507	0	0	0	0	0	0	0	0	1	0	0	0	0	0	1	0	1	0	0	0	0	0	0	0	0	1	0	0	0	0	0	0	0	0	0	0	0	0	1	0	0	0	0	0	0	0	0	1	0
O00512	0	0	0	0	0	0	0	0	0	0	0	0	0	1	1	0	1	0	0	0	0	0	0	0	0	0	0	0	0	0	0	0	0	0	0	0	1	0	1	0	0	0	0	0	0	0	0	1	0
O00515	0	0	0	0	0	0	0	0	0	0	0	0	0	0	1	0	1	0	0	0	0	0	0	0	0	0	0	0	0	0	0	0	0	0	0	0	0	0	1	0	0	0	0	0	0	0	0	1	0
O00519	1	0	0	0	0	0	0	0	1	0	0	0	0	1	1	0	1	0	0	0	0	0	0	0	0	1	0	0	0	0	0	0	0	0	0	0	0	0	1	0	0	0	0	0	0	0	0	1	0
O00522	0	0	0	0	0	0	0	0	0	0	0	0	0	0	1	0	1	0	0	0	0	0	0	0	0	0	0	0	0	0	0	0	0	0	0	0	0	0	1	0	0	0	0	0	0	0	0	1	0
O00526	0	0	0	0	0	0	0	0	0	0	0	0	0	1	1	0	1	0	0	0	0	0	0	0	0	0	0	0	0	0	0	0	0	0	0	0	0	0	1	0	0	0	0	0	0	0	0	0	0
O00533	0	0	0	0	0	0	0	0	0	0	0	0	0	0	1	0	1	0	0	0	0	0	0	0	0	0	0	0	0	0	0	0	0	0	0	0	1	0	1	0	1	0	0	0	0	0	0	1	0
O00534	0	0	0	0	0	0	0	0	0	0	0	0	0	0	1	0	1	0	0	0	0	0	0	0	0	0	0	0	0	0	0	0	0	0	0	0	0	0	1	0	0	0	0	0	0	0	0	1	0
O00541	0	1	0	0	1	0	0	0	0	0	0	0	0	1	0	0	1	0	0	0	0	0	0	0	0	0	0	0	0	0	0	0	0	0	0	0	0	0	1	0	0	0	0	0	0	0	0	1	0
O00548	0	0	0	0	0	0	0	0	0	0	0	0	0	0	0	0	0	0	0	0	0	0	0	0	0	0	0	0	0	0	0	0	0	0	0	0	1	0	1	0	0	0	0	0	0	0	0	0	0
O00555	1	0	0	0	0	0	0	0	0	0	0	0	0	0	1	0	1	0	0	0	0	0	0	0	0	0	1	0	1	0	0	0	0	0	0	0	0	0	1	0	0	0	0	0	0	0	0	1	0
O00559	0	0	0	0	0	0	0	0	0	0	0	0	0	0	1	0	1	0	0	0	0	0	0	0	0	0	0	0	0	0	0	0	0	0	0	0	0	0	1	0	0	0	0	0	0	0	0	1	0
O00560	0	1	0	0	0	0	1	0	0	0	0	0	0	0	1	0	1	0	0	0	0	0	0	0	0	0	0	0	0	0	0	0	0	0	0	0	1	0	1	0	0	0	0	0	0	0	0	1	0
O00562	0	0	0	0	0	0	0	0	0	0	0	0	0	1	1	0	1	0	0	0	0	0	0	0	0	0	0	0	0	0	0	0	0	0	0	0	0	0	1	0	0	0	0	0	0	0	0	1	0
O00566	0	1	0	0	1	0	0	0	0	0	0	0	0	1	0	0	1	0	0	0	0	0	0	0	0	0	0	0	0	0	0	0	0	0	0	0	0	0	1	0	0	0	0	0	0	0	0	1	0
O00567	0	1	0	0	1	0	0	0	0	0	0	0	0	0	1	0	1	0	0	0	0	0	0	0	0	0	0	0	0	0	0	0	0	0	0	0	0	0	1	0	0	0	0	0	0	0	0	1	0
O00570	0	0	0	0	0	0	0	0	0	0	0	0	0	0	0	0	0	0	0	0	0	0	0	0	0	0	0	0	0	0	0	0	0	0	0	0	0	0	1	0	0	0	0	0	0	0	0	0	0
O00571	0	1	0	0	1	0	1	0	1	0	0	0	0	0	1	0	1	0	0	0	0	0	0	0	0	1	0	0	0	0	0	0	0	0	0	0	1	0	1	0	0	0	0	0	0	0	0	1	0
O00574	0	0	0	0	0	0	0	0	0	0	0	0	0	0	1	0	0	0	0	0	0	0	0	1	0	0	0	0	0	0	0	0	0	0	0	0	0	0	1	0	0	0	0	0	0	0	0	0	0
O00584	0	0	0	0	0	0	0	0	0	0	0	0	0	0	1	0	1	0	0	0	0	0	0	0	0	0	0	0	0	0	0	0	0	0	0	0	0	0	1	0	0	0	0	0	0	0	0	0	0
O00585	0	0	0	0	0	0	0	0	0	0	0	0	0	0	1	0	0	0	0	0	0	0	0	0	0	0	0	0	0	0	0	0	0	0	0	0	0	0	1	0	0	0	0	0	0	0	0	0	0
O00587	0	0	0	0	0	0	0	0	1	0	0	0	0	0	1	0	0	0	0	0	0	0	0	0	0	0	0	0	0	0	0	0	0	0	0	0	0	0	1	0	0	0	0	0	0	0	0	0	0
O00590	0	0	0	0	0	0	0	0	0	0	0	0	0	1	1	0	1	0	0	0	0	0	0	1	0	0	0	0	0	0	0	0	0	0	0	0	0	0	1	0	0	0	0	0	0	0	0	1	0
O00591	1	0	0	0	0	0	0	0	0	0	0	0	0	1	1	0	0	0	0	0	0	0	0	0	0	0	1	1	0	0	0	0	0	0	0	0	0	0	1	0	0	0	0	0	0	0	0	0	0
O00592	0	0	0	0	0	0	0	0	0	0	0	0	0	1	1	0	1	0	0	0	0	0	0	0	0	0	0	0	0	0	0	0	0	0	0	0	1	0	1	0	0	0	0	0	0	0	0	1	0
O00602	0	0	0	0	0	0	0	0	0	0	0	0	0	0	1	0	0	0	0	0	0	0	0	0	0	0	0	0	0	0	0	0	0	0	0	0	0	0	1	0	0	0	0	0	0	0	0	0	0
O00622	0	0	0	0	0	0	0	0	0	0	0	0	0	0	1	0	0	0	0	0	0	0	0	0	0	0	0	0	0	0	0	0	0	0	0	0	1	0	1	0	0	0	0	0	0	0	0	0	0
O00623	0	0	0	0	0	0	0	0	0	0	0	0	0	1	1	0	0	0	0	0	0	0	0	0	0	0	0	0	0	0	0	0	0	0	0	0	0	0	1	0	0	0	0	0	0	0	0	0	0
O00624	0	0	0	0	0	0	0	0	0	0	0	0	0	0	1	0	0	0	0	0	0	0	0	0	0	0	0	0	0	0	0	0	0	0	0	0	0	0	1	0	0	0	0	0	0	0	0	0	0
O00625	0	0	0	0	0	0	0	0	1	0	0	0	0	1	1	1	1	1	0	0	0	0	0	0	0	0	0	0	0	0	0	0	0	0	0	0	0	0	1	0	0	0	1	0	0	1	0	1	0
O00626	0	0	0	0	0	0	0	0	0	0	0	0	0	1	1	0	0	0	0	0	0	0	0	0	0	0	0	0	0	0	0	0	0	0	0	0	1	0	1	0	0	0	0	0	0	0	0	0	0
O00628	0	0	0	0	0	0	0	0	0	0	0	0	0	0	1	0	1	0	0	0	0	0	0	0	0	0	0	0	0	0	0	0	0	0	0	0	0	0	1	0	0	0	0	0	0	0	0	0	0
O00629	0	1	1	0	0	0	0	0	0	0	0	0	0	1	1	0	1	0	0	0	0	0	0	0	0	0	0	0	0	0	0	0	0	0	0	0	0	0	1	0	0	0	0	0	0	0	0	1	0
O00631	0	0	0	0	0	0	0	0	0	0	0	0	0	1	1	0	0	0	0	0	0	0	0	0	0	0	0	0	0	0	0	0	0	0	0	0	0	0	1	0	0	0	0	0	0	0	0	0	0
O00634	0	0	0	0	0	0	0	0	0	0	0	0	0	0	1	0	0	0	0	0	0	0	0	0	0	0	0	0	0	0	0	0	0	0	0	0	0	0	1	0	0	0	0	0	0	0	0	0	0
O00635	0	1	0	0	1	0	0	0	0	0	0	0	0	0	1	0	1	0	0	0	0	0	0	0	0	0	0	0	0	0	0	0	0	0	0	0	0	0	0	0	0	0	0	0	0	0	0	0	0
O00712	0	0	0	0	0	0	0	0	0	0	0	0	0	0	1	0	1	0	0	0	0	0	0	0	0	0	0	0	0	0	0	0	0	0	0	0	1	0	1	0	0	0	0	0	0	0	0	1	0
O00716	0	1	0	0	1	0	0	0	0	0	0	0	0	0	1	0	1	0	0	0	0	0	0	0	0	0	0	0	0	0	0	0	0	0	0	0	1	0	1	0	0	0	0	0	0	0	0	1	0
O00743	0	0	0	0	0	0	0	0	1	0	0	0	0	0	1	0	1	0	0	0	0	0	0	0	0	1	0	0	0	0	0	0	0	0	0	0	0	0	1	0	0	0	0	0	0	0	1	1	0
O00744	0	0	0	0	0	0	0	0	0	0	0	0	0	1	1	0	1	0	0	0	0	0	0	0	0	0	0	0	0	0	0	0	0	0	0	0	1	0	1	0	0	0	0	0	0	0	0	1	0
O00746	0	1	0	0	1	0	0	0	1	0	0	0	0	0	0	0	1	0	0	0	0	0	0	0	0	0	0	0	0	0	0	0	0	0	0	0	0	1	1	0	0	0	0	0	0	0	0	1	0
O00748	0	0	0	0	0	0	0	0	1	0	0	0	0	1	1	0	1	0	0	0	0	0	0	0	0	1	0	0	0	0	0	0	0	0	0	0	0	0	1	0	1	0	0	0	0	0	0	0	0
O00750	0	0	0	0	0	0	0	0	1	0	0	0	0	1	1	0	1	0	0	0	0	0	0	0	0	0	0	0	0	0	0	0	0	0	0	0	0	0	1	0	0	0	0	0	0	0	0	1	0
O00754	0	0	0	0	0	0	0	0	1	0	0	0	0	1	1	0	1	0	0	0	0	0	0	0	0	1	0	0	0	0	0	0	0	0	0	0	0	0	1	0	1	0	0	0	0	0	0	0	0
O00755	0	0	0	0	0	0	0	0	0	0	0	0	0	1	1	0	1	0	0	0	0	0	0	0	0	0	0	0	0	0	0	0	0	0	0	0	1	0	1	0	0	0	0	0	0	0	0	1	0
O00757	0	0	0	0	0	0	0	0	1	0	0	0	0	0	1	0	1	0	0	0	0	0	0	0	0	1	0	0	0	0	0	0	0	0	0	0	0	0	1	0	0	0	0	0	0	0	1	1	0
O00762	0	1	1	0	0	0	0	0	1	0	0	0	0	0	0	0	1	0	0	0	0	0	0	0	0	0	0	0	0	0	0	0	0	0	0	0	1	0	1	0	0	0	0	0	0	0	0	1	0
O00763	1	1	0	0	1	0	0	0	1	0	0	0	0	0	1	0	1	0	0	0	0	0	0	0	0	0	0	0	0	0	0	1	0	0	0	0	0	1	1	0	0	0	0	0	0	0	0	1	0
O00764	1	0	0	0	0	0	0	0	1	0	0	0	0	0	1	0	1	0	0	0	0	0	0	0	0	0	0	0	0	0	0	0	0	0	0	0	0	0	1	0	0	0	0	0	0	0	0	1	0
O00767	0	0	0	0	0	0	0	0	1	0	0	0	0	1	1	0	1	1	0	0	0	0	0	0	0	0	0	0	0	0	0	0	0	0	0	0	0	0	1	0	0	0	0	0	0	0	0	1	0
O14490	0	0	0	0	0	0	0	0	0	0	0	0	0	0	1	0	1	0	0	0	0	0	0	0	0	0	0	0	0	0	0	0	0	0	0	0	0	0	1	0	0	0	0	0	0	0	0	1	0
O14492	0	0	0	0	0	0	0	0	0	0	0	0	0	1	1	0	0	0	0	0	0	0	0	0	0	0	0	0	0	0	0	0	0	0	0	0	0	0	1	0	0	0	0	0	0	0	0	0	0
O14493	0	0	0	0	0	0	0	0	0	0	0	0	0	0	1	0	1	0	0	0	0	0	0	0	0	0	0	0	0	0	0	0	0	0	0	0	0	0	1	0	0	0	0	0	0	0	0	1	0
O14494	0	0	0	0	0	0	0	0	1	0	0	0	0	0	1	0	0	0	0	0	0	0	0	0	0	1	0	0	0	0	0	0	0	0	0	0	0	0	1	0	0	0	0	0	0	0	1	0	0
O14495	0	0	0	0	0	0	0	0	1	0	0	0	0	0	1	0	1	0	0	0	0	0	0	0	0	1	0	0	0	0	0	0	0	0	0	0	0	0	1	0	0	0	0	0	0	0	1	1	0
O14497	0	1	1	0	1	0	0	0	0	1	0	0	0	0	1	0	1	0	0	1	0	0	0	0	0	0	0	0	0	0	0	0	0	0	0	0	1	0	1	0	0	0	0	0	0	0	0	1	0
O14498	0	0	0	0	0	0	0	0	0	0	0	0	0	1	0	0	0	0	0	0	0	0	0	0	0	0	0	0	0	0	0	0	0	0	0	0	0	0	1	0	0	0	0	0	0	0	0	0	0
O14503	0	0	0	0	0	0	0	0	0	0	0	0	0	0	1	0	1	0	0	0	0	0	0	0	0	0	0	0	0	0	0	0	0	0	0	0	0	0	1	0	0	0	0	0	0	0	0	1	0
O14508	0	0	0	0	0	0	0	0	0	0	0	0	0	0	1	0	0	0	0	0	0	0	0	0	0	0	0	0	0	0	0	0	0	0	0	0	1	0	1	0	0	0	0	0	0	0	0	0	0
O14511	0	0	0	0	0	0	0	0	0	0	0	0	0	0	1	0	0	0	0	0	0	0	0	0	0	0	0	0	0	0	0	0	0	0	0	0	0	0	1	0	0	0	0	0	0	0	0	0	0
O14512	0	0	0	0	0	0	0	0	0	0	0	0	0	0	1	0	0	0	0	0	0	0	0	0	0	0	0	0	0	0	0	0	0	0	0	0	1	0	1	0	0	0	0	0	0	0	0	0	0
O14513	0	0	0	0	0	0	0	0	0	0	0	0	0	0	0	0	1	0	0	0	0	0	0	0	0	0	0	0	0	0	0	0	0	0	0	0	0	0	1	0	0	0	0	0	0	0	0	1	0
O14514	0	0	0	0	0	0	0	0	0	0	0	0	0	0	1	0	1	0	0	0	0	0	0	1	0	0	0	0	0	0	0	0	0	0	0	0	0	0	1	0	0	0	0	0	0	0	0	1	0
O14519	0	0	0	0	0	0	0	0	0	0	0	0	0	1	1	0	1	0	0	0	0	0	0	0	0	0	0	0	0	0	0	0	0	0	0	0	1	0	1	0	0	0	0	0	0	0	0	1	0
O14520	0	0	0	0	0	0	0	0	0	0	0	0	0	0	1	0	0	0	0	0	0	0	0	0	0	0	1	0	1	0	0	0	0	0	0	0	0	0	1	0	0	0	0	0	0	0	0	0	0
O14521	1	0	0	0	0	0	0	0	0	0	0	0	0	0	1	0	0	0	0	0	0	0	0	0	0	0	0	0	0	0	0	0	0	0	0	0	1	1	1	0	0	0	0	0	0	0	0	0	0
O14522	0	0	0	0	0	0	0	0	1	0	0	0	0	1	1	0	0	0	1	0	0	0	0	0	0	1	0	0	0	0	0	0	0	0	0	0	1	0	1	0	0	0	0	0	0	0	1	0	0
O14523	0	0	0	0	0	0	0	0	0	0	0	0	0	0	1	0	1	0	0	0	0	0	0	0	0	0	0	0	0	0	0	0	0	0	0	0	0	0	0	0	0	0	0	0	0	0	0	1	0
O14524	0	0	0	0	0	0	0	0	0	0	0	0	0	0	1	0	1	0	0	0	0	0	0	0	0	0	0	0	0	0	0	0	0	0	0	0	0	0	1	0	0	0	0	0	0	0	0	1	0
O14525	0	0	0	0	0	0	0	0	0	0	0	0	0	0	1	0	1	0	0	0	0	0	0	0	0	0	0	0	0	0	0	0	0	0	0	0	0	0	1	0	0	0	0	0	0	0	0	1	0
O14526	0	0	0	0	0	0	0	0	0	0	0	0	0	1	1	0	1	0	0	0	0	0	0	0	0	0	0	0	0	0	0	0	0	0	0	0	0	0	1	0	0	0	0	0	0	0	0	1	0
O14529	0	0	0	0	0	0	0	0	0	0	0	0	0	1	1	0	1	0	0	0	0	0	0	0	0	0	0	0	0	0	0	0	0	0	0	0	0	0	1	0	0	0	0	0	0	0	0	1	0
O14530	0	0	0	0	0	0	0	0	0	0	0	0	0	0	1	0	1	0	0	0	0	0	0	0	0	0	0	0	0	0	0	0	0	0	0	0	0	0	1	0	0	0	0	0	0	0	0	1	0
O14531	0	0	0	0	0	0	0	0	0	0	0	0	0	0	1	0	1	0	0	0	0	0	0	0	0	0	0	0	0	0	0	0	0	0	0	0	0	0	1	0	0	0	0	0	0	0	0	1	0
O14543	0	0	0	0	0	0	0	0	0	0	0	0	0	0	1	0	1	0	0	0	0	0	0	0	0	0	0	0	0	0	0	0	0	0	0	0	1	0	1	0	0	0	0	0	0	0	0	1	0
O14544	0	0	0	0	0	0	0	0	0	0	0	0	0	1	1	0	1	0	0	0	0	0	0	0	0	0	0	0	0	0	0	0	0	0	0	0	1	0	1	0	0	0	0	0	0	0	0	1	0
O14545	0	1	1	0	0	0	0	0	0	0	0	0	0	0	1	0	1	0	0	0	0	0	0	0	0	0	0	0	0	0	0	0	0	0	0	0	0	0	1	0	0	0	0	0	0	0	0	1	0
O14548	0	1	0	0	1	0	0	0	0	0	0	0	0	0	0	0	1	0	0	0	0	0	0	0	0	0	0	0	0	0	0	0	0	0	0	0	0	1	1	0	0	0	0	0	0	0	0	1	0
O14556	0	0	0	0	0	0	0	0	1	0	0	0	0	1	1	0	0	1	0	0	0	0	0	0	0	0	0	0	0	0	0	0	0	0	0	0	0	0	1	0	0	0	0	0	0	0	0	0	0
O14558	0	0	0	0	0	0	0	0	0	0	0	0	0	1	1	0	1	0	0	0	0	0	0	0	0	0	0	0	0	0	0	0	0	0	0	0	1	0	1	0	0	0	0	0	0	0	0	1	0
O14559	0	0	0	0	0	0	0	0	0	0	0	0	0	0	1	0	1	0	0	0	0	0	0	0	0	0	0	0	0	0	0	0	0	0	0	0	0	0	1	0	0	0	0	0	0	0	0	1	0
O14561	0	1	0	0	1	0	0	0	0	0	0	0	0	0	0	0	1	0	0	0	0	0	0	0	0	0	0	0	0	0	0	0	0	0	0	0	0	1	1	0	0	0	0	0	0	0	0	0	0
O14562	0	0	0	0	0	0	0	0	0	0	0	0	0	0	1	0	1	0	0	0	0	0	0	0	0	0	0	0	0	0	0	0	0	0	0	0	0	0	0	0	0	0	0	0	0	0	0	1	0
O14569	0	0	0	0	0	0	0	0	0	0	0	0	0	0	0	0	0	0	0	0	0	0	0	0	0	0	0	0	0	0	0	0	0	0	0	0	0	0	1	0	0	0	0	0	0	0	0	0	0
O14576	0	0	0	0	0	0	0	0	0	0	0	0	0	1	1	0	1	0	0	0	0	0	0	0	0	0	0	0	0	0	0	0	0	0	0	0	0	0	1	0	0	0	0	0	0	0	0	1	0
O14578	0	1	0	0	1	0	0	0	1	1	0	0	0	0	0	0	1	0	0	0	1	0	0	0	0	0	0	0	0	0	1	0	0	0	0	0	0	0	1	0	0	0	0	0	0	0	0	1	0
O14579	0	0	0	0	0	0	0	0	0	0	0	0	0	0	1	0	1	0	0	0	0	0	0	0	0	0	0	0	0	0	0	0	0	0	0	0	0	0	1	0	0	0	0	0	0	0	0	1	0
O14581	0	0	0	0	0	0	0	0	0	0	0	0	0	1	1	0	0	0	0	0	0	0	0	1	0	0	0	0	0	0	0	0	0	0	0	0	0	0	0	0	0	0	0	0	0	0	0	0	0
O14593	0	0	0	0	0	0	0	0	0	0	0	0	0	0	1	1	1	0	0	0	0	0	0	0	0	0	0	0	0	0	0	0	0	0	0	0	0	0	1	0	0	0	0	0	0	0	0	0	0
O14594	1	0	0	0	0	0	0	0	0	0	0	0	0	0	1	0	1	0	0	0	0	0	0	0	0	0	0	0	0	0	0	0	0	0	0	0	0	0	1	0	0	0	0	0	0	0	0	1	0
O14595	0	0	0	0	0	0	0	0	1	0	0	0	0	0	1	0	0	0	0	0	0	0	0	0	0	1	0	0	0	0	0	0	0	0	0	0	1	0	1	0	0	0	0	0	0	0	1	0	0
O14598	0	0	0	0	0	0	0	0	0	0	0	0	0	0	0	0	0	0	0	0	0	0	0	0	0	0	0	0	0	0	0	0	0	0	0	0	0	0	1	0	0	0	0	0	0	0	0	0	0
O14599	0	0	0	0	0	0	0	0	0	0	0	0	0	0	1	0	0	0	0	0	0	0	0	0	0	0	0	0	0	0	0	0	0	0	0	0	0	0	1	0	0	0	0	0	0	0	0	0	0
O14602	0	0	0	0	0	0	0	0	0	0	0	0	0	0	1	0	1	0	0	0	0	0	0	0	0	0	0	0	0	0	0	0	0	0	0	0	0	0	1	0	0	0	0	0	0	0	0	0	0
O14603	0	0	0	0	0	0	0	0	0	0	0	0	0	1	1	0	0	0	0	0	0	0	0	0	0	0	0	0	0	0	0	0	0	0	0	0	0	0	1	0	0	0	0	0	0	0	0	0	0
O14604	0	0	0	0	0	0	0	0	0	0	0	0	0	1	1	0	0	0	0	0	0	0	0	0	0	0	0	0	0	0	0	0	0	0	0	0	0	0	1	0	0	0	0	0	0	0	0	0	0
O14607	0	0	0	0	0	0	0	0	0	1	0	0	0	0	1	0	1	0	0	0	1	0	0	0	0	0	0	0	0	0	0	0	0	0	0	0	0	0	1	0	0	0	0	0	0	0	0	1	0
O14609	0	0	0	0	0	0	0	0	0	0	0	0	0	0	0	0	0	0	0	0	0	0	0	0	0	0	0	0	0	0	0	0	0	0	0	0	0	0	1	0	0	0	0	0	0	0	0	0	0
O14610	0	0	0	0	0	0	0	0	0	0	0	0	0	0	0	0	0	0	0	0	0	0	0	0	0	0	0	0	0	0	0	0	0	0	0	0	0	0	1	0	0	0	0	0	0	0	0	0	0
O14613	0	0	0	0	0	0	0	0	0	0	0	0	0	1	1	0	1	0	0	0	0	0	0	0	0	0	0	0	0	0	0	0	0	0	0	0	0	0	1	0	0	0	0	0	0	0	0	1	0
O14617	0	0	0	0	0	0	0	0	0	0	0	0	0	0	1	0	1	0	0	0	0	0	0	0	0	0	0	0	0	0	0	0	0	0	0	0	0	0	1	0	0	0	0	0	0	0	0	1	0
O14618	0	0	0	0	0	0	0	0	0	0	0	0	0	1	1	0	1	0	0	0	0	0	0	0	0	0	0	0	0	0	0	0	0	0	0	0	0	0	1	0	0	0	0	0	0	0	0	1	0
O14625	0	0	0	0	0	0	0	0	0	0	0	0	0	0	1	0	0	0	0	0	0	0	0	0	0	0	0	0	0	0	0	0	0	0	0	0	0	0	1	0	0	0	0	0	0	0	0	0	0
O14626	0	0	0	0	0	0	0	0	0	0	0	0	0	0	0	0	0	0	0	0	0	0	0	1	0	0	0	0	0	0	0	0	0	0	0	0	0	0	0	0	0	0	0	0	0	0	0	0	0
O14627	0	0	0	0	0	0	0	0	0	0	0	0	0	0	0	0	0	0	0	0	0	0	0	0	0	0	0	0	0	0	0	0	0	0	0	0	0	0	1	0	0	0	0	0	0	0	0	0	0
O14628	0	1	0	0	1	0	0	0	0	0	0	0	0	0	0	0	1	0	0	0	0	0	0	0	0	0	0	0	0	0	0	0	0	0	0	0	0	0	1	0	0	0	0	0	0	0	0	1	0
O14633	0	0	0	0	0	0	0	0	0	0	0	0	0	0	0	0	0	0	0	0	0	0	0	0	0	0	0	0	0	0	0	0	0	0	0	0	0	0	1	0	0	0	0	0	0	0	0	0	0
O14638	0	0	0	0	0	0	0	0	1	0	0	0	0	0	0	0	1	0	0	0	0	0	0	0	0	1	0	0	0	0	0	0	0	0	0	0	0	0	1	0	0	0	0	0	0	0	0	1	0
O14639	0	0	0	0	0	0	0	0	0	0	0	0	0	0	1	0	1	0	0	0	0	0	0	0	0	0	0	0	0	0	0	0	0	0	0	0	0	0	1	0	0	0	1	0	1	0	0	1	0
O14640	0	0	0	0	0	0	0	0	0	0	0	0	0	1	1	0	1	0	0	0	0	0	0	0	0	0	0	0	0	0	0	0	0	0	0	0	0	0	1	0	0	0	0	0	0	0	0	1	0
O14641	0	1	1	0	0	0	0	0	0	0	0	0	0	0	1	0	1	0	0	0	0	0	0	0	0	0	0	0	0	0	0	0	0	0	0	0	1	0	1	0	0	0	0	0	0	0	0	1	0
O14645	0	0	0	0	0	0	0	0	0	0	0	0	0	1	1	0	0	0	0	0	0	0	0	0	0	0	0	0	0	0	0	0	0	0	0	0	0	0	1	0	0	0	0	0	0	0	0	0	0
O14646	1	0	0	0	0	0	0	0	1	1	0	0	0	1	1	0	1	0	0	1	0	0	0	0	0	1	0	0	0	0	0	0	0	0	0	0	1	0	1	0	0	0	0	0	0	0	0	1	0
O14647	0	0	0	0	0	0	0	0	1	1	0	0	0	1	1	0	1	0	0	1	0	0	0	0	0	1	0	0	0	0	0	0	0	0	0	0	0	0	1	0	0	0	0	0	0	0	0	1	0
O14649	1	0	0	0	0	0	0	0	0	0	0	0	0	0	1	0	0	0	0	0	0	0	0	0	0	0	1	0	1	0	0	0	0	0	0	0	0	0	1	0	0	0	0	0	0	0	0	0	0
O14653	0	1	0	0	0	1	0	0	0	0	0	0	0	0	1	0	1	0	0	0	0	0	0	0	0	0	0	0	0	0	0	0	0	0	0	0	0	0	1	0	0	0	0	0	0	0	0	0	0
O14654	0	1	0	0	1	0	0	0	0	0	0	0	0	1	1	0	1	0	0	0	0	0	0	0	0	0	0	0	0	0	0	0	0	0	0	0	0	0	1	0	0	0	0	0	0	0	0	1	0
O14656	0	0	0	0	0	0	0	0	0	0	0	0	0	1	0	0	1	0	0	0	0	0	0	0	0	0	0	0	0	0	0	0	0	0	0	0	0	0	1	0	1	0	0	0	0	0	0	0	0
O14657	0	0	0	0	0	0	0	0	0	0	0	0	0	0	0	0	0	0	0	0	0	0	0	0	0	0	0	0	0	0	0	0	0	0	0	0	0	0	1	0	0	0	0	0	0	0	0	0	0
O14662	0	0	0	0	0	0	0	0	0	0	0	0	0	0	1	0	1	0	0	0	0	0	0	0	0	0	0	0	0	0	0	0	0	0	0	0	1	0	1	0	0	0	0	0	0	0	0	1	0
O14668	0	0	0	0	0	0	0	0	0	0	0	0	0	0	1	0	1	0	0	0	0	0	0	0	0	0	0	0	0	0	0	0	0	0	0	0	0	0	1	0	0	0	0	0	0	0	0	1	0
O14669	0	0	0	0	0	0	0	0	0	0	0	0	0	1	1	0	0	0	0	0	0	0	0	0	0	0	0	0	0	0	0	0	0	0	0	0	0	0	1	0	0	0	0	0	0	0	0	0	0
O14672	0	0	0	0	0	0	0	0	1	0	0	0	0	0	1	0	1	0	0	0	0	0	0	0	0	1	0	0	0	0	0	0	0	0	0	0	1	0	1	0	1	0	0	0	0	0	0	0	0
O14678	0	0	0	0	0	0	0	0	0	0	0	0	0	0	1	0	1	0	0	0	0	0	0	0	0	0	0	0	0	0	0	0	0	0	0	0	0	0	1	0	0	0	0	0	0	0	0	0	0
O14681	0	0	0	0	0	0	0	0	0	0	0	0	0	0	1	0	1	0	0	0	0	0	0	0	0	0	0	0	0	0	0	0	0	0	0	0	0	0	1	0	0	0	0	0	0	0	0	1	0
O14682	0	0	0	0	0	0	0	0	0	0	0	0	0	0	1	0	1	0	0	0	0	0	0	0	0	0	0	0	0	0	0	0	0	0	0	0	0	0	1	0	0	0	0	0	0	0	0	1	0
O14683	0	0	0	0	0	0	0	0	0	0	0	0	0	0	1	0	1	0	0	0	0	0	0	0	0	0	0	0	0	0	0	0	0	0	0	0	1	0	0	0	0	0	0	0	0	0	0	1	0
O14684	0	0	0	0	0	0	0	0	1	0	0	0	0	0	1	0	0	0	0	0	0	0	0	0	0	0	0	0	0	1	0	0	0	0	0	0	0	0	1	0	0	0	0	0	0	0	0	0	0
O14686	0	1	0	0	1	0	0	0	1	1	0	0	0	0	1	0	1	0	0	0	1	0	0	0	0	0	0	0	0	0	0	0	0	0	0	0	0	0	1	0	0	0	0	0	0	0	0	1	0
O14709	0	0	0	0	0	0	0	0	0	0	0	0	0	1	1	0	0	0	0	0	0	0	0	0	0	0	0	0	0	0	0	0	0	0	0	0	0	0	0	0	0	0	0	0	0	0	0	0	0
O14713	0	0	0	0	0	0	0	0	0	0	0	0	0	0	1	0	1	0	0	0	0	0	0	0	0	0	0	0	0	0	0	0	0	0	0	0	0	0	1	0	0	0	0	0	0	0	0	1	0
O14715	0	0	0	0	0	0	0	0	0	0	0	0	0	0	0	0	1	0	0	0	0	0	0	0	0	0	0	0	0	0	0	0	0	0	0	0	0	0	1	0	0	0	1	0	1	0	0	1	0
O14717	1	0	0	0	0	0	0	0	1	0	0	0	0	1	1	0	0	0	0	0	0	0	0	0	0	0	0	0	0	0	0	0	0	0	0	0	0	0	1	0	0	0	0	0	0	0	0	0	0
O14718	0	0	0	0	0	0	0	0	0	0	0	0	0	0	1	0	0	0	0	0	0	0	0	1	0	0	0	0	0	0	0	0	0	0	0	0	0	0	1	0	0	0	0	0	0	0	0	0	0
O14727	1	0	0	0	0	0	0	0	0	0	0	0	0	0	1	0	1	0	0	0	0	0	0	0	0	0	0	0	0	0	0	0	0	0	0	0	1	0	1	0	0	0	0	0	0	0	0	1	0
O14730	0	0	0	0	0	0	0	0	1	0	0	0	0	0	1	0	1	0	0	0	0	0	0	0	0	0	0	0	0	0	1	0	0	0	0	0	0	0	1	0	0	0	0	0	0	0	0	1	0
O14732	1	0	0	0	0	0	0	0	1	0	0	0	0	0	0	0	1	0	0	0	0	0	0	0	0	1	0	0	0	0	0	0	0	0	0	0	0	0	1	0	0	0	0	0	0	0	1	1	0
O14733	0	1	1	0	0	0	0	0	1	0	0	0	0	0	1	0	1	0	0	0	0	0	0	0	0	0	0	0	0	0	1	0	0	0	0	0	1	0	1	0	0	0	0	0	0	0	0	1	0
O14734	0	1	0	0	1	0	0	0	1	0	0	0	0	1	1	0	1	0	0	0	0	0	0	0	0	1	0	0	0	0	0	0	0	0	0	0	0	0	1	0	0	0	0	0	0	0	0	0	0
O14735	0	0	0	0	0	0	0	0	1	0	0	0	0	1	1	0	1	0	0	0	0	0	0	0	0	0	0	0	0	0	0	0	0	0	0	0	0	0	1	0	0	0	0	0	0	0	0	0	0
O14737	0	1	1	0	1	0	0	0	0	0	0	0	0	0	0	0	1	0	0	0	0	0	0	0	0	0	0	0	0	0	0	0	0	0	0	0	0	0	1	0	0	0	0	0	0	0	0	1	0
O14744	0	1	1	0	1	0	0	0	1	1	0	0	0	0	0	0	1	0	0	0	1	0	0	0	0	0	0	0	0	0	0	0	0	0	0	0	1	0	1	0	0	0	0	0	0	0	0	1	0
O14745	0	1	0	0	1	0	1	0	0	0	0	0	0	1	1	0	1	0	0	0	0	0	0	0	0	0	0	0	0	0	0	0	0	0	0	0	0	0	1	0	0	0	0	0	0	0	0	1	0
O14746	1	0	0	0	0	0	0	0	1	0	0	0	0	1	1	0	1	0	0	0	0	0	0	0	0	0	0	0	0	0	0	0	0	0	0	0	1	0	1	0	0	0	0	0	0	0	0	1	0
O14753	0	0	0	0	0	0	0	0	0	0	0	0	0	1	1	0	0	0	0	0	0	0	0	0	0	0	0	0	0	0	0	0	0	0	0	0	0	0	1	0	0	0	0	0	0	0	0	0	0
O14756	1	0	0	0	0	0	0	0	1	0	0	0	0	0	1	0	0	1	0	0	0	0	0	0	0	0	0	0	0	0	0	0	0	0	0	0	0	0	1	0	0	0	0	0	0	0	0	0	0
O14757	0	0	0	0	0	0	0	0	1	1	0	0	0	0	1	0	1	0	0	0	1	0	0	0	0	0	0	0	0	0	1	0	0	0	0	0	1	0	1	0	0	0	0	0	0	0	0	1	0
O14763	0	0	0	0	0	0	0	0	0	0	0	0	0	0	1	0	1	0	0	0	0	0	0	0	0	0	0	0	0	0	0	0	0	0	0	0	1	0	1	0	0	0	0	0	0	0	0	0	0
O14764	1	0	0	0	0	0	0	0	0	0	0	0	0	0	1	0	1	0	0	0	0	0	0	0	0	0	1	1	0	0	0	0	0	0	0	0	0	0	1	0	0	0	0	0	0	0	0	0	0
O14770	0	0	0	0	0	0	0	0	0	0	0	0	0	0	1	0	1	0	0	0	0	0	0	0	0	0	0	0	0	0	0	0	0	0	0	0	1	0	1	0	0	0	0	0	0	0	0	1	0
O14771	0	0	0	0	0	0	0	0	0	0	0	0	0	0	0	0	0	0	0	0	0	0	0	0	0	0	0	0	0	0	0	0	0	0	0	0	0	0	1	0	0	0	0	0	0	0	0	0	0
O14772	0	1	1	0	0	0	0	0	1	0	0	0	0	1	1	0	1	0	0	0	0	0	0	0	0	0	0	0	0	0	0	0	0	0	0	0	0	0	1	0	0	0	0	0	0	0	0	1	0
O14773	0	0	0	0	0	0	0	0	1	0	0	0	0	0	1	0	1	0	0	0	0	0	0	0	0	1	0	0	0	0	0	0	0	0	0	0	0	0	1	0	1	0	0	0	0	0	0	1	0
O14775	0	0	0	0	0	0	0	0	0	0	0	0	0	0	1	0	0	0	0	0	0	0	0	0	0	0	0	0	0	0	0	0	0	0	0	0	0	0	1	0	0	0	0	0	0	0	0	0	0
O14776	0	1	0	0	1	0	0	0	0	0	0	0	0	0	0	1	1	0	0	0	0	0	0	0	0	0	0	0	0	0	0	0	0	0	0	0	0	0	1	0	0	0	0	0	0	0	0	1	0
O14777	0	1	0	0	1	0	0	0	0	0	0	0	0	1	1	0	1	0	0	0	0	0	0	0	0	0	0	0	0	0	0	0	0	0	0	0	0	0	1	0	0	0	0	0	0	0	0	1	0
O14782	0	0	0	0	0	0	0	0	0	0	1	0	0	0	1	0	1	0	0	0	0	0	0	0	0	0	0	0	0	0	0	0	0	0	0	0	0	0	1	0	0	0	0	0	0	0	0	1	0
O14786	1	0	0	0	0	0	0	0	0	0	0	0	0	0	1	0	1	0	0	0	0	0	0	0	0	0	0	0	0	0	0	0	0	0	0	0	1	0	1	0	1	0	1	0	1	0	0	1	0
O14787	0	1	0	0	1	0	0	0	0	0	0	0	0	0	1	0	1	0	0	0	0	0	0	0	0	0	0	0	0	0	0	0	0	0	0	0	0	0	1	0	0	0	0	0	0	0	0	1	0
O14788	1	0	0	0	0	0	0	0	0	0	0	0	0	0	1	0	0	0	0	0	0	0	0	0	0	0	0	0	0	0	0	0	0	0	0	0	1	0	1	0	0	0	0	0	0	0	0	0	0
O14791	0	0	0	0	0	0	0	0	0	0	0	0	0	0	1	0	1	0	0	0	0	0	0	0	0	0	0	0	0	0	0	0	0	0	0	0	0	0	1	0	1	0	0	0	0	0	0	1	0
O14792	0	0	0	0	0	0	0	0	1	0	0	0	0	0	1	0	1	0	0	0	0	0	0	0	0	0	0	0	0	0	0	0	0	0	0	0	0	0	1	0	0	0	0	0	0	0	0	0	0
O14793	0	0	0	0	0	0	0	0	0	0	0	0	0	0	1	0	0	0	0	0	0	0	0	0	0	0	0	0	0	0	0	0	0	0	0	0	0	0	1	0	0	0	0	0	0	0	0	0	0
O14795	0	0	0	0	0	0	0	0	0	0	0	0	0	1	1	0	1	0	0	0	0	0	0	0	0	0	0	0	0	0	0	0	0	0	0	0	0	0	1	0	0	0	0	0	0	0	0	1	0
O14796	0	0	0	0	0	0	0	0	0	0	0	0	0	0	0	0	0	0	0	0	0	0	0	0	0	0	0	0	0	0	0	0	0	0	0	0	0	0	1	0	0	0	0	0	0	0	0	0	0
O14798	0	0	0	0	0	0	0	0	0	0	0	0	0	0	1	0	0	0	0	0	0	0	0	0	0	0	0	0	0	0	0	0	0	0	0	0	0	0	1	0	0	0	0	0	0	0	0	0	0
O14802	0	1	0	0	1	0	0	0	1	0	0	0	0	0	0	0	1	0	0	0	0	0	0	0	0	0	0	0	0	0	0	0	0	0	0	0	0	0	1	0	0	0	0	0	0	0	0	1	0
O14804	0	0	0	0	0	0	0	0	0	0	0	0	0	0	1	0	0	0	0	0	0	0	0	1	0	0	0	0	0	0	0	0	0	0	0	0	0	0	1	0	0	0	0	0	0	0	0	0	0
O14807	0	0	0	0	0	0	0	0	0	0	0	0	0	0	1	0	0	0	0	0	0	0	0	0	1	0	0	0	0	0	0	0	0	0	0	0	0	0	1	0	0	0	0	0	0	0	0	0	0
O14810	0	0	0	0	0	0	0	0	0	0	0	0	0	0	0	0	1	0	0	0	0	0	0	0	0	0	0	0	0	0	0	0	0	0	0	0	0	0	1	0	0	0	0	0	0	0	0	1	0
O14813	0	0	0	0	0	0	0	0	0	0	0	0	0	1	1	0	1	0	0	0	0	0	0	0	0	0	0	0	0	0	0	0	0	0	0	0	0	0	1	0	0	0	0	0	0	0	0	1	0
O14815	0	0	0	0	0	0	0	0	0	0	0	0	0	0	1	0	0	0	0	0	0	0	0	0	0	0	0	0	0	0	0	0	0	0	0	0	0	0	1	0	0	0	0	0	0	0	0	0	0
O14817	0	0	0	0	0	0	0	0	0	0	0	0	0	0	1	0	1	0	0	0	0	0	0	0	0	0	0	0	0	0	0	0	0	0	0	0	0	0	1	0	1	0	0	0	0	0	0	0	0
O14818	0	1	0	0	1	0	1	0	1	0	0	0	0	0	0	0	1	0	0	0	0	0	0	0	0	1	0	0	0	0	0	0	0	0	0	0	0	0	1	0	0	0	0	0	0	0	0	1	0
O14827	0	1	0	0	1	0	0	0	0	0	0	0	0	0	0	0	1	0	0	0	0	0	0	0	0	0	0	0	0	0	0	0	0	0	0	0	0	0	1	0	0	0	0	0	0	0	0	1	0
O14828	0	0	0	0	0	0	0	0	0	0	0	0	0	1	0	0	1	0	0	0	0	0	0	0	0	0	0	0	0	0	0	0	0	0	0	0	0	0	1	0	0	0	0	0	0	0	0	1	0
O14829	0	0	0	0	0	0	0	0	1	0	0	0	0	1	1	0	1	0	0	0	0	0	0	0	0	1	0	0	0	0	0	0	0	0	0	0	0	0	1	0	0	0	0	0	0	0	1	1	0
O14830	0	0	0	0	0	0	0	0	1	0	0	0	0	0	0	0	1	0	0	0	0	0	0	0	0	1	0	0	0	0	0	0	0	0	0	0	0	0	1	0	0	0	0	0	0	0	1	1	0
O14832	1	0	0	0	0	0	0	0	1	0	0	0	0	0	1	0	1	1	0	0	0	0	0	0	0	0	0	0	0	0	0	0	0	0	0	0	0	1	1	0	0	0	0	0	0	0	0	1	0
O14836	0	0	0	0	0	0	0	0	0	0	0	0	0	0	1	0	0	0	0	0	0	0	0	0	0	0	0	0	0	0	0	0	0	0	0	0	0	0	1	0	0	0	0	0	0	0	0	0	0
O14841	0	0	0	0	0	0	0	0	1	0	0	0	0	1	1	0	1	0	0	0	0	0	0	0	0	1	0	0	0	0	0	0	0	0	0	0	0	0	1	0	0	0	0	0	0	0	0	1	0
O14842	1	0	0	0	0	0	0	0	0	0	0	0	0	0	0	0	0	0	0	0	0	0	0	1	0	0	0	0	0	0	0	0	0	0	0	0	0	0	1	0	0	0	0	0	0	0	0	0	0
O14843	0	0	0	0	0	0	0	0	0	0	0	0	0	0	1	0	0	0	0	0	0	0	0	1	0	0	0	0	0	0	0	0	0	0	0	0	0	0	1	0	0	0	0	0	0	0	0	0	0
O14862	0	0	0	0	0	0	0	0	0	0	0	0	0	0	1	1	0	0	0	0	0	0	0	0	0	0	0	0	0	0	0	0	0	0	0	0	0	0	1	0	0	0	0	0	0	0	0	0	0
O14863	0	0	0	0	0	0	0	0	0	0	0	0	0	0	1	0	0	0	0	0	0	0	0	0	0	0	0	0	0	0	0	0	0	0	0	0	0	0	1	0	0	0	0	0	0	0	0	0	0
O14867	0	0	0	0	0	0	0	0	0	0	0	0	0	0	1	0	1	0	0	0	0	0	0	0	0	0	0	0	0	0	0	0	0	0	0	0	1	0	1	0	0	0	0	0	0	0	0	1	0
O14874	0	1	0	0	1	0	0	0	1	0	0	0	0	1	0	0	1	0	0	0	0	0	0	0	0	0	0	0	0	0	1	0	0	0	0	0	0	1	1	0	0	0	0	0	0	0	0	1	0
O14879	0	0	0	0	0	0	0	0	0	0	0	0	0	1	1	0	1	0	0	0	0	0	0	0	0	0	0	0	0	0	0	0	0	0	0	0	0	0	1	0	0	0	0	0	0	0	0	1	0
O14880	1	0	0	0	0	0	0	0	1	0	0	0	0	0	0	0	1	0	0	0	0	0	0	0	0	0	0	0	0	0	0	0	0	0	0	0	0	1	1	0	0	0	0	0	0	0	0	1	0
O14893	0	0	0	0	0	0	0	0	0	0	0	0	0	0	1	0	1	0	0	0	0	0	0	0	0	0	0	0	0	0	0	0	0	0	0	0	0	0	1	0	0	0	0	0	0	0	0	1	0
O14894	0	0	0	0	0	0	0	0	0	0	0	0	0	1	1	0	0	0	0	0	0	0	0	0	0	0	0	0	0	0	0	0	0	0	0	0	0	0	1	0	0	0	0	0	0	0	0	0	0
O14896	0	0	0	0	0	0	0	0	0	0	0	0	0	1	1	0	1	0	0	0	0	0	0	0	0	0	0	0	0	0	0	0	0	0	0	0	0	0	1	0	0	0	0	0	0	0	0	1	0
O14901	0	0	0	0	0	0	0	0	0	0	0	0	0	1	1	0	1	0	0	0	0	0	0	0	0	0	0	0	0	0	0	0	0	0	0	0	1	0	1	0	0	0	0	0	0	0	0	1	0
O14904	0	0	0	0	0	0	0	0	0	0	0	0	0	0	0	0	0	0	0	0	0	0	0	0	0	0	0	0	0	0	0	0	0	0	0	0	0	0	1	0	0	0	0	0	0	0	0	0	0
O14905	0	0	0	0	0	0	0	0	0	0	0	0	0	0	0	0	0	0	0	0	0	0	0	0	0	0	0	0	0	0	0	0	0	0	0	0	1	0	1	0	0	0	0	0	0	0	0	0	0
O14907	0	0	0	0	0	0	0	0	0	0	0	0	0	0	1	0	1	0	0	0	0	0	0	0	0	0	0	0	0	0	0	0	0	0	0	0	0	0	1	0	0	0	0	0	0	0	0	1	0
O14908	0	0	0	0	0	0	0	0	0	0	0	0	0	0	1	0	1	0	0	0	0	0	0	0	0	0	0	0	0	0	0	0	0	0	0	0	0	0	1	0	0	0	0	0	0	0	0	1	0
O14910	0	0	0	0	0	0	0	0	0	0	0	0	0	1	1	0	0	0	0	0	0	0	0	0	0	0	0	0	0	0	0	0	0	0	0	0	1	0	1	0	0	0	0	0	0	0	0	0	0
O14917	0	0	0	0	0	0	0	0	0	0	0	0	0	1	1	0	0	0	0	0	0	0	0	0	0	0	0	0	0	0	0	0	0	0	0	0	0	0	1	0	0	0	0	0	0	0	0	0	0
O14920	1	1	0	0	1	0	0	1	1	0	0	0	0	0	1	0	1	0	0	0	0	0	0	0	0	0	0	0	0	0	1	0	0	0	0	0	1	0	1	0	0	0	1	0	1	0	0	1	0
O14921	0	0	0	0	0	0	0	0	0	0	0	0	0	1	1	0	1	0	0	0	0	0	0	0	0	0	0	0	0	0	0	0	0	0	0	0	0	0	1	0	0	0	0	0	0	0	0	1	0
O14924	0	0	0	0	0	0	0	0	0	0	0	0	0	0	1	0	1	0	0	0	0	0	0	0	0	0	0	0	0	0	0	0	0	0	0	0	0	0	1	0	0	0	0	0	0	0	0	1	0
O14925	0	0	0	0	0	0	0	0	0	0	0	0	0	0	0	0	0	0	0	0	0	0	0	0	0	0	0	0	0	0	0	0	0	0	0	0	0	1	1	0	0	0	0	0	0	0	0	0	0
O14926	0	0	0	0	0	0	0	0	0	0	0	0	0	0	1	0	0	0	0	0	0	0	0	0	0	0	0	0	0	0	0	0	0	0	0	0	0	0	1	0	0	0	0	0	0	0	0	0	0
O14929	0	1	1	0	0	0	0	0	1	1	0	0	0	0	0	0	1	0	0	0	1	0	0	0	0	0	0	0	0	0	0	0	0	0	0	0	0	0	1	0	0	0	0	0	0	0	0	1	0
O14931	0	0	0	0	0	0	0	0	0	0	0	0	0	0	1	0	0	0	0	0	0	0	0	0	0	0	0	0	0	0	0	0	0	0	0	0	0	0	1	0	0	0	0	0	0	0	0	0	0
O14933	0	0	0	0	0	0	0	0	1	0	0	0	0	1	1	0	0	0	0	0	0	0	0	0	0	0	0	0	0	0	0	0	0	0	0	0	0	0	1	0	0	0	0	0	0	0	0	0	0
O14936	0	0	0	0	0	0	0	0	1	0	0	0	0	0	1	0	1	0	0	0	0	0	0	0	0	0	0	0	0	0	1	0	0	0	0	0	1	0	1	0	0	0	0	0	0	0	0	1	0
O14939	1	0	0	0	0	0	0	0	1	0	0	0	0	1	1	0	1	0	0	0	0	0	0	0	0	1	0	0	0	0	0	0	0	0	0	0	1	0	1	0	0	0	0	0	0	0	0	1	0
O14944	0	0	0	0	0	0	0	0	0	0	0	0	0	1	1	0	0	0	0	0	0	0	0	0	0	0	0	0	0	0	0	0	0	0	0	0	0	0	1	0	0	0	0	0	0	0	0	0	0
O14948	0	0	0	0	0	0	0	0	0	0	0	0	0	0	1	0	0	0	0	0	0	0	0	0	0	0	0	0	0	0	0	0	0	0	0	0	0	0	1	0	0	0	0	0	0	0	0	0	0
O14949	0	0	0	0	0	0	0	0	0	0	0	0	0	0	0	0	1	0	0	0	0	0	0	0	0	0	0	0	0	0	0	0	0	0	0	0	0	1	1	0	0	0	0	0	0	0	0	0	0
O14950	0	0	0	0	0	0	0	0	0	0	0	0	0	1	1	0	1	0	0	0	0	0	0	0	0	0	0	0	0	0	0	0	0	0	0	0	0	0	1	0	0	0	0	0	0	0	0	1	0
O14957	0	0	0	0	0	0	0	0	0	0	0	0	0	0	0	0	0	0	0	0	0	0	0	0	0	0	0	0	0	0	0	0	0	0	0	0	0	1	1	0	0	0	0	0	0	0	0	0	0
O14958	0	0	0	0	0	0	0	0	0	0	0	0	0	0	1	0	1	0	0	0	0	0	0	0	0	0	0	0	0	0	0	0	0	0	0	0	0	0	1	0	0	0	0	0	0	0	0	1	0
O14960	0	0	0	0	0	0	0	0	0	0	0	0	0	0	1	0	0	0	0	0	0	0	0	0	0	0	0	0	0	0	0	0	0	0	0	0	0	0	1	0	0	0	0	0	0	0	0	0	0
O14964	0	1	0	0	1	0	0	0	0	0	0	0	0	0	0	0	1	0	0	0	0	0	0	0	0	0	0	0	0	0	0	0	0	0	0	0	1	0	1	0	0	0	0	0	0	0	0	1	0
O14965	0	0	0	0	0	0	0	0	1	1	0	0	0	0	1	0	1	0	0	0	1	0	0	0	0	0	0	0	0	0	1	0	0	0	0	0	0	0	1	0	0	0	0	0	0	0	0	1	0
O14966	0	0	0	0	0	0	0	0	0	0	0	0	0	0	1	0	1	0	0	0	0	0	0	0	1	0	0	0	0	0	0	0	0	0	0	0	0	0	1	0	0	0	0	0	0	0	0	1	0
O14967	0	0	0	0	0	0	0	0	0	0	0	0	0	1	1	0	1	0	0	0	0	0	0	0	0	0	0	0	0	0	0	0	0	0	0	0	0	0	1	0	0	0	0	0	0	0	0	1	0
O14972	0	1	0	0	1	0	0	0	0	0	0	0	0	0	1	0	1	0	0	0	0	0	0	0	0	0	0	0	0	0	0	0	0	0	0	0	0	0	1	0	0	0	0	0	0	0	0	0	0
O14974	0	0	0	0	0	0	0	0	0	0	0	0	0	0	1	0	1	0	0	0	0	0	0	0	0	0	0	0	0	0	0	0	0	0	0	0	0	0	1	0	0	0	0	0	0	0	0	1	0
O14975	0	0	0	0	0	0	0	0	1	0	0	0	0	0	1	0	1	0	0	0	0	0	0	0	0	0	0	0	0	0	0	1	0	0	0	0	0	0	1	0	0	0	0	0	0	0	0	1	0
O14976	0	1	0	0	0	0	1	0	1	0	0	0	0	0	1	0	1	0	0	0	0	0	0	0	0	0	0	0	0	0	1	0	0	0	0	0	0	0	1	0	0	0	0	0	0	0	0	1	0
O14977	0	0	0	0	0	0	0	0	0	0	0	0	0	0	1	0	1	0	0	0	0	0	0	0	0	0	0	0	0	0	0	0	0	0	0	0	1	0	1	0	0	0	0	0	0	0	0	0	0
O14978	0	0	0	0	0	0	0	0	0	0	0	0	0	0	0	0	0	0	0	0	0	0	0	0	0	0	0	0	0	0	0	0	0	0	0	0	0	0	1	0	0	0	0	0	0	0	0	0	0
O14979	0	1	0	0	1	0	0	0	0	0	0	0	0	0	1	0	1	0	0	0	0	0	0	0	0	0	0	0	0	0	0	0	0	1	1	1	0	0	1	0	0	0	0	0	0	0	0	1	0
O14980	0	1	0	0	1	0	0	0	0	0	0	0	0	1	1	0	1	0	0	0	0	0	0	0	0	0	0	0	0	0	0	0	0	0	0	0	0	0	1	0	0	0	0	0	0	0	0	1	0
O14981	0	0	0	0	0	0	0	0	0	0	0	0	0	0	0	0	1	0	0	0	0	0	0	0	0	0	0	0	0	0	0	0	0	0	0	0	0	0	1	0	0	0	0	0	0	0	0	1	0
O14983	0	0	0	0	0	0	0	0	1	0	1	0	0	0	1	0	1	0	0	0	0	0	0	0	0	1	0	0	0	0	0	0	0	0	0	0	0	0	1	0	0	0	0	0	0	0	0	1	0
O14986	0	0	0	0	0	0	0	0	1	0	0	0	0	0	1	0	1	0	0	0	0	0	0	0	0	0	0	0	0	0	0	0	0	0	0	0	0	0	1	0	0	0	0	0	0	0	0	1	0
O14990	0	0	0	0	0	0	0	0	0	0	0	0	0	0	1	0	0	0	0	0	0	0	0	0	0	0	0	0	0	0	0	0	0	0	0	0	0	0	0	0	0	0	0	0	0	0	0	0	0
O14994	0	0	0	0	0	0	0	0	0	0	0	0	0	0	1	0	1	0	0	0	0	0	0	0	0	0	0	0	0	0	0	0	0	0	0	0	0	0	1	0	0	0	0	0	0	0	0	1	0
O15013	0	0	0	0	0	0	0	0	0	0	0	0	0	0	1	0	1	0	0	0	0	0	0	0	0	0	0	0	0	0	0	0	0	0	0	0	0	0	1	0	0	0	0	0	0	0	0	1	0
O15014	0	0	0	0	0	0	0	0	0	0	0	0	0	0	1	0	1	0	0	0	0	0	0	0	0	0	0	0	0	0	0	0	0	0	0	0	0	0	0	0	0	0	1	0	1	0	0	1	0
O15015	0	0	0	0	0	0	0	0	0	0	0	0	0	1	1	0	1	0	0	0	0	0	0	0	0	0	0	0	0	0	0	0	0	0	0	0	0	0	0	0	0	0	0	0	0	0	0	1	0
O15016	0	0	0	0	0	0	0	0	0	0	0	0	0	1	1	0	0	0	0	0	0	0	0	0	0	0	0	0	0	0	0	0	0	0	0	0	0	0	1	0	0	0	0	0	0	0	0	0	0
O15018	0	0	0	0	0	0	0	0	0	0	0	0	0	1	1	0	0	0	0	0	0	0	0	0	0	0	0	0	0	0	0	0	0	0	0	0	0	0	1	0	0	0	0	0	0	0	0	0	0
O15020	0	0	0	0	0	0	0	0	0	0	0	0	0	1	1	0	1	0	0	0	0	0	0	0	0	0	0	0	0	0	0	0	0	0	0	0	0	0	1	0	0	0	0	0	0	0	0	1	0
O15021	0	0	0	0	0	0	0	0	1	0	0	0	0	0	1	0	1	0	0	0	0	0	0	0	0	0	0	0	0	0	1	0	0	0	0	0	0	0	0	0	0	0	0	0	0	0	0	1	0
O15027	0	1	0	0	1	0	0	0	0	0	0	0	0	0	0	0	1	0	0	0	0	0	0	0	0	0	0	0	0	0	0	0	0	0	0	0	0	0	1	0	0	0	0	0	0	0	0	1	0
O15031	0	0	0	0	0	0	0	0	0	0	0	0	0	0	1	0	1	0	0	0	0	0	0	0	0	0	0	0	0	0	0	0	0	0	0	0	0	0	1	0	1	0	0	0	0	0	0	1	0
O15033	0	0	0	0	0	0	0	0	1	0	0	0	0	0	1	0	0	0	0	0	0	0	0	0	0	0	0	0	0	0	0	0	0	0	0	0	0	0	1	0	0	0	0	0	0	0	0	0	0
O15034	0	0	0	0	0	0	0	0	0	0	0	0	0	0	1	0	1	0	0	0	0	0	0	0	0	0	0	0	0	0	0	0	0	0	0	0	0	0	1	0	0	0	0	0	0	0	0	0	0
O15037	0	0	0	0	0	0	0	0	0	0	0	0	0	0	1	0	1	0	0	0	0	0	0	0	0	0	0	0	0	0	0	0	0	0	0	0	0	0	0	0	0	0	0	0	0	0	0	1	0
O15040	0	0	0	0	0	0	0	0	0	0	0	0	0	1	1	0	1	0	0	0	0	0	0	0	0	0	0	0	0	0	0	0	0	0	0	0	0	0	1	0	0	0	0	0	0	0	0	1	0
O15041	0	0	0	0	0	0	0	0	0	0	0	0	0	0	1	0	0	0	0	0	0	0	0	0	0	0	0	0	0	0	0	0	0	0	0	0	0	0	1	0	0	0	0	0	0	0	0	0	0
O15042	0	1	0	0	1	0	0	0	0	0	0	0	0	0	1	0	1	0	0	0	0	0	0	0	0	0	0	0	0	0	0	0	0	0	0	0	0	0	0	0	0	0	0	0	0	0	0	1	0
O15047	0	0	0	0	0	0	0	0	1	1	0	0	0	1	1	0	1	0	0	0	1	0	0	0	0	0	0	0	0	0	0	0	0	0	0	0	0	0	1	0	0	0	0	0	0	0	0	1	0
O15049	0	0	0	0	0	0	0	0	0	0	0	0	0	1	1	0	1	0	0	0	0	0	0	0	0	0	0	0	0	0	0	0	0	0	0	0	0	0	0	0	0	0	0	0	0	0	0	1	0
O15050	0	1	0	0	1	0	0	0	0	0	0	0	0	1	1	0	1	0	0	0	0	0	0	0	0	0	0	0	0	0	0	0	0	0	0	0	0	0	0	0	0	0	0	0	0	0	0	1	0
O15054	0	0	0	0	0	0	0	0	0	1	0	0	0	0	1	0	1	0	0	0	1	0	0	0	0	0	0	0	0	0	0	0	0	0	0	0	1	0	1	0	0	0	0	0	0	0	0	1	0
O15055	0	0	0	0	0	0	0	0	0	0	0	0	0	0	1	0	1	0	0	0	0	0	0	0	0	0	0	0	0	0	0	0	0	0	0	0	0	0	1	0	0	0	0	0	0	0	0	1	0
O15056	0	0	0	0	0	0	0	0	1	0	0	0	0	0	1	0	1	0	0	0	0	0	0	0	0	1	0	0	0	0	0	0	0	0	0	0	0	0	1	0	0	0	0	0	0	0	1	1	0
O15060	0	0	0	0	0	0	0	0	0	0	0	0	0	1	1	0	0	0	0	0	0	0	0	0	0	0	0	0	0	0	0	0	0	0	0	0	0	0	0	0	0	0	0	0	0	0	0	0	0
O15061	0	0	0	0	0	0	0	0	0	0	0	0	0	0	1	0	1	0	0	0	0	0	0	0	0	0	0	0	0	0	0	0	0	0	0	0	0	0	1	0	0	0	0	0	0	0	0	1	0
O15062	0	0	0	0	0	0	0	0	0	0	0	0	0	0	0	0	1	0	0	0	0	0	0	0	0	0	0	0	0	0	0	0	0	0	0	0	0	0	1	0	0	0	0	0	0	0	0	1	0
O15063	0	0	0	0	0	0	0	0	0	0	0	0	0	1	1	0	1	0	0	0	0	0	0	0	0	0	0	0	0	0	0	0	0	0	0	0	0	0	0	0	0	0	0	0	0	0	0	1	0
O15066	0	0	0	0	0	0	0	0	0	0	1	0	0	1	1	0	1	0	0	0	0	0	0	0	0	0	0	0	0	0	0	0	0	0	0	0	0	0	1	0	0	0	0	0	0	0	0	1	0
O15067	0	0	0	0	0	0	0	0	1	0	0	0	0	1	1	0	1	0	0	0	0	0	0	0	0	0	0	0	0	0	0	1	0	0	0	0	0	0	1	0	0	0	0	0	0	0	0	1	0
O15068	0	0	0	0	0	0	0	0	0	0	0	0	0	0	1	0	1	0	0	0	0	0	0	0	0	0	0	0	0	0	0	0	0	0	0	0	0	0	1	0	0	0	0	0	0	0	0	1	0
O15069	0	0	0	0	0	0	0	0	0	0	0	0	0	0	1	0	1	0	0	0	0	0	0	0	0	0	0	0	0	0	0	0	0	0	0	0	0	0	0	0	0	0	0	0	0	0	0	1	0
O15072	0	0	0	0	0	0	0	0	0	0	0	0	0	1	1	0	0	0	0	0	0	0	0	0	0	0	0	0	0	0	0	0	0	0	0	0	0	0	1	0	0	0	0	0	0	0	0	0	0
O15075	0	0	0	0	0	0	0	0	1	0	0	0	0	0	1	0	1	0	0	0	0	0	0	0	0	0	0	0	0	0	1	0	0	0	0	0	0	0	1	0	0	0	0	0	0	0	0	1	0
O15078	0	1	0	0	1	0	0	0	0	0	0	0	0	0	1	0	1	0	0	0	0	0	0	0	0	0	0	0	0	0	0	0	0	0	0	0	0	0	1	0	0	0	0	0	0	0	0	1	0
O15079	0	0	0	0	0	0	0	0	0	0	0	0	0	0	1	0	0	0	0	0	0	0	0	0	0	0	0	0	0	0	0	0	0	0	0	0	0	0	1	0	0	0	0	0	0	0	0	0	0
O15083	0	1	0	0	1	0	0	0	0	0	0	0	0	0	1	0	1	0	0	0	0	0	0	0	0	0	0	0	0	0	0	0	0	0	0	0	0	0	1	0	0	0	0	0	0	0	0	1	0
O15084	0	1	0	0	1	0	0	0	0	0	0	0	0	0	1	0	1	0	0	0	0	0	0	0	0	0	0	0	0	0	0	0	0	0	0	0	0	0	1	0	0	0	0	0	0	0	0	1	0
O15085	0	0	0	0	0	0	0	0	0	0	0	0	0	0	1	0	1	0	0	0	0	0	0	0	0	0	0	0	0	0	0	0	0	0	0	0	0	0	1	0	0	0	0	0	0	0	0	1	0
O15090	0	0	0	0	0	0	0	0	0	0	0	0	0	1	1	0	1	0	0	0	0	0	0	0	0	0	0	0	0	0	0	0	0	0	0	0	0	0	0	0	0	0	0	0	0	0	0	1	0
O15091	0	1	0	0	1	0	0	0	0	0	0	0	0	0	1	0	1	0	0	0	0	0	0	0	0	0	0	0	0	0	0	0	0	0	0	0	0	1	1	0	0	0	0	0	0	0	0	1	0
O15105	0	1	0	0	1	0	0	0	0	0	0	0	0	1	1	0	1	0	0	0	0	0	0	0	0	0	0	0	0	0	0	0	0	0	0	0	1	0	1	0	0	0	0	0	0	0	0	1	0
O15111	1	1	0	0	0	0	1	1	1	1	0	0	0	1	1	0	1	0	0	0	1	0	0	0	0	0	0	0	0	0	1	0	0	0	0	0	1	0	1	0	0	0	0	0	0	0	0	1	0
O15116	0	0	0	0	0	0	0	0	0	0	0	0	0	1	1	0	0	0	0	0	0	0	0	0	0	0	0	0	0	0	0	0	0	0	0	0	0	0	1	0	0	0	0	0	0	0	0	0	0
O15117	0	1	0	0	1	0	0	0	0	0	0	0	0	0	1	0	1	0	0	0	0	0	0	0	0	0	0	0	0	0	0	0	0	0	0	0	0	0	1	0	0	0	0	0	0	0	0	1	0
O15118	0	0	0	0	0	0	0	0	0	0	0	0	0	0	1	0	1	0	0	0	0	0	0	0	0	0	0	0	0	0	0	0	0	0	0	0	1	0	1	0	1	0	0	0	0	0	0	1	0
O15119	0	0	0	0	0	0	0	0	0	0	0	0	0	1	1	0	1	0	0	0	0	0	0	0	0	0	0	0	0	0	0	0	0	0	0	0	1	0	1	0	0	0	0	0	0	0	0	1	0
O15120	0	0	0	0	0	0	0	0	1	0	0	0	0	0	1	0	1	0	0	0	0	0	0	0	0	0	0	0	0	0	0	0	0	0	0	0	1	0	1	0	0	0	0	0	0	0	0	0	0
O15121	0	0	0	0	0	0	0	0	1	0	0	0	0	0	1	0	1	1	0	0	0	0	0	0	0	0	0	0	0	0	0	0	0	0	0	0	0	0	1	1	0	0	0	0	0	0	0	1	0
O15123	0	0	0	0	0	0	0	0	0	0	0	0	0	0	1	0	1	0	0	0	0	0	0	0	0	0	0	0	0	0	0	0	0	0	0	0	1	0	1	0	0	0	0	0	0	0	0	1	0
O15126	0	1	0	0	0	0	1	0	0	0	0	0	0	0	1	0	1	0	0	0	0	0	0	0	0	0	0	0	0	0	0	0	0	0	0	0	0	0	1	0	0	0	0	0	0	0	0	1	0
O15127	0	0	0	0	0	0	0	0	0	0	0	0	0	0	0	0	1	0	0	0	0	0	0	0	0	0	0	0	0	0	0	0	0	0	0	0	0	0	1	0	0	0	0	0	0	0	0	1	0
O15130	0	0	0	0	0	0	0	0	0	0	0	0	0	0	1	0	0	0	0	0	0	0	0	0	0	0	0	0	0	0	0	0	0	0	0	0	0	0	1	0	0	0	0	0	0	0	0	0	0
O15131	0	1	1	0	0	0	0	0	0	0	0	0	0	1	1	0	1	0	0	0	0	0	0	0	0	0	0	0	0	0	0	0	0	0	0	0	0	0	1	0	0	0	0	0	0	0	0	1	0
O15143	0	1	1	0	1	0	0	0	0	0	0	0	0	0	0	0	1	0	0	0	0	0	0	0	0	0	0	0	0	0	0	0	0	0	0	0	0	0	1	0	0	0	0	0	0	0	0	1	0
O15144	0	1	0	0	1	0	0	0	0	0	0	0	0	0	1	0	1	0	0	0	0	0	0	0	0	0	0	0	0	0	0	0	0	0	0	0	0	0	1	0	0	0	0	0	0	0	0	1	0
O15145	0	1	0	0	1	0	0	0	0	0	0	0	0	0	1	0	1	0	0	0	0	0	0	0	0	0	0	0	0	0	0	0	0	0	0	0	0	0	1	0	0	0	0	0	0	0	0	1	0
O15146	0	0	0	0	0	0	0	0	1	0	0	0	0	0	1	0	1	0	1	0	0	0	0	0	0	0	0	0	0	0	1	0	0	0	0	0	0	0	1	0	0	0	0	0	0	0	0	1	0
O15151	0	0	0	0	0	0	0	0	0	0	0	0	0	1	1	0	1	0	0	0	0	0	0	0	0	0	0	0	0	0	0	0	0	0	0	0	1	0	1	0	0	0	0	0	0	0	0	1	0
O15155	0	0	0	0	0	0	0	0	0	0	0	0	0	0	1	0	1	0	0	0	0	0	0	0	0	0	0	0	0	0	0	0	0	0	0	0	0	0	1	0	0	0	0	0	0	0	0	1	0
O15156	0	1	0	0	1	0	0	0	0	0	0	0	0	0	1	0	1	0	0	0	0	0	0	0	0	0	0	0	0	0	0	0	0	0	0	0	0	0	1	0	0	0	0	0	0	0	0	1	0
O15160	0	1	1	0	0	0	0	0	0	0	0	0	0	0	0	0	1	0	0	0	0	0	0	0	0	0	0	0	0	0	0	0	0	0	0	0	0	0	1	0	0	0	0	0	0	0	0	1	0
O15162	0	0	0	0	0	0	0	0	0	0	0	0	0	0	1	0	1	0	0	0	0	0	0	0	0	0	0	0	0	0	0	0	0	0	0	0	0	0	1	0	0	0	0	0	0	0	0	1	0
O15164	0	1	0	0	1	0	0	0	0	1	0	0	0	0	0	1	1	0	0	0	1	0	0	0	0	0	0	0	0	0	0	0	0	0	0	0	0	0	1	0	0	0	0	0	0	0	0	1	0
O15165	0	0	0	0	0	0	0	0	0	0	0	0	0	0	1	0	0	0	0	0	0	0	0	0	0	0	0	0	0	0	0	0	0	0	0	0	0	0	1	0	0	0	0	0	0	0	0	0	0
O15169	0	0	0	0	0	0	0	0	0	0	0	0	0	1	1	0	1	0	0	0	0	0	0	0	0	0	0	0	0	0	0	0	0	0	0	0	0	0	1	0	0	0	0	0	0	0	0	1	0
O15172	0	0	0	0	0	0	0	0	0	0	0	0	0	0	0	0	0	0	0	0	0	0	0	0	0	0	0	0	0	0	0	0	0	0	0	0	0	0	1	0	0	0	0	0	0	0	0	0	0
O15173	0	0	0	0	0	0	0	0	0	0	0	0	0	0	1	0	1	0	0	0	0	0	0	0	0	0	0	0	0	0	0	0	0	0	0	0	0	0	1	0	0	0	0	0	0	0	0	1	0
O15178	0	0	0	0	0	0	0	0	0	0	0	0	0	1	1	0	0	0	0	0	0	0	0	0	0	0	0	0	0	0	0	0	0	0	0	0	0	0	1	0	0	0	0	0	0	0	0	0	0
O15182	0	0	0	0	0	0	0	0	0	0	0	0	0	1	0	0	1	0	0	0	0	0	0	0	0	0	0	0	0	0	0	0	0	0	0	0	0	0	1	0	0	0	0	0	0	0	0	0	0
O15194	0	0	0	0	0	0	0	0	1	0	0	0	0	0	1	0	1	0	0	0	0	0	0	0	0	1	0	0	0	0	0	0	0	0	0	0	1	0	1	0	0	0	0	0	0	0	1	1	0
O15195	0	0	0	0	0	0	0	0	0	0	0	0	0	1	1	0	0	0	0	0	0	0	0	0	0	0	0	0	0	0	0	0	0	0	0	0	0	0	0	0	0	0	0	0	0	0	0	0	0
O15197	0	0	0	0	0	0	0	0	0	0	0	0	0	1	1	0	1	0	1	0	0	0	0	0	0	0	0	0	0	0	1	0	0	0	0	0	0	0	1	0	0	0	0	0	0	0	0	1	0
O15198	0	0	0	0	0	0	0	0	0	0	0	0	0	0	1	0	1	0	0	0	0	0	0	0	0	0	0	0	0	0	0	0	0	0	0	0	0	0	1	0	0	0	0	0	0	0	0	0	0
O15204	0	0	0	0	0	0	0	0	0	0	0	0	0	1	1	0	1	0	0	0	0	0	0	0	0	0	0	0	0	0	0	0	0	0	0	0	0	0	1	0	1	0	0	0	0	0	0	0	0
O15205	0	0	0	0	0	0	0	0	0	0	0	0	0	0	0	0	1	0	0	0	0	0	0	0	0	0	0	0	0	0	0	0	0	0	0	0	0	0	1	0	0	0	0	0	0	0	0	1	0
O15209	0	0	0	0	0	0	0	0	0	0	0	0	0	1	1	0	1	0	0	0	0	0	0	0	0	0	0	0	0	0	0	0	0	0	0	0	0	0	1	0	0	0	0	0	0	0	0	1	0
O15211	0	0	0	0	0	0	0	0	0	0	0	0	0	0	1	0	1	0	0	0	0	0	0	0	0	0	0	0	0	0	0	0	0	0	0	0	0	0	1	0	0	0	0	0	0	0	0	1	0
O15212	0	1	1	0	1	0	0	0	0	0	0	0	0	0	1	0	1	0	0	0	0	0	0	0	0	0	0	0	0	0	0	0	0	0	0	0	0	0	1	0	0	0	0	0	0	0	0	1	0
O15213	0	0	0	0	0	0	0	0	0	0	0	0	0	1	1	0	1	0	0	0	0	0	0	0	0	0	0	0	0	0	0	0	0	0	0	0	0	0	1	0	0	0	0	0	0	0	0	1	0
O15217	1	0	0	0	0	0	0	0	1	0	0	0	0	1	1	0	1	0	0	0	0	0	0	0	0	0	0	0	0	0	0	0	0	0	0	0	0	0	1	0	0	0	0	0	0	0	0	1	0
O15218	0	0	0	0	0	0	0	0	0	0	0	0	0	1	1	0	0	0	0	0	0	0	0	1	0	0	0	0	0	0	0	0	0	0	0	0	0	0	1	0	0	0	0	0	0	0	0	0	0
O15225	0	0	0	0	0	0	0	0	0	0	0	0	0	1	1	0	0	0	0	0	0	0	0	0	0	0	0	0	0	0	0	0	0	0	0	0	0	0	1	0	0	0	0	0	0	0	0	0	0
O15226	0	0	0	0	0	0	0	0	0	0	0	0	0	1	1	0	1	0	0	0	0	0	0	0	0	0	0	0	0	0	0	0	0	0	0	0	1	0	1	0	0	0	0	0	0	0	0	1	0
O15228	0	1	0	0	1	0	0	0	1	0	0	0	0	0	0	0	1	0	0	0	0	0	0	0	0	0	0	0	0	0	0	0	0	0	0	0	0	0	1	0	0	0	0	0	0	0	0	0	0
O15229	0	0	0	0	0	0	0	0	1	0	0	0	0	0	1	0	1	1	0	0	0	0	0	0	0	0	0	0	0	0	0	0	0	0	0	0	0	1	1	0	0	0	0	0	0	0	0	1	0
O15230	0	0	0	0	0	0	0	0	0	0	0	0	0	0	1	0	1	0	0	0	0	0	0	0	0	0	0	0	0	0	0	0	0	0	0	0	0	0	1	0	1	0	0	0	0	0	0	1	0
O15231	0	0	0	0	0	0	0	0	0	0	0	0	0	0	1	1	1	0	0	0	0	0	0	0	0	0	0	0	0	0	0	0	0	0	0	0	0	0	1	0	0	0	0	0	0	0	0	1	0
O15232	0	0	0	0	0	0	0	0	0	0	0	0	0	1	1	0	1	0	0	0	0	0	0	0	0	0	0	0	0	0	0	0	0	0	0	0	0	0	1	0	0	0	0	0	0	0	0	1	0
O15234	0	0	0	0	0	0	0	0	0	0	0	0	0	0	1	0	1	0	0	0	0	0	0	0	0	0	0	0	0	0	0	0	0	0	0	0	0	0	1	0	0	0	0	0	0	0	0	1	0
O15235	0	0	0	0	0	0	0	0	0	0	0	0	0	0	1	0	1	0	0	0	0	0	0	0	0	0	0	0	0	0	0	0	0	0	0	0	0	1	1	0	0	0	0	0	0	0	0	1	0
O15239	0	0	0	0	0	0	0	0	0	0	0	0	0	1	1	0	1	0	0	0	0	0	0	0	0	0	0	0	0	0	0	0	0	0	0	0	0	1	1	0	0	0	0	0	0	0	0	1	0
O15240	0	0	0	0	0	0	0	0	0	0	0	0	0	1	1	0	0	0	0	0	0	0	0	0	0	0	0	0	0	0	0	0	0	0	0	0	0	0	1	0	0	0	0	0	0	0	0	0	0
O15243	0	0	0	0	0	0	0	0	0	0	0	0	0	0	1	0	0	0	0	0	0	0	0	0	0	0	0	0	0	0	0	0	0	0	0	0	0	0	1	0	0	0	0	0	0	0	0	0	0
O15244	0	0	0	0	0	0	0	0	0	0	0	0	0	0	1	0	0	0	0	0	0	0	0	0	0	0	0	0	0	0	0	0	0	0	0	0	0	0	1	0	0	0	0	0	0	0	0	0	0
O15245	0	0	0	0	0	0	0	0	0	0	0	0	0	0	1	0	0	0	0	0	0	0	0	0	0	0	0	0	0	0	0	0	0	0	0	0	0	0	1	0	0	0	0	0	0	0	0	0	0
O15247	0	0	0	0	0	0	0	0	0	0	0	0	0	1	1	0	1	0	0	0	0	0	0	0	0	0	1	0	1	0	0	0	0	0	0	0	0	0	1	0	0	0	0	0	0	0	0	1	0
O15254	0	0	0	0	0	0	0	0	1	0	0	0	0	0	1	0	1	1	0	0	0	0	0	0	0	0	0	0	0	0	0	0	0	0	0	0	0	1	1	0	0	0	0	0	0	0	0	1	0
O15255	0	0	0	0	0	0	0	0	0	0	0	0	0	0	0	0	1	0	0	0	0	0	0	0	0	0	0	0	0	0	0	0	0	0	0	0	0	0	0	0	0	0	0	0	0	0	0	1	0
O15258	0	1	0	0	0	0	1	0	0	0	0	0	0	0	1	0	1	0	0	0	0	0	0	0	0	0	0	0	0	0	0	0	0	0	0	0	0	0	0	0	0	0	0	0	0	0	0	1	0
O15259	0	0	0	0	0	0	0	0	0	0	0	0	0	1	1	0	1	0	0	0	0	0	0	0	0	0	0	0	0	0	0	0	0	0	0	0	0	0	1	0	0	0	0	0	0	0	0	1	0
O15260	0	0	0	0	0	0	0	0	0	0	0	0	0	0	0	0	1	0	0	0	0	0	0	0	0	0	0	0	0	0	0	0	0	0	0	0	0	0	1	0	0	0	0	0	0	0	0	1	0
O15263	0	0	0	0	0	0	0	0	0	0	0	0	0	0	1	0	0	0	0	0	0	0	0	0	0	0	0	0	0	0	0	0	0	0	0	0	0	0	1	0	0	0	0	0	0	0	0	0	0
O15264	0	0	0	0	0	0	0	0	1	0	0	0	0	0	1	0	1	0	0	0	0	0	0	0	0	0	0	0	0	0	1	0	0	0	0	0	0	0	1	0	0	0	0	0	0	0	0	1	0
O15265	0	1	0	0	1	0	0	0	0	1	0	0	0	0	1	0	1	0	0	0	1	0	0	0	0	0	0	0	0	0	0	0	0	0	0	0	0	0	1	0	0	0	0	0	0	0	0	1	0
O15266	0	0	0	0	0	0	0	0	0	0	0	0	0	0	0	0	1	0	0	0	0	0	0	0	0	0	0	0	0	0	0	0	0	0	0	0	0	0	1	0	0	0	0	0	0	0	0	1	0
O15269	1	0	0	0	0	0	0	0	1	0	0	0	0	0	1	0	1	0	0	0	0	0	0	0	0	0	0	0	0	0	0	0	0	0	0	0	0	0	1	0	0	0	0	0	0	0	0	1	0
O15270	1	0	0	0	0	0	0	0	1	0	0	0	0	0	1	0	1	0	0	0	0	0	0	0	0	0	0	0	0	0	0	0	0	0	0	0	0	1	1	0	0	0	0	0	0	0	0	1	0
O15273	0	0	0	0	0	0	0	0	0	0	0	0	0	0	0	0	1	0	0	0	0	0	0	0	0	0	0	0	0	0	0	0	0	0	0	0	0	0	1	0	0	0	0	0	0	0	0	1	0
O15287	0	0	0	0	0	0	0	0	0	0	0	0	0	0	0	0	1	0	0	0	0	0	0	0	0	0	0	0	0	0	0	0	0	0	0	0	1	0	1	0	0	0	0	0	0	0	0	1	0
O15294	0	1	1	0	0	0	0	0	1	1	0	0	0	0	1	0	1	0	0	0	1	0	0	0	0	0	0	0	0	0	0	0	0	0	0	0	0	0	1	0	0	0	0	0	0	0	0	1	0
O15296	0	0	0	0	0	0	0	0	1	0	0	0	0	1	1	0	0	1	0	0	0	0	0	0	0	0	0	0	0	0	0	0	0	0	0	0	0	0	1	0	0	0	0	0	0	0	0	0	0
O15297	0	0	0	0	0	0	0	0	1	0	0	0	0	0	1	0	1	0	0	0	0	0	0	0	0	1	0	0	0	0	0	0	0	0	0	0	1	0	1	0	0	0	0	0	0	0	1	1	0
O15303	0	0	0	0	0	0	0	0	0	0	0	0	0	1	1	0	0	0	0	0	0	0	0	1	0	0	0	0	0	0	0	0	0	0	0	0	0	0	1	0	0	0	0	0	0	0	0	0	0
O15304	0	0	0	0	0	0	0	0	0	0	0	0	0	0	1	0	1	0	0	0	0	0	0	0	0	0	0	0	0	0	0	0	0	0	0	0	0	0	1	0	0	0	0	0	0	0	0	1	0
O15305	0	1	0	0	1	0	0	0	1	0	0	0	0	1	1	0	1	0	0	0	0	0	0	0	0	0	0	0	0	1	0	0	0	0	0	0	0	0	1	0	0	0	0	0	0	0	0	0	0
O15315	0	0	0	0	0	0	0	0	0	0	0	0	0	0	1	0	0	0	0	0	0	0	0	0	0	0	0	0	0	0	0	0	0	0	0	0	0	0	1	0	0	0	0	0	0	0	0	0	0
O15318	0	1	0	0	1	0	0	0	0	0	0	0	0	1	1	0	1	0	0	0	0	0	0	0	0	0	0	0	0	0	0	0	0	0	0	0	1	0	0	0	0	0	0	0	0	0	0	1	0
O15320	0	0	0	0	0	0	0	0	0	0	0	0	0	0	1	0	1	0	0	0	0	0	0	0	0	0	0	0	0	0	0	0	0	0	0	0	0	0	0	0	0	0	0	0	0	0	0	1	0
O15321	0	0	0	0	0	0	0	0	0	0	0	0	0	0	1	0	1	0	0	0	0	0	0	0	0	0	0	0	0	0	0	0	0	0	0	0	0	0	0	0	0	0	0	0	0	0	0	0	0
O15327	0	1	0	0	1	0	0	0	1	0	0	0	0	1	1	0	1	0	0	0	0	0	0	0	0	1	0	0	0	0	0	0	0	0	0	0	0	0	1	0	0	0	0	0	0	0	1	1	0
O15335	0	0	0	0	0	0	0	0	0	0	0	0	0	0	1	0	0	0	0	0	0	0	0	0	0	0	0	0	0	0	0	0	0	0	0	0	0	0	1	0	0	0	0	0	0	0	0	0	0
O15342	0	0	0	0	0	0	0	0	0	0	1	0	0	0	1	0	0	0	0	0	0	0	0	0	0	0	0	0	0	0	0	0	0	0	0	0	0	0	1	0	0	0	0	0	0	0	0	0	0
O15344	0	0	0	0	0	0	0	0	0	0	0	0	0	0	1	0	1	0	0	0	0	0	0	0	0	0	0	0	0	0	0	0	0	0	0	0	1	0	1	0	0	0	0	0	0	0	0	1	0
O15347	0	1	0	0	1	0	0	0	0	0	0	0	0	1	1	0	1	0	0	0	0	0	0	0	0	0	0	0	0	0	0	0	0	0	0	0	1	0	1	0	0	0	0	0	0	0	0	0	0
O15350	0	1	0	0	1	0	0	0	0	0	0	0	0	0	1	0	1	0	0	0	0	0	0	0	0	0	0	0	0	0	0	0	0	0	0	0	1	0	1	0	0	0	0	0	0	0	0	1	0
O15353	0	0	0	0	0	0	0	0	0	0	0	0	0	0	0	0	0	0	0	0	0	0	0	0	0	0	0	0	0	0	0	0	0	0	0	0	1	0	1	0	0	0	0	0	0	0	0	0	0
O15354	0	0	0	0	0	0	0	0	0	0	0	0	0	0	1	0	0	0	0	0	0	0	0	1	0	0	0	0	0	0	0	0	0	0	0	0	0	0	1	0	0	0	0	0	0	0	0	0	0
O15355	0	1	0	0	1	0	0	0	1	1	0	0	0	1	1	0	1	0	0	1	0	0	0	0	0	1	0	0	0	0	0	0	0	0	0	0	0	0	1	0	0	0	0	0	0	0	1	1	0
O15357	0	0	0	0	0	0	0	0	1	0	0	0	0	1	1	0	1	0	0	0	0	0	0	0	0	1	0	0	0	0	0	0	0	0	0	0	1	0	1	0	0	0	0	0	0	0	1	1	0
O15360	0	0	0	0	0	0	0	0	0	0	0	0	0	0	1	0	1	0	0	0	0	0	0	0	0	0	0	0	0	0	0	0	0	0	0	0	1	0	1	0	0	0	0	0	0	0	0	1	0
O15370	0	0	0	0	0	0	0	0	0	0	0	0	0	1	1	0	0	0	0	0	0	0	0	0	0	0	0	0	0	0	0	0	0	0	0	0	0	0	1	0	0	0	0	0	0	0	0	0	0
O15371	0	0	0	0	0	0	0	0	0	0	0	0	0	0	0	0	1	0	0	0	0	0	0	0	0	0	0	0	0	0	0	0	0	0	0	0	0	0	1	0	0	0	0	0	0	0	0	1	0
O15372	0	0	0	0	0	0	0	0	0	0	0	0	0	0	0	0	1	0	0	0	0	0	0	0	0	0	0	0	0	0	0	0	0	0	0	0	0	0	1	0	0	0	0	0	0	0	0	1	0
O15374	1	0	0	0	0	0	0	0	0	0	0	0	0	1	1	0	0	0	0	0	0	0	0	0	0	0	0	0	0	0	0	0	0	0	0	0	0	0	1	0	0	0	0	0	0	0	0	0	0
O15375	1	0	0	0	0	0	0	0	0	0	0	0	0	0	1	0	1	0	0	0	0	0	0	0	0	0	0	0	0	0	0	0	0	0	0	0	0	0	1	0	0	0	0	0	0	0	0	0	0
O15379	1	0	0	0	0	0	0	0	1	1	0	0	0	0	0	1	1	0	0	0	1	0	0	0	0	1	0	0	0	0	0	0	0	0	0	0	0	0	1	0	0	0	0	0	0	0	0	1	0
O15381	0	0	0	0	0	0	0	0	0	0	1	0	0	1	1	0	1	0	0	0	0	0	0	0	0	0	0	0	0	0	0	0	0	0	0	0	0	0	1	0	0	0	0	0	0	0	0	1	0
O15382	1	1	0	0	1	0	0	0	1	0	0	0	0	0	1	0	1	0	0	0	0	0	0	0	0	0	0	0	0	0	0	0	0	0	0	0	0	1	1	0	0	0	0	0	0	0	0	1	0
O15389	0	0	0	0	0	0	0	0	0	0	0	0	0	1	1	0	1	0	0	0	0	0	0	0	0	0	0	0	0	0	0	0	0	0	0	0	0	0	1	0	0	0	0	0	0	0	0	1	0
O15391	0	0	0	0	0	0	0	0	0	0	0	0	0	1	1	0	0	0	0	0	0	0	0	0	0	0	0	0	0	0	0	0	0	0	0	0	0	0	1	0	0	0	0	0	0	0	0	0	0
O15392	0	1	0	0	1	0	0	0	0	0	0	0	0	0	1	0	1	0	0	0	0	0	0	0	0	0	0	0	0	0	0	0	0	0	0	0	1	0	1	0	0	0	0	0	0	0	0	1	0
O15393	0	0	0	0	0	0	0	0	0	0	0	0	0	0	1	0	1	0	0	0	0	0	0	0	0	0	0	0	0	0	0	0	0	0	0	0	0	0	1	0	0	0	0	0	0	0	0	1	0
O15394	0	0	0	0	0	0	0	0	0	0	0	0	0	0	1	0	1	0	0	0	0	0	0	0	0	0	0	0	0	0	0	0	0	0	0	0	0	0	1	0	1	0	0	0	0	0	0	1	0
O15397	0	0	0	0	0	0	0	0	0	0	0	0	0	1	1	0	1	0	0	0	0	0	0	0	0	0	0	0	0	0	0	0	0	0	0	0	0	0	1	0	0	0	0	0	0	0	0	1	0
O15399	1	0	0	0	0	0	0	0	0	0	0	0	0	0	0	0	1	0	0	0	0	0	0	0	0	0	1	1	0	0	0	0	0	0	0	0	0	0	1	0	0	0	0	0	0	0	0	0	0
O15400	0	1	0	0	0	0	1	0	0	0	0	0	0	0	1	0	1	0	0	0	0	0	0	0	0	0	0	0	0	0	0	0	0	0	0	0	0	0	1	0	0	0	0	0	0	0	0	1	0
O15403	1	0	0	0	0	0	0	0	0	0	0	0	0	1	1	0	1	0	0	0	0	0	0	0	0	0	0	0	0	0	0	0	0	0	0	0	0	0	1	0	0	0	0	0	0	0	0	1	0
O15405	0	0	0	0	0	0	0	0	0	0	0	0	0	0	1	0	1	0	0	0	0	0	0	0	0	0	0	0	0	0	0	0	0	0	0	0	0	0	1	0	0	0	0	0	0	0	0	1	0
O15409	0	0	0	0	0	0	0	0	0	0	0	0	0	0	0	0	1	0	0	0	0	0	0	0	0	0	0	0	0	0	0	0	0	0	0	0	0	0	1	0	0	0	0	0	0	0	0	1	0
O15417	0	1	0	0	1	0	0	0	0	0	0	0	0	0	0	0	1	0	0	0	0	0	0	0	0	0	0	0	0	0	0	0	0	0	0	0	0	0	0	0	0	0	0	0	0	0	0	1	0
O15427	1	0	0	0	0	0	0	0	0	0	0	0	0	0	1	0	1	0	0	0	0	0	0	0	0	0	0	0	0	0	0	0	0	0	0	0	0	0	1	0	0	0	0	0	0	0	0	1	0
O15428	0	0	0	0	0	0	0	0	0	0	0	0	0	1	1	0	0	0	0	0	0	0	0	0	0	0	0	0	0	0	0	0	0	0	0	0	0	0	1	0	0	0	0	0	0	0	0	0	0
O15431	0	0	0	0	0	0	0	0	0	0	0	0	0	0	1	0	1	0	0	0	0	0	0	0	0	0	0	0	0	0	0	0	0	0	0	0	0	0	1	0	1	0	1	0	0	1	0	0	0
O15432	0	0	0	0	0	0	0	0	0	0	0	0	0	1	1	0	0	0	0	0	0	0	0	0	0	0	0	0	0	0	0	0	0	0	0	0	0	0	1	0	0	0	0	0	0	0	0	0	0
O15438	0	0	0	0	0	0	0	0	0	0	0	0	0	0	1	0	1	0	0	0	0	0	0	0	0	0	0	0	0	0	0	0	0	0	0	0	0	0	1	0	0	0	0	0	0	0	0	1	0
O15439	0	0	0	0	0	0	0	0	0	0	0	0	0	1	1	0	1	0	0	0	0	0	0	0	0	0	0	0	0	0	0	0	0	0	0	0	0	0	1	0	0	0	0	0	0	0	0	1	0
O15440	0	1	0	0	1	0	0	0	0	0	0	0	0	1	0	0	1	0	0	0	0	0	0	0	0	0	0	0	0	0	0	0	0	0	0	0	1	0	1	0	0	0	0	0	0	0	0	1	0
O15442	0	0	0	0	0	0	0	0	0	0	0	0	0	1	1	0	0	0	0	0	0	0	0	0	0	0	0	0	0	0	0	0	0	0	0	0	0	0	1	0	0	0	0	0	0	0	0	0	0
O15444	0	0	0	0	0	0	0	0	0	0	0	0	0	0	1	0	0	0	0	0	0	0	0	0	0	0	0	0	0	0	0	0	0	0	0	0	0	0	1	0	0	0	0	0	0	0	0	0	0
O15446	0	1	0	0	0	1	0	0	0	0	0	0	0	1	1	0	1	0	0	0	0	0	0	0	0	0	0	0	0	0	0	0	0	0	0	0	0	0	1	0	0	0	0	0	0	0	0	1	0
O15453	0	0	0	0	0	0	0	0	0	0	0	0	0	1	1	0	0	0	0	0	0	0	0	0	0	0	0	0	0	0	0	0	0	0	0	0	0	0	0	0	0	0	0	0	0	0	0	0	0
O15455	0	0	0	0	0	0	0	0	0	0	0	0	0	0	1	0	1	0	1	0	0	0	0	0	0	0	0	0	0	0	0	0	0	0	0	0	1	0	1	0	1	0	0	0	0	0	0	1	0
O15457	0	0	0	0	0	0	0	0	0	0	0	0	0	0	1	0	1	0	0	0	0	0	0	0	0	0	0	0	0	0	0	0	0	0	0	0	0	0	1	0	0	0	0	0	0	0	0	1	0
O15460	1	0	0	0	0	0	0	0	1	0	0	0	0	0	1	0	1	1	0	0	0	0	0	0	0	0	0	0	0	0	0	0	0	0	0	0	0	0	1	0	0	0	0	0	0	0	0	0	0
O15466	0	0	0	0	0	0	0	0	0	0	0	0	0	0	1	0	0	0	0	0	0	0	0	0	0	0	0	0	0	0	0	0	0	0	0	0	0	0	1	0	0	0	0	0	0	0	0	0	0
O15467	0	0	0	0	0	0	0	0	0	0	0	0	0	0	1	0	0	0	0	0	0	0	0	0	0	0	0	0	0	0	0	0	0	0	0	0	0	0	1	0	0	0	0	0	0	0	0	0	0
O15479	0	0	0	0	0	0	0	0	0	0	0	0	0	1	1	0	1	0	0	0	0	0	0	0	0	0	0	0	0	0	0	0	0	0	0	0	0	0	1	0	0	0	0	0	0	0	0	1	0
O15480	0	0	0	0	0	0	0	0	0	0	0	0	0	0	1	0	0	0	0	0	0	0	0	0	0	0	0	0	0	0	0	0	0	0	0	0	0	0	1	0	0	0	0	0	0	0	0	0	0
O15481	0	0	0	0	0	0	0	0	0	0	0	0	0	0	1	0	1	0	0	0	0	0	0	0	0	0	0	0	0	0	0	0	0	0	0	0	0	0	1	0	0	0	0	0	0	0	0	1	0
O15482	0	0	0	0	0	0	0	0	0	0	0	0	0	0	1	0	1	0	0	0	0	0	0	0	0	0	0	0	0	0	0	0	0	0	0	0	0	0	1	0	0	0	0	0	0	0	0	1	0
O15484	0	0	0	0	0	0	0	0	0	0	0	0	0	1	1	0	1	0	0	0	0	0	0	0	0	0	0	0	0	0	0	0	0	0	0	0	0	0	1	0	0	0	0	0	0	0	0	0	0
O15488	0	0	0	0	0	0	0	0	1	0	0	0	0	0	1	0	0	0	0	0	0	0	0	0	0	0	0	0	0	0	0	0	0	0	0	0	0	0	1	0	0	0	0	0	0	0	0	0	0
O15492	0	0	0	0	0	0	0	0	0	0	0	0	0	0	1	0	1	0	0	0	0	0	0	0	0	0	0	0	0	0	0	0	0	0	0	0	0	0	1	0	0	0	0	0	0	0	0	1	0
O15496	0	0	0	0	0	0	0	0	1	0	0	0	0	1	1	0	1	0	0	0	0	0	0	0	0	1	0	0	0	0	0	0	0	0	0	0	0	0	1	0	0	0	0	0	0	0	0	1	0
O15498	0	0	0	0	0	0	0	0	0	0	0	0	0	0	1	0	1	0	0	0	0	0	0	0	0	0	0	0	0	0	0	0	0	0	0	0	0	0	1	0	0	0	0	0	0	0	0	1	0
O15499	0	0	0	0	0	0	0	0	0	0	0	0	0	0	0	0	0	0	0	0	0	0	0	0	0	0	0	0	0	0	0	0	0	0	0	0	0	0	1	0	0	0	0	0	0	0	0	0	0
O15503	0	0	0	0	0	0	0	0	0	0	0	0	0	1	1	0	1	0	0	0	0	0	0	0	0	0	0	0	0	0	0	0	0	0	0	0	1	0	1	0	0	0	0	0	0	0	0	0	0
O15504	0	0	0	0	0	0	0	0	0	0	0	0	0	1	1	0	1	0	0	0	0	0	0	0	0	0	0	0	0	0	0	0	0	0	0	0	0	0	0	0	0	0	0	0	0	0	0	1	0
O15511	0	0	0	0	0	0	0	0	0	0	0	0	0	1	0	0	1	0	0	0	0	0	0	0	0	0	0	0	0	0	0	0	0	0	0	0	1	0	1	0	0	0	0	0	0	0	0	1	0
O15514	0	1	1	0	0	0	0	0	0	0	0	0	0	0	1	0	1	0	0	0	0	0	0	0	0	0	0	0	0	0	0	0	0	0	0	0	0	0	1	0	0	0	0	0	0	0	0	0	0
O15516	0	1	0	0	1	0	0	0	1	1	0	0	0	0	1	0	1	0	0	0	1	0	0	0	0	0	0	0	0	0	0	0	0	0	0	0	1	0	1	0	0	0	0	0	0	0	0	1	0
O15519	0	0	0	0	0	0	0	0	0	0	0	0	0	0	1	0	1	0	0	0	0	0	0	0	0	0	0	0	0	0	0	0	0	0	0	0	0	0	1	0	0	0	0	0	0	0	0	1	0
O15520	0	0	0	0	0	0	0	0	0	0	0	0	0	0	0	0	1	0	0	0	0	0	0	0	0	0	0	0	0	0	0	0	0	0	0	0	0	0	1	0	0	0	0	0	0	0	0	1	0
O15522	0	0	0	0	0	0	0	0	0	0	0	0	0	0	1	0	0	0	0	0	0	0	0	0	0	0	0	0	0	0	0	0	0	0	0	0	0	0	1	0	0	0	0	0	0	0	0	0	0
O15523	0	0	0	0	0	0	0	0	1	0	0	0	0	0	1	0	1	0	0	0	0	0	0	0	0	1	0	0	0	0	0	0	0	0	0	0	0	0	1	0	0	0	0	0	0	0	0	1	0
O15524	0	0	0	0	0	0	0	0	0	0	0	0	0	0	1	0	0	0	0	0	0	0	0	0	0	0	0	0	0	0	0	0	0	0	0	0	1	0	1	0	0	0	0	0	0	0	0	0	0
O15525	0	1	0	0	1	0	0	0	0	0	0	0	0	1	1	0	1	0	0	0	0	0	0	0	0	0	0	0	0	0	0	0	0	0	0	0	0	0	1	0	0	0	0	0	0	0	0	1	0
O15527	0	0	0	0	0	0	0	0	1	0	0	0	0	0	1	0	1	0	0	0	0	0	0	0	0	0	0	0	0	0	0	0	1	0	0	0	0	1	1	0	0	0	0	0	0	0	0	1	0
O15528	1	0	0	0	0	0	0	0	1	0	0	0	0	1	1	0	0	1	0	0	0	0	0	0	0	0	0	0	0	0	0	0	0	0	0	0	0	1	1	0	0	0	0	0	0	0	0	0	0
O15529	0	0	0	0	0	0	0	0	0	0	0	0	0	0	0	0	0	0	0	0	0	0	0	1	0	0	0	0	0	0	0	0	0	0	0	0	0	0	1	0	0	0	0	0	0	0	0	0	0
O15530	1	1	0	0	1	0	0	0	1	0	0	0	0	0	1	0	1	0	0	0	0	0	0	0	0	0	0	0	0	0	1	0	0	0	0	0	0	0	1	0	0	0	0	0	0	0	0	1	0
O15533	0	1	0	0	1	0	0	0	0	0	0	0	0	0	1	0	1	0	0	0	0	0	0	0	0	0	0	0	0	0	0	0	0	0	0	0	0	0	1	0	1	0	0	0	0	0	0	1	0
O15534	0	0	0	0	0	0	0	0	0	0	0	0	0	0	1	0	1	0	0	0	0	0	0	0	0	0	0	0	0	0	0	0	0	0	0	0	1	0	1	0	0	0	0	0	0	0	0	1	0
O15535	0	0	0	0	0	0	0	0	0	0	0	0	0	1	1	0	0	0	0	0	0	0	0	0	0	0	0	0	0	0	0	0	0	0	0	0	0	0	1	0	0	0	0	0	0	0	0	0	0
O15537	0	0	0	0	0	0	0	0	0	0	0	0	0	0	1	0	1	0	0	0	0	0	0	0	0	0	0	0	0	0	0	0	0	0	0	0	0	0	1	0	0	0	0	0	0	0	0	1	0
O15539	0	0	0	0	0	0	0	0	0	0	0	0	0	0	1	0	1	0	0	0	0	0	0	0	0	0	0	0	0	0	0	0	0	0	0	0	1	0	1	0	0	0	0	0	0	0	0	1	0
O15540	0	0	0	0	0	0	0	0	0	0	0	0	0	0	1	0	0	0	0	0	0	0	0	0	0	0	0	0	0	0	0	0	0	0	0	0	0	0	1	0	0	0	0	0	0	0	0	0	0
O15541	0	1	1	0	0	0	0	0	0	0	0	0	0	0	1	0	1	0	0	0	0	0	0	0	0	0	0	0	0	0	0	0	0	0	0	0	0	0	1	0	0	0	0	0	0	0	0	1	0
O15544	0	0	0	0	0	0	0	0	0	0	0	0	0	0	0	0	0	0	0	0	0	0	0	0	0	0	0	0	0	0	0	0	0	0	0	0	0	0	0	0	0	0	0	0	0	0	0	0	0
O15547	0	0	0	0	0	0	0	0	0	0	0	0	0	0	1	0	1	0	0	0	0	0	0	0	0	0	0	0	0	0	0	0	0	0	0	0	0	0	1	0	0	0	0	0	0	0	0	1	0
O15550	0	0	0	0	0	0	0	0	0	1	0	0	0	0	1	0	1	0	0	0	1	0	0	0	0	0	0	0	0	0	0	0	0	0	0	0	0	0	1	0	0	0	0	0	0	0	0	1	0
O15551	0	0	0	0	0	0	0	0	0	0	0	0	0	0	1	0	1	0	0	0	0	0	0	0	0	0	0	0	0	0	0	0	0	0	0	0	0	0	1	0	0	0	0	0	0	0	0	1	0
O15552	0	0	0	0	0	0	0	0	0	0	0	0	0	1	1	0	0	0	0	0	0	0	0	1	0	0	0	0	0	0	0	0	0	0	0	0	0	0	1	0	0	0	0	0	0	0	0	0	0
O15553	0	0	0	0	0	0	0	0	0	0	0	0	0	1	1	1	1	0	0	0	0	0	0	0	0	0	0	0	0	0	0	0	0	0	0	0	0	0	1	0	0	0	0	0	0	0	0	1	0
O15554	1	0	0	0	0	0	0	0	0	0	0	0	0	1	1	0	1	0	0	0	0	0	0	0	0	0	1	0	1	0	0	0	0	0	0	0	0	0	1	0	0	0	0	0	0	0	0	1	1
O42043	0	0	0	0	0	0	0	0	0	0	0	0	0	0	0	0	0	0	0	0	0	0	0	0	0	0	0	0	0	0	0	0	0	0	0	0	0	0	0	0	0	0	0	0	0	0	0	0	0
O43143	0	1	0	0	1	0	0	0	1	0	0	0	0	0	0	0	1	0	0	0	0	0	0	0	0	1	0	0	0	0	0	0	0	0	0	0	0	0	1	0	0	0	0	0	0	0	0	1	0
O43147	0	1	0	0	1	0	0	0	0	0	0	0	0	0	1	0	1	0	0	0	0	0	0	0	0	0	0	0	0	0	0	0	0	0	0	0	0	0	1	0	0	0	0	0	0	0	0	1	0
O43148	0	1	0	0	1	0	0	0	1	0	0	0	0	0	1	0	1	0	0	0	0	0	0	0	0	0	0	0	0	0	0	0	0	0	0	0	0	0	1	0	0	0	0	0	0	0	0	1	0
O43149	0	1	0	0	1	0	0	0	0	0	0	0	0	0	1	0	1	0	0	0	0	0	0	0	0	0	0	0	0	0	0	0	0	0	0	0	0	0	0	1	0	0	0	0	0	0	0	1	0
O43150	0	0	0	0	0	0	0	0	0	0	0	0	0	0	0	0	1	0	0	0	0	0	0	0	0	0	0	0	0	0	0	0	0	0	0	0	0	0	1	0	0	0	0	0	0	0	0	1	0
O43151	0	0	0	0	0	0	0	0	1	1	0	0	0	1	1	0	0	1	0	0	0	1	0	0	0	0	0	0	0	0	0	0	0	0	0	0	1	0	1	0	0	0	0	0	0	0	0	0	0
O43155	0	0	0	0	0	0	0	0	0	0	0	0	0	1	1	0	1	0	0	0	0	0	0	0	0	0	0	0	0	0	0	0	0	0	0	0	0	0	1	0	1	0	0	0	0	0	0	0	0
O43156	0	0	0	0	0	0	0	0	0	0	0	0	0	1	1	0	1	0	0	0	0	0	0	0	0	0	0	0	0	0	0	0	0	0	0	0	0	0	1	0	0	0	0	0	0	0	0	1	0
O43157	0	0	0	0	0	0	0	0	0	0	0	0	0	0	1	0	1	0	0	0	0	0	0	0	0	0	0	0	0	0	0	0	0	0	0	0	1	0	1	0	1	0	0	0	0	0	0	1	0
O43159	0	0	0	0	0	0	0	0	0	1	0	0	0	0	1	0	1	0	0	0	1	0	0	0	0	0	0	0	0	0	0	0	0	0	0	0	0	0	1	0	0	0	0	0	0	0	0	1	0
O43164	0	1	0	0	0	0	1	0	0	0	0	0	0	0	1	0	1	0	0	0	0	0	0	0	0	0	0	0	0	0	0	0	0	0	0	0	0	0	0	0	0	0	0	0	0	0	0	1	0
O43166	0	0	0	0	0	0	0	0	0	0	0	0	0	0	1	0	1	0	0	0	0	0	0	0	0	0	0	0	0	0	0	0	0	0	0	0	0	0	0	0	0	0	0	0	0	0	0	1	0
O43167	0	0	0	0	0	0	0	0	0	0	0	0	0	0	0	0	1	0	0	0	0	0	0	0	0	0	0	0	0	0	0	0	0	0	0	0	0	0	1	0	0	0	0	0	0	0	0	1	0
O43169	0	1	0	0	1	0	0	0	0	0	0	0	0	0	1	0	1	0	0	0	0	0	0	0	0	0	0	0	0	0	0	0	0	0	0	0	0	1	1	0	0	0	0	0	0	0	0	1	0
O43172	0	1	0	0	1	0	0	0	0	0	0	0	0	0	1	0	1	0	0	0	0	0	0	0	0	0	0	0	0	0	0	0	0	0	0	0	0	0	1	0	0	0	0	0	0	0	0	1	0
O43173	0	0	0	0	0	0	0	0	0	0	0	0	0	0	1	0	0	0	0	0	0	0	0	0	0	0	0	0	0	0	0	0	0	0	0	0	0	0	1	0	0	0	0	0	0	0	0	0	0
O43174	0	0	0	0	0	0	0	0	0	0	0	0	0	1	1	0	0	0	0	0	0	0	0	0	0	0	0	0	0	0	0	0	0	0	0	0	0	0	1	0	0	0	0	0	0	0	0	0	0
O43175	0	1	1	0	0	0	0	0	1	0	0	0	0	0	1	0	1	1	0	0	0	0	0	0	0	0	0	0	0	0	0	0	0	0	0	0	0	0	1	0	0	0	0	0	0	0	0	1	0
O43181	0	0	0	0	0	0	0	0	0	0	0	0	0	0	0	0	1	0	0	0	0	0	0	0	0	0	0	0	0	0	0	0	0	0	0	0	0	1	1	0	0	0	0	0	0	0	0	1	0
O43182	0	0	0	0	0	0	0	0	0	0	0	0	0	0	1	0	1	0	0	0	0	0	0	0	0	0	0	0	0	0	0	0	0	0	0	0	0	0	1	0	0	0	0	0	0	0	0	1	0
O43184	0	0	0	0	0	0	0	0	0	0	0	0	0	0	1	0	0	0	0	0	0	0	0	0	0	0	0	0	0	0	0	0	0	0	0	0	1	0	1	0	0	0	0	0	0	0	0	0	0
O43186	0	0	0	0	0	0	0	0	0	0	0	0	0	0	1	0	1	0	0	0	0	0	0	0	0	0	0	0	0	0	0	0	0	0	0	0	0	0	1	0	0	0	0	0	0	0	0	1	0
O43187	0	0	0	0	0	0	0	0	0	0	0	0	0	0	0	0	0	0	0	0	0	0	0	0	0	0	0	0	0	0	1	0	0	0	0	0	1	0	1	0	0	0	0	0	0	0	0	0	0
O43189	0	0	0	0	0	0	0	0	0	1	0	0	0	0	1	0	1	0	0	0	1	0	0	0	0	0	0	0	0	0	0	0	0	0	0	0	0	0	1	0	0	0	0	0	0	0	0	1	0
O43193	1	0	0	0	0	0	0	0	0	0	0	0	0	0	1	0	1	0	0	0	0	0	0	1	0	0	0	0	0	0	0	0	0	0	0	0	0	0	1	0	0	0	0	0	0	0	0	1	0
O43194	0	0	0	0	0	0	0	0	0	0	0	0	0	0	1	0	0	0	0	0	0	0	0	1	0	0	0	0	0	0	0	0	0	0	0	0	0	0	1	0	0	0	0	0	0	0	0	0	0
O43196	0	0	0	0	0	0	0	0	0	0	0	0	0	0	0	0	1	0	0	0	0	0	0	0	0	0	0	0	0	0	0	0	0	0	0	0	0	0	1	0	0	0	0	0	0	0	0	0	0
O43236	0	0	0	0	0	0	0	0	0	0	0	0	0	0	0	0	1	0	0	0	0	0	0	0	1	0	0	0	0	0	0	0	0	0	0	0	0	1	1	0	0	0	0	0	0	0	0	1	0
O43237	0	0	0	0	0	0	0	0	0	0	0	0	0	0	1	0	1	0	0	0	0	0	0	0	0	0	0	0	0	0	0	0	0	0	0	0	0	0	1	0	0	0	0	0	0	0	0	1	0
O43240	0	0	0	0	0	0	0	0	0	0	0	0	0	0	1	0	0	0	0	0	0	0	0	0	0	0	0	0	0	0	0	0	0	0	0	0	1	0	1	0	0	0	0	0	0	0	0	0	0
O43242	0	1	0	0	1	0	0	0	0	0	0	0	0	0	0	0	1	0	0	0	0	0	0	0	0	0	0	0	0	0	0	0	0	0	0	0	0	0	0	0	0	0	0	0	0	0	0	1	0
O43246	1	0	0	0	0	0	0	0	0	0	0	0	0	0	1	0	0	0	0	0	0	0	0	0	0	0	0	0	0	0	0	0	0	0	0	0	0	0	1	0	0	0	0	0	0	0	0	0	0
O43247	0	0	0	0	0	0	0	0	0	0	0	0	0	0	0	0	0	0	0	0	0	0	0	0	0	0	0	0	0	0	0	0	0	0	0	0	0	0	0	0	0	0	0	0	0	0	0	0	0
O43248	0	0	0	0	0	0	0	0	0	0	0	0	0	1	1	0	1	0	0	0	0	0	0	0	0	0	0	0	0	0	0	0	0	0	0	0	0	0	1	0	0	0	0	0	0	0	0	1	0
O43251	0	0	0	0	0	0	0	0	0	0	0	0	0	0	1	1	0	0	0	0	0	0	0	0	0	0	0	0	0	0	0	0	0	0	0	0	1	0	1	0	0	0	0	0	0	0	0	0	0
O43252	0	0	0	0	0	0	0	0	1	0	0	0	0	0	0	0	1	0	0	0	0	0	0	0	0	0	0	0	0	0	0	0	0	0	0	0	0	0	1	0	0	0	0	0	0	0	0	1	0
O43255	0	0	0	0	0	0	0	0	0	0	0	0	0	1	1	1	1	0	0	0	0	0	0	0	0	0	0	0	0	0	0	0	0	0	0	0	0	0	1	0	0	0	0	0	0	0	0	1	0
O43257	0	0	0	0	0	0	0	0	0	1	0	0	0	0	1	0	1	0	0	1	1	0	0	0	0	0	0	0	0	0	0	0	0	0	0	0	0	0	0	0	0	0	0	0	0	0	0	1	0
O43261	0	0	0	0	0	0	0	0	0	0	0	0	0	0	0	0	0	0	0	0	0	0	0	0	0	0	0	0	0	0	0	0	0	0	0	0	0	0	1	0	0	0	0	0	0	0	0	0	0
O43264	0	1	1	0	0	0	0	0	0	0	0	0	0	1	1	0	1	0	0	0	0	0	0	0	0	0	0	0	0	0	0	0	0	0	0	0	0	0	1	0	0	0	0	0	0	0	0	1	0
O43272	1	0	0	0	0	0	0	0	1	0	0	0	0	1	1	0	0	1	0	0	0	0	0	0	0	0	0	0	0	0	0	0	0	0	0	0	1	1	1	0	0	0	0	0	0	0	0	0	0
O43278	0	0	0	0	0	0	0	0	0	0	0	0	0	1	1	0	1	0	0	0	0	0	0	0	0	0	0	0	0	0	0	0	0	0	0	0	0	0	1	0	0	0	0	0	0	0	0	1	0
O43280	0	0	0	0	0	0	0	0	1	0	0	0	0	0	0	0	0	0	0	0	0	0	0	0	0	1	0	0	0	0	0	0	0	0	0	0	0	0	1	0	0	0	0	0	0	0	0	0	0
O43281	0	0	0	0	0	0	0	0	0	0	0	0	0	0	1	0	1	0	0	0	0	0	0	0	0	0	0	0	0	0	0	0	0	0	0	0	0	0	1	0	0	0	0	0	0	0	0	1	0
O43283	0	1	0	0	1	0	0	0	1	0	0	0	0	0	1	0	1	0	0	0	0	0	0	0	0	0	0	0	0	0	1	0	0	0	0	0	0	0	1	0	0	0	0	0	0	0	0	0	0
O43286	0	0	0	0	0	0	0	0	0	0	0	0	0	1	1	0	1	0	0	0	0	0	0	0	0	0	0	0	0	0	0	0	0	0	0	0	0	0	1	0	0	0	0	0	0	0	0	0	0
O43290	0	0	0	0	0	0	0	0	0	0	0	0	0	0	0	0	1	0	0	0	0	0	0	0	0	0	0	0	0	0	0	0	0	0	0	0	0	0	1	0	0	0	0	0	0	0	0	1	0
O43291	0	0	0	0	0	0	0	0	0	0	0	0	0	0	1	0	1	0	0	0	0	0	0	0	0	0	0	0	0	0	0	0	0	0	0	0	0	0	1	0	1	0	0	0	0	0	0	0	0
O43292	0	0	0	0	0	0	0	0	0	0	0	0	0	0	1	0	1	0	0	0	0	0	0	0	0	0	0	0	0	0	0	0	0	0	0	0	0	0	1	0	0	0	0	0	0	0	0	1	0
O43293	0	0	0	0	0	0	0	0	1	1	0	0	0	0	1	0	1	0	0	0	1	0	0	0	0	0	0	0	0	0	1	0	0	0	0	0	0	0	1	0	0	0	0	0	0	0	0	1	0
O43294	0	0	0	0	0	0	0	0	0	0	0	0	0	0	1	1	1	0	0	0	0	0	0	0	0	0	0	0	0	0	0	0	0	0	0	0	0	0	1	0	0	0	0	0	0	0	0	1	0
O43295	0	1	0	0	1	0	0	0	0	0	0	0	0	0	1	0	1	0	0	0	0	0	0	0	0	0	0	0	0	0	0	0	0	0	0	0	0	0	1	0	0	0	0	0	0	0	0	1	0
O43296	0	0	0	0	0	0	0	0	0	0	0	0	0	1	1	0	1	0	0	0	0	0	0	0	0	0	0	0	0	0	0	0	0	0	0	0	0	0	1	0	0	0	0	0	0	0	0	1	0
O43298	0	1	0	0	1	0	0	0	0	0	0	0	0	0	1	0	1	0	0	0	0	0	0	0	0	0	0	0	0	0	0	0	0	0	0	0	0	0	0	0	0	0	0	0	0	0	0	1	0
O43299	0	0	0	0	0	0	0	0	0	0	0	0	0	0	1	0	1	0	0	0	0	0	0	0	0	0	0	0	0	0	0	0	0	0	0	0	0	0	1	0	0	0	0	0	0	0	0	1	0
O43300	0	0	0	0	0	0	0	0	0	0	0	0	0	0	1	0	0	0	0	0	0	0	0	0	0	0	0	0	0	0	0	0	0	0	0	0	0	0	1	0	0	0	0	0	0	0	0	0	0
O43301	0	0	0	0	0	0	0	0	0	0	0	0	0	0	1	0	1	0	0	0	0	0	0	0	0	0	0	0	0	0	0	0	0	0	0	0	0	0	1	0	0	0	0	0	0	0	0	1	0
O43303	0	0	0	0	0	0	0	0	0	0	0	0	0	1	1	0	1	0	0	0	0	0	0	0	0	0	0	0	0	0	0	0	0	0	0	0	1	0	1	0	0	0	0	0	0	0	0	1	0
O43304	0	0	0	0	0	0	0	0	0	0	0	0	0	1	1	0	0	0	0	0	0	0	0	0	0	0	0	0	0	0	0	0	0	0	0	0	0	0	0	0	0	0	0	0	0	0	0	0	0
O43306	0	0	0	0	0	0	0	0	1	0	0	0	0	1	1	0	1	0	0	0	0	0	0	0	0	0	0	0	0	0	0	0	1	0	0	0	1	0	1	0	0	0	0	0	0	0	0	1	0
O43307	0	0	0	0	0	0	0	0	0	0	0	0	0	0	1	0	0	0	0	0	0	0	0	0	0	0	0	0	0	0	0	0	0	0	0	0	0	0	1	0	0	0	0	0	0	0	0	0	0
O43309	0	0	0	0	0	0	0	0	0	0	0	0	0	0	1	0	1	0	0	0	0	0	0	0	0	0	0	0	0	0	0	0	0	0	0	0	0	0	1	0	0	0	0	0	0	0	0	1	0
O43310	0	1	0	0	0	1	0	0	0	0	0	0	0	0	1	0	1	0	0	0	0	0	0	0	0	0	0	0	0	0	0	0	0	0	0	0	0	0	1	0	0	0	0	0	0	0	0	1	0
O43312	0	0	0	0	0	0	0	0	0	0	0	0	0	0	1	0	1	0	0	0	0	0	0	0	0	0	0	0	0	0	0	0	0	0	0	0	1	0	1	0	0	0	0	0	0	0	0	1	0
O43313	0	0	0	0	0	0	0	0	0	0	0	0	0	0	0	0	0	0	0	0	0	0	0	0	0	0	0	0	0	0	0	0	0	0	0	0	0	0	1	0	0	0	0	0	0	0	0	0	0
O43314	0	1	0	0	1	0	0	0	1	0	0	0	0	1	0	0	1	0	0	0	0	0	0	0	0	0	0	0	0	0	0	0	0	0	0	0	0	0	1	0	0	0	0	0	0	0	0	1	0
O43315	0	0	0	0	0	0	0	0	0	0	0	0	0	0	1	0	1	0	0	0	0	0	0	0	0	0	1	0	1	0	0	0	0	0	0	0	0	0	1	0	0	0	0	0	0	0	0	1	0
O43316	0	0	0	0	0	0	0	0	0	0	0	0	0	0	1	0	0	0	0	0	0	0	0	0	0	0	0	0	0	0	0	0	0	0	0	0	0	0	1	0	0	0	0	0	0	0	0	0	0
O43318	0	0	0	0	0	0	0	0	1	1	0	0	0	0	1	0	1	0	0	0	1	0	0	0	0	0	0	0	0	0	1	0	0	0	0	0	1	0	1	0	0	0	0	0	0	0	0	1	0
O43320	0	0	0	0	0	0	0	0	0	0	0	0	0	0	1	0	1	0	0	0	0	0	0	0	0	0	0	0	0	0	0	0	0	0	0	0	0	0	1	0	0	0	0	0	0	0	0	1	0
O43323	0	0	0	0	0	0	0	0	0	0	0	0	0	0	0	0	0	0	0	0	0	0	0	0	0	0	0	0	0	0	0	0	0	0	0	0	0	0	1	0	0	0	0	0	0	0	0	0	0
O43324	0	1	1	0	1	0	0	0	0	0	0	0	0	0	1	0	1	0	0	0	0	0	0	0	0	0	0	0	0	0	0	0	0	0	0	0	0	0	1	0	0	0	0	0	0	0	0	1	0
O43325	0	0	0	0	0	0	0	0	0	0	0	0	0	0	1	0	0	0	0	0	0	0	0	0	0	0	0	0	0	0	0	0	0	0	0	0	0	1	1	0	0	0	0	0	0	0	0	0	0
O43345	0	0	0	0	0	0	0	0	0	0	0	0	0	0	1	0	1	0	0	0	0	0	0	0	0	0	0	0	0	0	0	0	0	0	0	0	0	0	1	0	0	0	0	0	0	0	0	1	0
O43347	0	1	0	0	0	1	0	0	0	0	0	0	0	1	1	0	1	0	0	0	0	0	0	0	0	0	0	0	0	0	0	0	0	0	0	0	0	0	1	0	0	0	0	0	0	0	0	1	0
O43353	0	0	0	0	0	0	0	0	1	0	0	0	0	0	1	0	1	0	0	0	0	0	0	0	0	0	0	0	0	0	1	0	0	0	0	0	0	0	1	0	0	0	0	0	0	0	0	1	0
O43361	0	1	0	0	1	0	0	0	0	0	0	0	0	1	1	0	1	0	0	0	0	0	0	0	0	0	0	0	0	0	0	0	0	0	0	0	0	0	0	0	0	0	0	0	0	0	0	1	0
O43364	0	0	0	0	0	0	0	0	0	0	0	0	0	0	1	0	0	0	0	0	0	0	0	0	0	0	0	0	0	0	0	0	0	0	0	0	0	0	1	0	0	0	0	0	0	0	0	0	0
O43365	0	0	0	0	0	0	0	0	0	0	0	0	0	1	1	0	1	0	0	0	0	0	0	0	0	0	0	0	0	0	0	0	0	0	0	0	0	0	1	0	0	0	0	0	0	0	0	1	0
O43374	0	0	0	0	0	0	0	0	0	0	0	0	0	0	0	0	1	0	0	0	0	0	0	0	0	0	0	0	0	0	0	0	0	0	0	0	0	0	1	0	0	0	0	0	0	0	0	1	0
O43379	0	1	1	0	0	0	0	0	0	0	0	0	0	1	1	0	1	0	0	0	0	0	0	0	0	0	0	0	0	0	0	0	0	0	0	0	0	0	1	0	0	0	0	0	0	0	0	1	0
O43390	0	1	1	0	1	0	0	0	0	0	0	0	0	0	1	0	1	0	0	0	0	0	0	0	0	0	0	0	0	0	0	0	0	0	0	0	0	0	1	0	0	0	0	0	0	0	0	1	0
O43395	0	0	0	0	0	0	0	0	0	0	0	0	0	1	0	0	1	0	0	0	0	0	0	0	0	0	0	0	0	0	0	0	0	0	0	0	0	0	1	0	0	0	0	0	0	0	0	1	0
O43396	0	0	0	0	0	0	0	0	0	0	0	0	0	0	0	0	1	0	0	0	0	0	0	0	0	0	0	0	0	0	0	0	0	0	0	0	0	0	1	0	0	0	0	0	0	0	0	1	0
O43399	0	1	0	0	0	1	0	0	0	0	0	0	0	0	0	0	1	0	0	0	0	0	0	0	0	0	0	0	0	0	0	0	0	0	0	0	1	0	1	0	0	0	0	0	0	0	0	1	0
O43402	0	0	0	0	0	0	0	0	0	0	0	0	0	0	1	0	1	0	0	0	0	0	0	0	0	0	0	0	0	0	0	0	0	0	0	0	0	0	1	0	0	0	0	0	0	0	0	0	0
O43405	0	0	0	0	0	0	0	0	0	0	0	0	0	1	1	0	0	0	0	0	0	0	0	0	0	0	0	0	0	0	0	0	0	0	0	0	0	0	1	0	0	0	0	0	0	0	0	0	0
O43414	0	0	0	0	0	0	0	0	0	0	0	0	0	1	1	0	1	0	0	0	0	0	0	0	0	0	0	0	0	0	0	0	0	0	0	0	0	0	1	0	0	0	0	0	0	0	0	0	0
O43422	0	0	0	0	0	0	0	0	0	0	0	0	0	0	1	0	1	0	0	0	0	0	0	0	0	0	0	0	0	0	0	0	0	0	0	0	0	0	1	0	0	0	0	0	0	0	0	1	0
O43423	0	0	0	0	0	0	0	0	0	0	0	0	0	0	1	0	0	0	0	0	0	0	0	0	0	0	0	0	0	0	0	0	0	0	0	0	0	0	1	0	0	0	0	0	0	0	0	0	0
O43424	0	0	0	0	0	0	0	0	0	0	0	0	0	1	0	0	0	0	0	0	0	0	0	0	0	0	1	1	0	0	0	0	0	0	0	0	0	0	1	0	0	0	0	0	0	0	0	0	0
O43426	0	0	0	0	0	0	0	0	1	0	0	0	0	0	1	0	1	0	0	0	0	0	0	0	0	1	0	0	0	0	0	0	0	0	0	0	0	0	1	0	0	0	0	0	0	0	1	1	0
O43427	0	0	0	0	0	0	0	0	0	0	0	0	0	0	0	0	1	0	0	0	0	0	0	0	0	0	0	0	0	0	0	0	0	0	0	0	0	0	1	0	0	0	0	0	0	0	0	0	0
O43432	0	1	0	0	1	0	0	0	0	0	0	0	0	0	1	0	1	0	0	0	0	0	0	0	0	0	0	0	0	0	0	0	0	0	0	0	0	0	1	0	0	0	0	0	0	0	0	1	0
O43435	0	0	0	0	0	0	0	0	0	0	0	0	0	0	1	0	0	0	0	0	0	0	0	0	0	0	0	0	0	0	0	0	0	0	0	0	0	0	1	0	0	0	0	0	0	0	0	0	0
O43439	0	0	0	0	0	0	0	0	0	0	0	0	0	0	1	0	1	0	0	0	0	0	0	0	0	0	0	0	0	0	0	0	0	0	0	0	0	0	1	0	0	0	0	0	0	0	0	1	0
O43447	1	1	0	0	1	0	0	0	1	0	0	0	0	1	0	0	1	0	0	0	0	0	0	0	0	0	0	0	0	1	0	0	0	0	0	0	0	0	1	0	0	0	0	0	0	0	0	0	0
O43448	0	1	0	0	1	0	0	0	0	0	0	0	0	1	1	0	1	0	0	0	0	0	0	0	0	0	1	0	1	0	0	0	0	0	0	0	0	0	1	0	0	0	0	0	0	0	0	1	0
O43451	1	0	0	0	0	0	0	0	1	0	0	0	0	1	1	0	1	0	0	0	0	0	0	0	0	1	0	0	0	0	0	0	0	0	0	0	0	0	1	0	1	0	0	0	0	0	0	1	0
O43462	0	0	0	0	0	0	0	0	1	0	0	0	0	1	1	0	1	0	0	0	0	0	0	0	0	1	0	0	0	0	0	0	0	0	0	0	0	0	1	0	1	0	0	0	0	0	0	0	0
O43463	0	1	0	0	1	0	0	0	1	1	0	0	0	1	1	0	1	0	0	0	1	0	0	0	0	0	0	0	0	0	0	0	0	0	0	0	0	0	1	0	0	0	0	0	0	0	0	1	0
O43464	0	0	0	0	0	0	0	0	1	0	0	0	0	0	1	0	1	0	0	0	0	0	0	0	0	1	0	0	0	0	0	0	0	0	0	0	0	1	1	0	0	0	0	0	0	0	0	1	0
O43474	0	0	0	0	0	0	0	0	0	0	0	0	0	0	1	0	1	0	0	0	0	0	0	0	0	0	0	0	0	0	0	0	0	0	0	0	1	0	1	0	0	0	0	0	0	0	0	1	0
O43482	0	0	0	0	0	0	0	0	0	0	0	0	0	0	1	0	1	0	0	0	0	0	0	0	0	0	0	0	0	0	0	0	0	0	0	0	0	0	1	0	0	0	0	0	0	0	0	1	0
O43488	0	0	0	0	0	0	0	0	0	0	0	0	0	0	1	0	1	0	0	0	0	0	0	0	0	0	0	0	0	0	0	0	0	0	0	0	0	1	1	0	0	0	0	0	0	0	0	1	0
O43490	0	1	0	0	1	0	0	0	0	0	0	0	0	0	1	0	1	0	0	0	0	0	0	0	0	0	0	0	0	0	0	0	0	0	0	0	1	0	1	0	0	0	0	0	0	0	0	1	0
O43491	0	1	0	0	1	0	0	1	0	0	0	0	0	0	1	0	1	0	0	0	0	0	0	0	0	0	0	0	0	0	0	0	0	0	0	0	0	0	1	0	0	0	0	0	0	0	0	1	0
O43493	0	0	0	0	0	0	0	0	0	0	0	0	0	0	1	0	1	0	0	0	0	0	0	0	0	0	0	0	0	0	0	0	0	0	0	0	0	0	1	0	0	0	0	0	0	0	0	1	0
O43497	1	0	0	0	0	0	0	0	0	0	0	0	0	0	1	0	1	0	0	0	0	0	0	0	0	0	1	0	1	0	0	0	0	0	0	0	0	0	1	0	0	0	0	0	0	0	0	1	0
O43502	0	0	0	0	0	0	0	0	0	0	0	0	0	0	0	0	1	0	0	0	0	0	0	0	0	0	0	0	0	0	0	0	0	0	0	0	0	0	1	0	0	0	0	0	0	0	0	1	0
O43504	0	1	0	0	0	1	0	0	0	0	0	0	0	0	1	0	1	0	0	0	0	0	0	0	0	0	0	0	0	0	0	0	0	0	0	0	1	0	1	0	0	0	0	0	0	0	0	1	0
O43505	0	0	0	0	0	0	0	0	0	0	0	0	0	1	1	0	0	0	0	0	0	0	0	0	0	0	0	0	0	0	0	0	0	0	0	0	0	0	1	0	0	0	0	0	0	0	0	0	0
O43506	0	0	0	0	0	0	0	0	0	0	0	0	0	0	1	0	0	0	0	0	0	0	0	0	0	0	0	0	0	0	0	0	0	0	0	0	0	0	1	0	0	0	0	0	0	0	0	0	0
O43508	0	0	0	0	0	0	0	0	0	0	0	0	0	1	1	0	1	0	0	0	0	0	0	0	0	0	0	0	0	0	0	0	0	0	0	0	1	0	1	0	1	0	0	0	0	0	0	1	0
O43511	0	0	0	0	0	0	0	0	0	0	0	0	0	0	1	0	1	0	0	0	0	0	0	0	0	0	0	0	0	0	0	0	0	0	0	0	0	0	1	0	0	0	0	0	0	0	0	1	0
O43513	0	0	0	0	0	0	0	0	0	0	0	0	0	0	1	1	1	0	0	0	0	0	0	0	0	0	0	0	0	0	0	0	0	0	0	0	0	0	1	0	0	0	0	0	0	0	0	1	0
O43516	0	0	0	0	0	0	0	0	0	0	0	0	0	0	1	0	1	0	0	0	0	0	0	0	0	0	0	0	0	0	0	0	0	0	0	0	0	0	1	0	0	0	0	0	0	0	0	1	0
O43520	0	0	0	0	0	0	0	0	1	0	1	0	0	1	1	0	1	0	0	0	0	0	0	0	0	1	0	0	0	0	0	0	0	0	0	0	0	0	1	0	0	0	0	0	0	0	0	1	0
O43521	0	0	0	0	0	0	0	0	0	0	0	0	0	0	1	0	1	0	0	0	0	0	0	0	0	0	0	0	0	0	0	0	0	0	0	0	1	0	1	0	0	0	0	0	0	0	0	1	0
O43524	0	1	0	0	1	0	0	0	0	0	0	0	0	0	1	0	1	0	0	0	0	0	0	0	0	0	0	0	0	0	0	0	0	0	0	0	1	0	1	0	0	0	0	0	0	0	0	1	0
O43525	1	0	0	0	0	0	0	0	0	0	0	0	0	0	1	0	1	0	0	0	0	0	0	0	0	0	1	0	1	0	0	0	0	0	0	0	0	0	1	0	0	0	0	0	0	0	0	1	0
O43526	1	0	0	0	0	0	0	0	0	0	0	0	0	0	1	0	1	0	0	0	0	0	0	0	0	0	1	0	1	0	0	0	0	0	0	0	1	0	1	0	0	0	0	0	0	0	0	1	0
O43529	0	0	0	0	0	0	0	0	0	0	0	0	0	1	1	0	1	0	0	0	0	0	0	0	0	0	0	0	0	0	0	0	0	0	0	0	0	0	1	0	0	0	0	0	0	0	0	1	0
O43541	0	0	0	0	0	0	0	0	0	0	0	0	0	0	1	0	1	0	0	0	0	0	0	0	0	0	0	0	0	0	0	0	0	0	0	0	0	0	1	0	0	0	0	0	0	0	0	1	0
O43542	0	0	0	0	0	0	0	0	0	0	0	0	0	1	1	0	1	0	0	0	0	0	0	0	0	0	0	0	0	0	0	0	0	0	0	0	0	0	1	0	0	0	0	0	0	0	0	1	0
O43543	0	0	0	0	0	0	0	0	0	0	0	0	0	1	1	0	1	0	0	0	0	0	0	0	0	0	0	0	0	0	0	0	0	0	0	0	1	0	1	0	0	0	0	0	0	0	0	1	0
O43548	0	1	1	0	0	0	0	0	1	0	0	0	0	1	1	0	1	0	0	0	0	0	0	0	0	0	0	0	0	0	0	0	0	0	0	0	0	0	1	0	0	0	0	0	0	0	0	1	0
O43555	0	0	0	0	0	0	0	0	0	0	0	0	0	0	1	0	0	0	0	0	0	0	0	0	0	0	0	0	0	0	0	0	0	0	0	0	0	0	1	0	0	0	0	0	0	0	0	0	0
O43556	0	0	0	0	0	0	0	0	0	0	0	0	0	1	1	0	1	0	0	0	0	0	0	0	0	0	0	0	0	0	0	0	0	0	0	0	0	0	1	0	1	0	0	0	0	0	0	0	0
O43557	0	0	0	0	0	0	0	0	0	0	0	0	0	0	1	0	1	0	0	0	0	0	0	0	0	0	0	0	0	0	0	0	0	0	0	0	0	0	1	0	1	0	0	0	0	0	0	0	0
O43559	0	0	0	0	0	0	0	0	0	0	0	0	0	1	1	0	1	0	0	0	0	0	0	0	0	0	0	0	0	0	0	0	0	0	0	0	0	0	1	0	0	0	0	0	0	0	0	1	0
O43561	0	0	0	0	0	0	0	0	0	0	0	0	0	0	0	0	1	0	0	0	0	0	0	0	0	0	0	0	0	0	0	0	0	0	0	0	0	0	1	0	0	0	0	0	0	0	0	1	0
O43566	0	0	0	0	0	0	0	0	0	0	0	0	0	0	1	0	1	0	0	0	0	0	0	0	0	0	0	0	0	0	0	0	0	0	0	0	0	0	1	0	0	0	0	0	0	0	0	1	0
O43567	0	0	0	0	0	0	0	0	0	0	0	0	0	0	1	0	1	0	0	0	0	0	0	0	0	0	0	0	0	0	0	0	0	0	0	0	0	0	1	0	1	0	0	0	0	0	0	0	0
O43570	1	0	0	0	0	0	0	0	1	0	0	0	0	0	1	0	1	0	0	0	0	0	0	0	0	0	0	0	0	0	0	0	1	0	0	0	0	0	1	0	0	0	0	0	0	0	0	1	0
O43572	0	0	0	0	0	0	0	0	0	0	0	0	0	0	1	0	1	0	0	0	0	0	0	0	0	0	0	0	0	0	0	0	0	0	0	0	0	1	1	0	0	0	0	0	0	0	0	1	0
O43581	0	0	0	0	0	0	0	0	0	0	0	0	0	0	0	0	1	0	0	0	0	0	0	0	0	0	0	0	0	0	0	0	0	0	0	0	0	0	1	0	0	0	0	0	0	0	0	1	0
O43583	0	1	1	0	0	0	0	0	0	0	0	0	0	0	0	0	1	0	0	0	0	0	0	0	0	0	0	0	0	0	0	0	0	0	0	0	0	0	1	0	0	0	0	0	0	0	0	1	0
O43586	0	0	0	0	0	0	0	0	0	0	0	0	0	1	1	0	1	0	0	0	0	0	0	0	0	0	0	0	0	0	0	0	0	0	0	0	0	0	1	0	0	0	0	0	0	0	0	1	0
O43592	0	1	0	0	1	1	0	0	0	0	0	0	0	1	0	0	1	0	0	0	0	0	0	0	0	0	0	0	0	0	0	0	0	0	0	0	0	0	1	0	0	0	0	0	0	0	0	1	0
O43593	0	0	0	0	0	0	0	0	0	1	0	0	0	0	1	1	1	0	0	0	1	0	0	0	0	0	0	0	0	0	0	0	0	0	0	0	0	0	1	0	0	0	0	0	0	0	0	1	0
O43597	0	0	0	0	0	0	0	0	0	0	0	0	0	1	1	0	1	0	0	0	0	0	0	0	0	0	0	0	0	0	0	0	0	0	0	0	1	0	1	0	0	0	0	0	0	0	0	1	0
O43598	0	0	0	0	0	0	0	0	0	0	0	0	0	0	1	0	1	0	0	0	0	0	0	0	0	0	0	0	0	0	0	0	0	0	0	0	0	0	0	0	0	0	0	0	0	0	0	1	0
O43602	0	1	0	0	1	0	0	0	0	0	0	0	0	0	1	0	1	0	0	0	0	0	0	0	0	0	0	0	0	0	0	0	0	0	0	0	1	0	1	0	0	0	0	0	0	0	0	1	0
O43603	0	0	0	0	0	0	0	0	0	0	0	0	0	0	1	0	1	0	0	0	0	0	0	1	0	0	0	0	0	0	0	0	0	0	0	0	0	0	1	0	0	0	0	0	0	0	0	1	0
O43609	0	0	0	0	0	0	0	0	0	0	0	0	0	0	1	0	1	0	0	0	0	0	0	0	0	0	0	0	0	0	0	0	0	0	0	0	0	0	1	0	0	0	0	0	0	0	0	1	0
O43610	0	0	0	0	0	0	0	0	0	0	0	0	0	0	0	0	1	0	0	0	0	0	0	0	0	0	0	0	0	0	0	0	0	0	0	0	0	0	1	0	0	0	0	0	0	0	0	1	0
O43612	0	0	0	0	0	0	0	0	0	0	0	0	0	0	1	0	0	0	0	0	0	0	0	0	0	0	0	0	0	0	0	0	0	0	0	0	0	0	1	0	0	0	0	0	0	0	0	0	0
O43613	1	0	0	0	0	0	0	0	0	0	0	0	0	0	1	0	1	0	0	0	0	0	0	1	0	0	0	0	0	0	0	0	0	0	0	0	0	0	1	0	0	0	0	0	0	0	0	1	0
O43614	1	0	0	0	0	0	0	0	0	0	0	0	0	1	1	0	0	0	0	0	0	0	0	1	0	0	0	0	0	0	0	0	0	0	0	0	0	0	1	0	0	0	0	0	0	0	0	0	0
O43615	0	0	0	0	0	0	0	0	0	0	0	0	0	0	1	0	1	0	0	0	0	0	0	0	0	0	0	0	0	0	0	0	0	0	0	0	0	1	1	0	0	0	0	0	0	0	0	1	0
O43617	0	0	0	0	0	0	0	0	0	0	0	0	0	0	0	0	1	0	0	0	0	0	0	0	0	0	0	0	0	0	0	0	0	0	0	0	0	0	1	0	0	0	0	0	0	0	0	0	0
O43623	0	0	0	0	0	0	0	0	0	1	0	0	0	1	1	0	1	0	0	0	1	0	0	0	0	0	0	0	0	0	0	0	0	0	0	0	1	0	1	0	0	0	0	0	0	0	0	1	0
O43633	0	1	0	0	0	1	0	0	0	0	0	0	0	0	0	0	1	0	0	0	0	0	0	0	0	0	0	0	0	0	0	0	0	0	0	0	0	0	1	0	0	0	0	0	0	0	0	1	0
O43638	0	0	0	0	0	0	0	0	0	0	0	0	0	0	0	0	0	0	0	0	0	0	0	0	0	0	0	0	0	0	0	0	0	0	0	0	0	0	1	0	0	0	0	0	0	0	0	0	0
O43639	0	0	0	0	0	0	0	0	0	0	0	0	0	0	0	0	1	0	0	0	0	0	0	0	0	0	0	0	0	0	0	0	0	0	0	0	0	0	1	0	0	0	0	0	0	0	0	1	0
O43653	0	0	0	0	0	0	0	0	0	0	0	0	0	1	1	0	0	0	0	0	0	0	0	0	0	0	0	0	0	0	0	0	0	0	0	0	0	0	1	0	0	0	0	0	0	0	0	0	0
O43657	0	0	0	0	0	0	0	0	0	0	0	0	0	0	1	0	1	0	0	0	0	0	0	0	0	0	0	0	0	0	0	0	0	0	0	0	1	0	1	0	0	0	0	0	0	0	0	0	0
O43660	0	1	0	0	0	1	0	0	0	0	0	0	0	0	0	1	1	0	0	0	0	0	0	0	0	0	0	0	0	0	0	0	0	0	0	0	0	0	1	0	0	0	0	0	0	0	0	1	0
O43663	0	0	0	0	0	0	0	0	0	0	0	0	0	0	0	0	1	0	0	0	0	0	0	0	0	0	0	0	0	0	0	0	0	0	0	0	0	0	1	0	0	0	0	0	0	0	0	1	0
O43665	0	0	0	0	0	0	0	0	0	0	0	0	0	0	1	0	1	0	0	0	0	0	0	0	0	0	0	0	0	0	0	0	0	0	0	0	0	0	1	0	0	0	0	0	0	0	0	1	0
O43670	0	0	0	0	0	0	0	0	0	0	0	0	0	0	0	0	1	0	0	0	0	0	0	0	0	0	0	0	0	0	0	0	0	0	0	0	0	0	1	0	0	0	0	0	0	0	0	0	0
O43674	0	0	0	0	0	0	0	0	0	0	0	0	0	0	0	0	0	0	0	0	0	0	0	0	0	0	0	0	0	0	0	0	0	0	0	0	0	1	1	0	0	0	0	0	0	0	0	0	0
O43676	0	0	0	0	0	0	0	0	0	0	0	0	0	0	0	0	0	0	0	0	0	0	0	0	0	0	0	0	0	0	0	0	0	0	0	0	0	1	1	0	0	0	0	0	0	0	0	0	0
O43677	0	0	0	0	0	0	0	0	0	0	0	0	0	0	0	0	0	0	0	0	0	0	0	0	0	0	0	0	0	0	0	0	0	0	0	0	0	1	1	0	0	0	0	0	0	0	0	0	0
O43678	0	1	1	0	0	0	0	0	0	0	0	0	0	0	1	0	1	0	0	0	0	0	0	0	0	0	0	0	0	0	0	0	0	0	0	0	0	1	1	0	0	0	0	0	0	0	0	1	0
O43679	0	0	0	0	0	0	0	0	0	0	0	0	0	0	1	1	0	0	0	0	0	0	0	0	0	0	0	0	0	0	0	0	0	0	0	0	0	0	1	0	0	0	0	0	0	0	0	0	0
O43680	0	0	0	0	0	0	0	0	0	0	0	0	0	0	0	0	0	0	0	0	0	0	0	0	0	0	0	0	0	0	0	0	0	0	0	0	1	0	1	0	0	0	0	0	0	0	0	0	0
O43681	1	1	1	0	0	0	0	0	0	0	1	0	0	0	0	0	1	0	0	0	0	0	0	0	0	0	0	0	0	0	0	0	0	0	0	0	0	0	1	0	0	0	0	0	0	0	0	1	0
O43683	0	0	0	0	0	0	0	0	1	1	0	0	0	0	1	0	1	0	0	0	1	0	0	0	0	0	0	0	0	0	1	0	0	0	0	0	1	0	1	0	0	0	0	0	0	0	0	1	0
O43684	0	1	0	0	1	0	0	0	0	0	0	0	0	0	1	0	1	0	0	0	0	0	0	0	0	0	0	0	0	0	0	0	0	0	0	0	0	0	1	0	0	0	0	0	0	0	0	1	0
O43687	0	0	0	0	0	0	0	0	0	0	0	0	0	0	1	0	1	0	0	0	0	0	0	0	0	0	0	0	0	0	0	0	0	0	0	0	0	0	1	1	0	0	0	0	0	0	0	0	0
O43688	0	0	0	0	0	0	0	0	1	0	0	0	0	0	1	0	1	0	0	0	0	0	0	0	0	1	0	0	0	0	0	0	0	0	0	0	0	0	1	0	0	0	0	0	0	0	1	1	0
O43692	0	0	0	0	0	0	0	0	0	0	0	0	0	0	1	0	1	0	0	0	0	0	0	0	0	0	0	0	0	0	0	0	0	0	0	0	0	0	1	0	1	0	0	0	0	0	0	0	0
O43699	0	0	0	0	0	0	0	0	0	0	0	0	0	0	1	0	0	0	0	0	0	0	0	0	0	0	0	0	0	0	0	0	0	0	0	0	0	0	1	0	0	0	0	0	0	0	0	0	0
O43704	0	0	0	0	0	0	0	0	0	0	0	0	0	1	1	0	1	0	0	0	0	0	0	0	0	0	0	0	0	0	0	0	0	0	0	0	0	0	1	0	0	0	0	0	0	0	0	1	0
O43707	0	1	0	0	1	0	0	0	0	0	0	0	0	0	1	0	1	0	0	0	0	0	0	0	0	0	0	0	0	0	0	0	0	0	0	0	0	0	1	0	0	0	0	0	0	0	0	1	0
O43708	1	1	0	0	1	0	0	0	1	0	0	0	0	0	1	0	1	0	0	0	0	0	0	0	0	0	0	0	0	1	0	0	0	0	0	0	0	1	1	0	0	0	0	0	0	0	0	0	0
O43709	0	0	0	0	0	0	0	0	0	0	0	0	0	0	0	0	1	0	0	0	0	0	0	0	0	0	0	0	0	0	0	0	0	0	0	0	0	0	1	0	0	0	0	0	0	0	0	0	0
O43711	0	0	0	0	0	0	0	0	0	0	0	0	0	0	1	0	0	0	0	0	0	0	0	0	0	0	0	0	0	0	0	0	0	0	0	0	0	0	1	0	0	0	0	0	0	0	0	0	0
O43715	0	1	0	0	0	1	0	0	0	0	0	0	0	0	0	0	1	0	0	0	0	0	0	0	0	0	0	0	0	0	0	0	0	0	0	0	0	1	1	0	0	0	0	0	0	0	0	0	0
O43716	0	0	0	0	0	0	0	0	0	0	0	0	0	1	1	0	0	0	0	0	0	0	0	0	0	0	0	0	0	0	0	0	0	0	0	0	0	1	1	0	0	0	0	0	0	0	0	0	0
O43719	0	1	0	0	1	0	1	0	0	0	0	0	0	0	1	0	1	0	0	0	0	0	0	0	0	0	0	0	0	0	0	0	0	0	0	0	0	0	1	0	0	0	0	0	0	0	0	1	0
O43731	0	0	0	0	0	0	0	0	0	0	0	0	0	0	1	0	0	0	0	0	0	0	0	0	0	0	0	0	0	0	0	0	0	0	0	0	0	0	0	0	0	0	0	0	0	0	0	0	0
O43734	0	0	0	0	0	0	0	0	0	0	0	0	0	0	1	0	1	0	0	0	0	0	0	0	0	0	0	0	0	0	0	0	0	0	0	0	0	0	1	0	0	0	0	0	0	0	0	1	0
O43736	0	0	0	0	0	0	0	0	0	0	0	0	0	0	1	0	1	0	0	0	0	0	0	0	0	0	0	0	0	0	0	0	0	0	0	0	0	0	1	0	0	0	0	0	0	0	0	1	0
O43739	0	0	0	0	0	0	0	0	0	0	0	0	0	1	1	0	1	0	0	0	0	0	0	0	0	0	0	0	0	0	0	0	0	0	0	0	0	0	1	0	0	0	0	0	0	0	0	1	0
O43741	1	0	0	0	0	0	0	0	0	1	0	0	0	1	1	0	1	0	0	0	1	0	0	0	0	0	0	0	0	0	0	0	0	0	0	0	0	0	1	0	0	0	0	0	0	0	0	1	0
O43745	0	0	0	0	0	0	0	0	0	0	0	0	0	0	0	0	0	0	0	0	0	0	0	0	0	0	0	0	0	0	0	0	0	0	0	0	0	0	0	0	0	0	0	0	0	0	0	0	0
O43747	0	1	0	0	1	0	0	0	0	0	0	0	0	1	1	0	1	0	0	0	0	0	0	0	0	0	0	0	0	0	0	0	0	0	0	0	1	0	1	0	0	0	0	0	0	0	0	1	0
O43749	0	0	0	0	0	0	0	0	0	0	0	0	0	0	1	0	0	0	0	0	0	0	0	1	0	0	0	0	0	0	0	0	0	0	0	0	0	0	1	0	0	0	0	0	0	0	0	0	0
O43752	0	0	0	0	0	0	0	0	0	0	0	0	0	0	1	0	1	0	0	0	0	0	0	0	0	0	0	0	0	0	0	0	0	0	0	0	0	0	1	0	0	0	0	0	0	0	0	1	0
O43759	0	1	0	0	0	1	0	0	0	0	0	0	0	0	1	0	1	0	0	0	0	0	0	0	0	0	0	0	0	0	0	0	0	0	0	0	0	0	1	0	0	0	0	0	0	0	0	0	0
O43760	0	1	0	0	0	1	0	0	0	0	0	0	0	0	1	0	1	0	0	0	0	0	0	0	0	0	0	0	0	0	0	0	0	0	0	0	0	0	1	0	0	0	0	0	0	0	0	1	0
O43761	0	0	0	0	0	0	0	0	0	0	0	0	0	1	1	0	0	0	0	0	0	0	0	0	0	0	0	0	0	0	0	0	0	0	0	0	0	0	1	0	0	0	0	0	0	0	0	0	0
O43763	0	0	0	0	0	0	0	0	0	0	0	0	0	0	1	0	0	0	0	0	0	0	0	0	0	0	0	0	0	0	0	0	0	0	0	0	0	0	1	0	0	0	0	0	0	0	0	0	0
O43765	0	1	0	0	1	0	0	0	0	0	0	0	0	1	1	0	1	0	0	0	0	0	0	0	0	0	0	0	0	0	0	0	0	0	0	0	0	0	1	0	0	0	0	0	0	0	0	1	0
O43766	1	0	0	0	0	0	0	0	1	0	0	0	0	1	1	0	0	0	0	0	0	0	0	0	0	0	0	0	0	0	0	0	0	0	0	0	0	1	1	0	0	0	0	0	0	0	0	0	0
O43768	0	1	0	0	1	0	0	0	0	0	0	0	0	0	1	0	1	0	0	0	0	0	0	0	0	0	0	0	0	0	0	0	0	0	0	0	0	0	1	0	0	0	0	0	0	0	0	1	0
O43772	1	0	0	0	0	0	0	0	0	0	0	0	0	0	1	0	1	0	0	0	0	0	0	0	0	0	0	0	0	0	0	0	0	0	0	0	0	1	1	0	0	0	0	0	0	0	0	1	0
O43776	1	1	0	0	1	0	0	0	1	0	0	0	0	0	0	0	1	0	0	0	0	0	0	0	0	0	0	0	0	0	0	1	0	0	0	0	1	0	1	0	0	0	0	0	0	0	0	1	0
O43781	0	0	0	0	0	0	0	0	1	0	0	0	0	1	1	0	1	0	0	0	0	0	0	0	0	0	0	0	0	0	1	0	0	0	0	0	0	0	1	0	0	0	0	0	0	0	0	1	0
O43790	0	0	0	0	0	0	0	0	0	0	0	0	0	1	1	0	1	0	0	0	0	0	0	0	0	0	0	0	0	0	0	0	0	1	1	0	0	0	1	0	0	0	0	0	0	0	0	1	0
O43791	0	0	0	0	0	0	0	0	0	1	0	0	0	1	1	0	1	0	0	0	1	0	0	0	0	0	0	0	0	0	0	0	0	0	0	0	0	0	1	0	0	0	0	0	0	0	0	1	0
O43795	0	0	0	0	0	0	0	0	0	0	1	0	0	0	1	0	1	0	0	0	0	0	0	0	0	0	0	0	0	0	0	0	0	0	0	0	0	0	1	0	0	0	0	0	0	0	0	1	0
O43805	0	1	0	0	0	0	0	1	0	0	0	0	0	1	1	0	1	0	0	0	0	0	0	0	0	0	0	0	0	0	0	0	0	0	0	0	0	0	1	0	0	0	0	0	0	0	0	0	0
O43808	0	0	0	0	0	0	0	0	0	0	0	0	0	0	1	0	1	0	0	0	0	0	0	0	0	0	0	0	0	0	0	0	0	0	0	0	0	1	1	0	0	0	0	0	0	0	0	0	0
O43809	0	1	0	0	1	0	1	0	0	0	0	0	0	0	1	0	1	0	0	0	0	0	0	0	0	0	0	0	0	0	0	0	0	0	0	0	0	0	1	0	0	0	0	0	0	0	0	1	0
O43812	0	0	0	0	0	0	0	0	0	0	0	0	0	0	1	0	0	0	0	0	0	0	0	0	0	0	0	0	0	0	0	0	0	0	0	0	0	0	1	0	0	0	0	0	0	0	0	0	0
O43813	0	1	1	0	1	0	0	0	0	0	0	0	0	0	1	0	1	0	0	0	0	0	0	0	0	0	0	0	0	0	0	0	0	0	0	0	0	0	1	0	0	0	0	0	0	0	0	1	0
O43815	0	1	0	0	1	0	0	0	0	0	0	0	0	1	1	0	1	0	0	0	0	0	0	0	0	0	0	0	0	0	0	0	0	0	0	0	0	0	1	0	0	0	0	0	0	0	0	1	0
O43818	0	0	0	0	0	0	0	0	0	0	0	0	0	1	1	0	1	0	0	0	0	0	0	0	0	0	0	0	0	0	0	0	0	0	0	0	0	0	0	0	0	0	0	0	0	0	0	1	0
O43819	0	0	0	0	0	0	0	0	0	0	0	0	0	1	0	0	1	0	0	0	0	0	0	0	0	0	0	0	0	0	0	0	0	0	0	0	0	1	1	0	0	0	0	0	0	0	0	0	0
O43820	0	0	0	0	0	0	0	0	1	0	0	0	0	1	1	0	0	0	0	0	0	0	0	0	0	1	0	0	0	0	0	0	0	0	0	0	0	0	1	0	0	0	0	0	0	0	0	0	0
O43822	0	0	0	0	0	0	0	0	0	0	0	0	0	0	1	0	1	0	0	0	0	0	0	0	0	0	0	0	0	0	0	0	0	0	0	0	0	0	1	0	0	0	0	0	0	0	0	1	0
O43823	0	1	0	0	1	0	0	0	0	0	0	0	0	1	0	0	1	0	0	0	0	0	0	0	0	0	0	0	0	0	0	0	0	0	0	0	0	0	1	0	0	0	0	0	0	0	0	1	0
O43824	0	0	0	0	0	0	0	0	0	0	0	0	0	1	1	0	1	0	0	0	0	0	0	0	1	0	0	0	0	0	0	0	0	0	0	0	0	1	1	0	0	0	0	0	0	0	0	0	0
O43825	0	0	0	0	0	0	0	0	1	0	0	0	0	0	1	0	0	0	0	0	0	0	0	0	0	0	0	0	0	0	0	0	0	0	0	0	0	0	1	0	0	0	0	0	0	0	0	0	0
O43826	0	0	0	0	0	0	0	0	0	0	0	0	0	0	1	0	1	0	0	0	0	0	0	0	0	0	0	0	0	0	0	0	0	0	0	0	0	1	1	0	0	0	0	0	0	0	0	0	0
O43827	0	0	0	0	0	0	0	0	0	0	0	0	0	0	1	0	0	0	0	0	0	0	0	0	0	0	0	0	0	0	0	0	0	0	0	0	0	0	0	0	0	0	0	0	0	0	0	0	0
O43829	0	0	0	0	0	0	0	0	0	0	0	0	0	0	1	0	1	0	0	0	0	0	0	0	0	0	0	0	0	0	0	0	0	0	0	0	0	0	1	0	0	0	0	0	0	0	0	1	0
O43830	0	0	0	0	0	0	0	0	0	0	0	0	0	0	0	0	1	0	0	0	0	0	0	0	0	0	0	0	0	0	0	0	0	0	0	0	0	0	1	0	0	0	0	0	0	0	0	1	0
O43837	0	1	0	0	1	0	0	0	1	0	0	0	0	0	1	0	1	1	0	0	0	0	0	0	0	0	0	0	0	0	0	0	0	0	0	0	0	1	1	0	0	0	0	0	0	0	0	0	0
O43847	0	0	0	0	0	0	0	0	1	0	0	0	0	1	0	0	1	0	0	0	0	0	0	0	0	1	0	0	0	0	0	0	0	0	0	0	0	1	1	0	0	0	0	0	0	0	0	1	0
O43852	0	0	0	0	0	0	0	0	0	0	0	0	0	0	1	0	1	0	0	0	0	0	0	0	0	0	0	0	0	0	0	0	0	0	0	0	0	0	1	0	1	0	0	0	0	0	0	1	0
O43854	0	0	0	0	0	0	0	0	0	0	0	0	0	0	1	0	1	0	0	0	0	0	0	0	0	0	0	0	0	0	0	0	0	0	0	0	0	0	1	0	0	0	0	0	0	0	0	0	0
O43861	0	0	0	0	0	0	0	0	1	0	1	0	0	0	1	0	1	0	0	0	0	0	0	0	0	1	0	0	0	0	0	0	0	0	0	0	0	0	1	0	0	0	0	0	0	0	0	1	0
O43865	0	1	0	0	0	0	1	0	1	0	0	0	0	0	1	0	1	0	0	0	0	0	0	0	0	1	0	0	0	0	0	0	0	0	0	0	0	1	1	0	0	0	0	0	0	0	0	1	0
O43866	0	0	0	0	0	0	0	0	0	0	0	0	0	0	1	0	0	0	0	0	0	0	0	0	0	0	0	0	0	0	0	0	0	0	0	0	0	0	1	0	0	0	0	0	0	0	0	0	0
O43868	0	0	0	0	0	0	0	0	0	0	0	0	0	0	1	0	0	0	0	0	0	0	0	0	0	0	0	0	0	0	0	0	0	0	0	0	0	0	1	0	0	0	0	0	0	0	0	0	0
O43869	0	0	0	0	0	0	0	0	0	0	0	0	0	0	0	0	0	0	0	0	0	0	0	1	0	0	0	0	0	0	0	0	0	0	0	0	0	0	0	0	0	0	0	0	0	0	0	0	0
O43889	0	0	0	0	0	0	0	0	0	0	0	0	0	1	1	0	1	0	0	0	0	0	0	0	0	0	0	0	0	0	0	0	0	0	0	0	0	0	1	0	0	0	0	0	0	0	0	0	0
O43895	0	0	0	0	0	0	0	0	1	0	0	0	0	0	1	0	1	0	0	0	0	0	0	0	0	1	0	0	0	0	0	0	0	0	0	0	0	0	1	0	0	0	0	0	0	0	0	1	0
O43896	0	0	0	0	0	0	0	0	0	0	1	0	0	0	1	0	1	0	0	0	0	0	0	0	0	0	0	0	0	0	0	0	0	0	0	0	0	0	1	0	0	0	0	0	0	0	0	1	0
O43897	0	0	0	0	0	0	0	0	0	0	0	0	0	0	1	0	0	0	0	0	0	0	0	0	0	0	0	0	0	0	0	0	0	0	0	0	0	0	1	0	0	0	0	0	0	0	0	0	0
O43900	0	0	0	0	0	0	0	0	0	0	0	0	0	1	1	0	1	0	0	0	0	0	0	0	0	0	0	0	0	0	0	0	0	0	0	0	0	0	1	0	0	0	0	0	0	0	0	1	0
O43903	0	0	0	0	0	0	0	0	0	0	0	0	0	1	1	0	1	0	0	0	0	0	0	0	0	0	0	0	0	0	0	0	0	0	0	0	0	0	1	0	0	0	0	0	0	0	0	1	0
O43908	0	0	0	0	0	0	0	0	0	0	0	0	0	0	1	0	0	0	0	0	0	0	0	0	0	0	0	0	0	0	0	0	0	0	0	0	0	0	1	0	0	0	0	0	0	0	0	0	0
O43909	0	0	0	0	0	0	0	0	1	0	0	0	0	0	1	0	0	0	0	0	0	0	0	0	0	0	0	0	0	0	0	0	0	0	0	0	0	0	1	0	0	0	0	0	0	0	0	0	0
O43913	0	0	0	0	0	0	0	0	0	0	0	0	0	0	1	0	1	0	0	0	0	0	0	0	0	0	0	0	0	0	0	0	0	0	0	0	0	0	1	0	0	0	0	0	0	0	0	0	0
O43914	0	0	0	0	0	0	0	0	0	0	0	0	0	0	1	0	1	0	0	0	0	0	0	0	0	0	0	0	0	0	0	0	0	0	0	0	0	0	1	0	0	0	0	0	0	0	0	1	0
O43915	0	0	0	0	0	0	0	0	0	0	0	0	0	0	1	0	1	0	0	0	0	0	0	0	0	0	0	0	0	0	0	0	0	0	0	0	0	0	1	0	1	0	0	0	0	0	0	0	0
O43916	0	0	0	0	0	0	0	0	1	0	0	0	0	0	1	0	1	0	0	0	0	0	0	0	0	0	0	0	0	0	0	0	0	0	0	0	0	0	1	0	0	0	0	0	0	0	0	1	0
O43918	0	0	0	0	0	0	0	0	0	1	0	0	0	0	1	0	1	0	0	0	1	0	0	0	0	0	0	0	0	0	0	0	0	0	0	0	0	0	1	0	0	0	0	0	0	0	0	1	0
O43920	0	0	0	0	0	0	0	0	0	0	0	0	0	0	0	0	1	0	0	0	0	0	0	0	0	0	0	0	0	0	0	0	0	0	0	0	0	1	1	0	0	0	0	0	0	0	0	0	0
O43921	0	0	0	0	0	0	0	0	0	0	0	0	0	0	1	0	0	0	0	0	0	0	0	0	0	0	0	0	0	0	0	0	0	0	0	0	0	0	1	0	0	0	0	0	0	0	0	0	0
O43924	0	0	0	0	0	0	0	0	0	0	0	0	0	0	1	0	0	0	0	0	0	0	0	0	0	0	0	0	0	0	0	0	0	0	0	0	0	0	1	0	0	0	0	0	0	0	0	0	0
O43927	0	0	0	0	0	0	0	0	0	0	0	0	0	0	1	0	0	0	0	0	0	0	0	0	0	0	0	0	0	0	0	0	0	0	0	0	0	0	1	0	0	0	0	0	0	0	0	0	0
O43929	0	0	0	0	0	0	0	0	0	0	0	0	0	0	1	0	1	0	0	0	0	0	0	0	0	0	0	0	0	0	0	0	0	0	0	0	0	0	1	0	0	0	0	0	0	0	0	1	0
O43930	0	0	0	0	0	0	0	0	1	0	0	0	0	0	1	0	1	0	0	0	0	0	0	0	0	0	0	0	0	0	1	0	0	0	0	0	0	0	1	0	0	0	0	0	0	0	0	1	0
O43933	0	0	0	0	0	0	0	0	0	0	1	0	0	0	1	0	1	0	0	0	0	0	0	0	0	0	0	0	0	0	0	0	0	0	0	0	0	0	1	0	0	0	0	0	0	0	0	1	0
O43934	0	0	0	0	0	0	0	0	0	0	0	0	0	1	1	0	1	0	0	0	0	0	0	0	0	0	0	0	0	0	0	0	0	0	0	0	0	0	0	0	0	0	0	0	0	0	0	1	0
O60216	0	1	0	0	0	1	0	0	0	0	0	0	0	0	1	0	1	0	0	0	0	0	0	0	0	0	0	0	0	0	0	0	0	0	0	0	0	0	1	0	0	0	0	0	0	0	0	1	0
O60218	0	1	0	0	1	0	0	0	0	0	0	0	0	1	1	0	1	0	0	0	0	0	0	0	0	0	0	0	0	0	0	0	0	0	0	0	1	1	1	0	0	0	0	0	0	0	0	1	0
O60220	0	1	0	0	0	1	0	0	0	0	0	0	0	0	1	0	1	0	0	0	0	0	0	0	0	0	0	0	0	0	0	0	0	0	0	0	1	1	1	0	0	0	0	0	0	0	0	0	0
O60224	0	0	0	0	0	0	0	0	0	0	0	0	0	0	0	0	0	0	0	0	0	0	0	0	0	0	0	0	0	0	0	0	0	0	0	0	0	0	1	0	0	0	0	0	0	0	0	0	0
O60225	0	0	0	0	0	0	0	0	0	0	0	0	0	0	1	0	0	0	0	0	0	0	0	0	0	0	0	0	0	0	0	0	0	0	0	0	0	0	1	0	0	0	0	0	0	0	0	0	0
O60229	0	0	0	0	0	0	0	0	1	0	0	0	0	0	1	0	1	0	0	0	0	0	0	0	0	0	0	0	0	0	1	0	0	0	0	0	0	0	1	0	0	0	0	0	0	0	0	1	0
O60231	0	1	0	0	1	0	0	0	1	0	0	0	0	0	1	0	1	0	0	0	0	0	0	0	0	1	0	0	0	0	0	0	0	0	0	0	0	0	1	0	0	0	0	0	0	0	0	1	0
O60232	0	1	1	0	0	0	0	0	0	0	0	0	0	0	1	0	1	0	0	0	0	0	0	0	0	0	0	0	0	0	0	0	0	0	0	0	1	0	1	0	0	0	0	0	0	0	0	1	0
O60234	0	1	0	0	1	0	0	0	0	0	0	0	0	0	1	0	1	0	0	0	0	0	0	0	0	0	0	0	0	0	0	0	0	0	0	0	0	0	1	0	0	0	0	0	0	0	0	0	0
O60235	0	0	0	0	0	0	0	0	0	0	0	0	0	0	1	0	0	0	0	0	0	0	0	0	0	0	0	0	0	0	0	0	0	0	0	0	0	0	1	0	0	0	0	0	0	0	0	0	0
O60237	0	0	0	0	0	0	0	0	0	0	0	0	0	0	1	0	1	0	0	0	0	0	0	0	0	0	0	0	0	0	0	0	0	0	0	0	0	0	1	0	0	0	0	0	0	0	0	1	0
O60238	0	0	0	0	0	0	0	0	0	0	0	0	0	1	1	0	1	0	0	0	0	0	0	0	0	0	0	0	0	0	0	0	0	0	0	0	1	1	1	0	0	0	0	0	0	0	0	1	0
O60239	0	0	0	0	0	0	0	0	0	0	0	0	0	0	1	0	1	0	0	0	0	0	0	0	0	0	0	0	0	0	0	0	0	0	0	0	0	0	1	0	0	0	0	0	0	0	0	1	0
O60240	0	0	0	0	0	0	0	0	0	0	0	0	0	0	0	0	1	0	0	0	0	0	0	0	0	0	0	0	0	0	0	0	0	0	0	0	0	0	1	0	0	0	0	0	0	0	0	1	0
O60241	0	0	0	0	0	0	0	0	0	0	0	0	0	1	1	0	1	0	0	0	0	0	0	1	0	0	0	0	0	0	0	0	0	0	0	0	0	0	1	0	0	0	0	0	0	0	0	1	0
O60242	0	0	0	0	0	0	0	0	0	0	0	0	0	0	1	0	1	0	0	0	0	0	0	1	0	0	0	0	0	0	0	0	0	0	0	0	0	0	1	0	1	0	0	0	0	0	0	1	0
O60243	0	0	0	0	0	0	0	0	0	0	0	0	0	0	1	0	0	0	0	0	0	0	0	0	0	0	0	0	0	0	0	0	0	0	0	0	0	0	1	0	0	0	0	0	0	0	0	0	0
O60244	0	0	0	0	0	0	0	0	0	0	0	0	0	0	1	1	1	0	0	0	0	0	0	0	0	0	0	0	0	0	0	0	0	0	0	0	0	0	1	0	0	0	0	0	0	0	0	1	0
O60245	0	0	0	0	0	0	0	0	0	0	0	0	0	0	1	0	1	0	0	0	0	0	0	0	0	0	0	0	0	0	0	0	0	0	0	0	0	0	1	0	0	0	0	0	0	0	0	1	0
O60248	0	0	0	0	0	0	0	0	0	0	0	0	0	0	1	0	1	0	0	0	0	0	0	0	0	0	0	0	0	0	0	0	0	0	0	0	0	0	1	0	0	0	0	0	0	0	0	1	0
O60256	0	1	0	0	1	1	0	0	0	0	0	0	0	0	1	0	1	0	0	0	0	0	0	0	0	0	0	0	0	0	0	0	0	0	0	0	0	0	1	0	0	0	0	0	0	0	0	1	0
O60258	0	0	0	0	0	0	0	0	0	0	0	0	0	0	1	0	0	0	0	0	0	0	0	0	0	0	0	0	0	0	0	0	0	0	0	0	0	0	1	0	0	0	0	0	0	0	0	0	0
O60259	0	0	0	0	0	0	0	0	1	0	0	0	0	0	1	0	0	0	0	0	0	0	0	0	0	1	0	0	0	0	0	0	0	0	0	0	0	0	1	0	0	0	0	0	0	0	0	0	0
O60260	0	0	0	0	0	0	0	0	0	0	0	0	0	0	1	0	1	0	0	0	0	0	0	0	0	0	0	0	0	0	0	0	0	0	0	0	0	0	1	0	0	0	0	0	0	0	0	1	0
O60262	0	1	0	0	0	0	1	0	0	0	0	0	0	1	1	0	1	0	0	0	0	0	0	0	0	0	0	0	0	0	0	0	0	0	0	0	0	0	1	0	0	0	0	0	0	0	0	0	0
O60264	0	1	0	0	1	0	1	0	0	1	0	0	0	0	1	0	1	0	0	1	0	0	0	0	0	0	0	0	0	0	0	0	0	0	0	0	1	0	1	0	0	0	0	0	0	0	0	1	0
O60266	0	0	0	0	0	0	0	0	1	0	0	0	0	0	1	0	1	0	0	0	0	0	0	0	0	0	0	0	0	0	0	0	1	0	0	0	0	0	1	0	0	0	0	0	0	0	0	1	0
O60268	0	0	0	0	0	0	0	0	0	0	0	0	0	1	1	0	1	0	0	0	0	0	0	0	0	0	0	0	0	0	0	0	0	0	0	0	0	0	1	0	0	0	0	0	0	0	0	1	0
O60269	0	0	0	0	0	0	0	0	0	0	0	0	0	1	1	0	0	0	0	0	0	0	0	0	0	0	0	0	0	0	0	0	0	0	0	0	0	0	1	0	0	0	0	0	0	0	0	0	0
O60271	0	1	0	0	0	1	0	0	0	0	0	0	0	0	1	0	1	0	0	0	0	0	0	0	0	0	0	0	0	0	0	0	0	0	0	0	0	0	1	0	0	0	0	0	0	0	0	1	0
O60279	0	0	0	0	0	0	0	0	0	0	0	0	0	0	1	0	1	0	0	0	0	0	0	0	0	0	0	0	0	0	0	0	0	0	0	0	0	0	0	0	0	0	0	0	0	0	0	1	0
O60281	0	1	0	0	1	0	0	0	0	0	0	0	0	0	1	0	1	0	0	0	0	0	0	0	0	0	0	0	0	0	0	0	0	0	0	0	0	0	1	0	0	0	0	0	0	0	0	1	0
O60282	0	0	0	0	0	0	0	0	0	0	1	0	0	0	1	0	1	0	0	0	0	0	0	0	0	0	0	0	0	0	0	0	0	0	0	0	0	0	1	0	0	0	0	0	0	0	0	1	0
O60284	0	0	0	0	0	0	0	0	0	0	0	0	0	0	1	0	0	0	0	0	0	0	0	0	0	0	0	0	0	0	0	0	0	0	0	0	0	0	1	0	0	0	0	0	0	0	0	0	0
O60285	0	0	0	0	0	0	0	0	1	0	0	0	0	1	1	0	1	0	0	0	0	0	0	0	0	0	0	0	0	0	1	0	0	0	0	0	1	0	1	0	0	0	0	0	0	0	0	1	0
O60287	0	0	0	0	0	0	0	0	0	0	0	0	0	0	1	0	1	0	0	0	0	0	0	0	0	0	0	0	0	0	0	0	0	0	0	0	0	0	1	0	0	0	0	0	0	0	0	1	0
O60290	0	0	0	0	0	0	0	0	0	0	0	0	0	1	1	0	0	0	0	0	0	0	0	0	0	0	0	0	0	0	0	0	0	0	0	0	0	0	0	0	0	0	0	0	0	0	0	0	0
O60291	0	0	0	0	0	0	0	0	0	0	0	0	0	0	1	0	1	0	0	0	0	0	0	0	0	0	0	0	0	0	0	0	0	0	0	0	0	0	1	1	0	0	0	0	0	0	0	1	0
O60292	0	1	0	0	1	0	0	0	0	0	0	0	0	0	1	0	1	0	0	0	0	0	0	0	0	0	0	0	0	0	0	0	0	0	0	0	0	0	1	0	0	0	0	0	0	0	0	1	0
O60293	0	0	0	0	0	0	0	0	0	0	0	0	0	1	0	0	1	0	0	0	0	0	0	0	0	0	0	0	0	0	0	0	0	0	0	0	0	0	0	0	0	0	0	0	0	0	0	1	0
O60294	1	0	0	0	0	0	0	0	1	0	0	0	0	0	1	0	1	0	0	0	0	0	0	0	0	0	0	0	0	0	0	0	0	0	0	0	0	0	1	0	0	0	0	0	0	0	0	0	0
O60296	0	1	0	0	1	0	0	0	0	0	0	0	0	0	1	0	1	0	0	0	0	0	0	0	0	0	0	0	0	0	0	0	0	0	0	0	0	0	1	0	0	0	0	0	0	0	0	1	0
O60299	0	0	0	0	0	0	0	0	0	0	0	0	0	0	0	0	1	0	0	0	0	0	0	0	0	0	0	0	0	0	0	0	0	0	0	0	0	0	1	0	0	0	0	0	0	0	0	1	0
O60303	0	0	0	0	0	0	0	0	0	0	0	0	0	0	1	0	1	0	0	0	0	0	0	0	0	0	0	0	0	0	0	0	0	0	0	0	0	0	1	0	0	0	0	0	0	0	0	1	0
O60304	0	0	0	0	0	0	0	0	0	0	0	0	0	0	1	0	0	0	0	0	0	0	0	0	0	0	0	0	0	0	0	0	0	0	0	0	0	0	0	0	0	0	0	0	0	0	0	0	0
O60306	0	1	0	0	1	0	0	0	0	0	0	0	0	0	1	0	1	0	0	0	0	0	0	0	0	0	0	0	0	0	0	0	0	0	0	0	0	0	1	0	0	0	0	0	0	0	0	1	0
O60307	0	1	0	0	0	1	0	0	1	0	0	0	0	1	1	0	1	0	0	0	0	0	0	0	0	0	0	0	0	0	1	0	0	0	0	0	0	0	1	0	0	0	0	0	0	0	0	1	0
O60308	0	0	0	0	0	0	0	0	0	0	0	0	0	0	1	0	0	0	0	0	0	0	0	0	0	0	0	0	0	0	0	0	0	0	0	0	0	0	1	0	0	0	0	0	0	0	0	0	0
O60309	0	0	0	0	0	0	0	0	0	0	0	0	0	1	1	0	0	0	0	0	0	0	0	0	0	0	0	0	0	0	0	0	0	0	0	0	0	0	1	0	0	0	0	0	0	0	0	0	0
O60312	0	0	0	0	0	0	0	0	1	0	1	0	0	0	1	0	1	0	0	0	0	0	0	0	0	1	0	0	0	0	0	0	0	0	0	0	0	0	1	0	0	0	0	0	0	0	0	1	0
O60313	0	1	0	0	1	0	0	0	1	0	0	0	0	0	1	0	1	0	0	0	0	0	0	0	1	1	0	0	0	0	0	0	0	0	0	0	0	1	1	0	0	0	0	0	0	0	0	1	0
O60315	0	1	0	0	1	0	0	0	0	0	0	0	0	1	1	0	1	0	0	0	0	0	0	0	0	0	0	0	0	0	0	0	0	0	0	0	1	0	1	0	0	0	0	0	0	0	0	1	0
O60318	0	1	0	0	1	0	0	0	0	0	0	0	0	0	1	0	1	0	0	0	0	0	0	0	0	0	0	0	0	0	0	0	0	0	0	0	0	0	1	0	0	0	0	0	0	0	0	1	0
O60320	0	0	0	0	0	0	0	0	0	0	0	0	0	0	1	0	0	0	0	0	0	0	0	0	0	0	0	0	0	0	0	0	0	0	0	0	0	0	0	0	0	0	0	0	0	0	0	0	0
O60330	0	0	0	0	0	0	0	0	0	0	0	0	0	0	0	0	0	0	0	0	0	0	0	0	0	0	0	0	0	0	0	0	0	0	0	0	0	0	1	0	0	0	0	0	0	0	0	0	0
O60331	0	1	0	0	1	0	0	0	1	0	0	0	0	1	1	0	1	0	0	0	0	0	0	0	0	0	0	0	0	0	0	0	0	0	0	0	0	0	1	0	0	0	0	0	0	0	0	1	0
O60333	0	0	0	0	0	0	0	0	0	0	1	0	0	1	1	0	1	0	0	0	0	0	0	0	0	0	0	0	0	0	0	0	0	0	0	0	0	1	1	0	0	0	0	0	0	0	0	1	0
O60336	0	0	0	0	0	0	0	0	0	0	0	0	0	1	1	0	0	0	0	0	0	0	0	0	0	0	0	0	0	0	0	0	0	0	0	0	0	0	1	0	0	0	0	0	0	0	0	0	0
O60337	0	0	0	0	0	0	0	0	0	0	0	0	0	0	0	0	1	0	0	0	0	0	0	0	0	0	0	0	0	0	0	0	0	0	0	0	0	0	1	0	0	0	0	0	0	0	0	1	0
O60341	0	0	0	0	0	0	0	0	0	1	0	0	0	0	0	1	1	0	0	0	1	0	0	0	0	0	0	0	0	0	0	0	0	0	0	0	1	0	1	0	0	0	0	0	0	0	0	1	0
O60343	0	1	0	0	1	1	0	0	0	0	0	0	0	0	1	0	1	0	0	0	0	0	0	0	0	0	0	0	0	0	0	0	0	0	0	0	0	0	1	0	0	0	0	0	0	0	0	1	0
O60344	0	0	0	0	0	0	0	0	1	0	0	0	0	0	1	0	1	0	0	0	0	0	0	0	0	1	0	0	0	0	0	0	0	0	0	0	0	0	1	0	0	0	0	0	0	0	0	1	0
O60346	0	0	0	0	0	0	0	0	1	0	0	0	0	1	1	0	1	0	0	0	0	0	0	0	0	1	0	0	0	0	0	0	0	0	0	0	1	0	1	0	0	0	0	0	0	0	1	1	0
O60347	0	0	0	0	0	0	0	0	0	0	0	0	0	1	1	0	1	0	0	0	0	0	0	0	0	0	0	0	0	0	0	0	0	0	0	0	0	0	0	0	0	0	0	0	0	0	0	1	0
O60353	0	0	0	0	0	0	0	0	0	0	0	0	0	0	1	0	1	0	0	0	0	0	0	1	0	0	0	0	0	0	0	0	0	0	0	0	0	0	1	0	0	0	0	0	0	0	0	1	0
O60356	0	1	0	0	1	0	0	0	0	0	0	0	0	1	1	0	1	0	0	0	0	0	0	0	0	0	0	0	0	0	0	0	0	0	0	0	0	0	1	0	0	0	0	0	0	0	0	0	0
O60359	0	0	0	0	0	0	0	0	0	0	0	0	0	0	1	0	1	0	0	0	0	0	0	0	0	0	1	0	1	0	0	0	0	0	0	0	0	0	1	0	0	0	0	0	0	0	0	1	0
O60361	0	0	0	0	0	0	0	0	1	0	0	0	0	0	0	0	1	0	0	0	0	0	0	0	0	0	0	0	0	0	0	0	0	0	0	0	0	0	0	0	0	0	0	0	0	0	0	1	0
O60381	0	1	0	0	1	0	0	0	0	0	0	0	0	0	1	0	1	0	0	0	0	0	0	0	0	0	0	0	0	0	0	0	0	0	0	0	1	0	1	0	0	0	0	0	0	0	0	1	0
O60383	0	0	0	0	0	0	0	0	0	0	0	0	0	1	1	0	1	0	0	0	0	0	0	0	0	0	0	0	0	0	0	0	0	0	0	0	0	0	1	0	0	0	0	0	0	0	0	1	0
O60384	0	0	0	0	0	0	0	0	0	0	0	0	0	0	0	0	0	0	0	0	0	0	0	0	0	0	0	0	0	0	0	0	0	0	0	0	0	0	0	0	0	0	0	0	0	0	0	0	0
O60391	1	0	0	0	0	0	0	0	0	0	0	0	0	0	0	0	0	0	0	0	0	0	0	0	0	0	1	1	0	0	0	0	0	0	0	0	0	0	1	0	0	0	0	0	0	0	0	0	0
O60393	0	0	0	0	0	0	0	0	0	0	0	0	0	0	0	0	0	0	0	0	0	0	0	0	0	0	0	0	0	0	0	0	0	0	0	0	0	0	1	0	0	0	0	0	0	0	0	0	0
O60397	0	0	0	0	0	0	0	0	0	0	0	0	0	0	0	0	0	0	0	0	0	0	0	0	0	0	0	0	0	0	0	0	0	0	0	0	0	0	1	0	0	0	0	0	0	0	0	0	0
O60403	0	0	0	0	0	0	0	0	0	0	0	0	0	0	1	0	0	0	0	0	0	0	0	1	0	0	0	0	0	0	0	0	0	0	0	0	0	0	0	0	0	0	0	0	0	0	0	0	0
O60404	0	0	0	0	0	0	0	0	0	0	0	0	0	0	1	0	0	0	0	0	0	0	0	1	0	0	0	0	0	0	0	0	0	0	0	0	0	0	0	0	0	0	0	0	0	0	0	0	0
O60412	0	0	0	0	0	0	0	0	0	0	0	0	0	0	0	0	0	0	0	0	0	0	0	1	0	0	0	0	0	0	0	0	0	0	0	0	0	0	0	0	0	0	0	0	0	0	0	0	0
O60422	0	0	0	0	0	0	0	0	0	0	0	0	0	0	0	0	0	0	0	0	0	0	0	0	0	0	0	0	0	0	0	0	0	0	0	0	0	0	1	0	0	0	0	0	0	0	0	0	0
O60423	0	0	0	0	0	0	0	0	1	0	1	0	0	0	0	0	1	0	0	0	0	0	0	0	0	1	0	0	0	0	0	0	0	0	0	0	0	0	1	0	0	0	0	0	0	0	0	1	0
O60427	1	0	0	0	0	0	0	0	0	0	0	0	0	0	1	0	1	0	0	0	0	0	0	0	0	0	0	0	0	0	0	0	0	0	0	0	0	0	1	0	0	0	0	0	0	0	0	0	0
O60431	0	0	0	0	0	0	0	0	0	0	0	0	0	0	0	0	0	0	0	0	0	0	0	1	0	0	0	0	0	0	0	0	0	0	0	0	0	0	0	0	0	0	0	0	0	0	0	0	0
O60437	0	0	0	0	0	0	0	0	0	0	0	0	0	1	1	0	1	0	0	0	0	0	0	0	0	0	0	0	0	0	0	0	0	0	0	0	0	0	1	0	0	0	0	0	0	0	0	1	0
O60443	0	0	0	0	0	0	0	0	0	0	0	0	0	0	1	0	1	0	0	0	0	0	0	0	0	0	0	0	0	0	0	0	0	0	0	0	0	0	1	0	0	0	0	0	0	0	0	1	0
O60447	0	0	0	0	0	0	0	0	0	0	0	0	0	0	1	0	1	0	0	0	0	0	0	0	0	0	0	0	0	0	0	0	0	0	0	0	0	0	1	0	0	0	0	0	0	0	0	1	0
O60449	0	0	0	0	0	0	0	0	0	0	0	0	0	1	1	0	1	0	0	0	0	0	0	0	0	0	0	0	0	0	0	0	0	0	0	0	0	0	1	0	1	0	0	0	0	0	0	1	0
O60462	0	0	0	0	0	0	0	0	0	0	0	0	0	0	1	0	1	0	0	0	0	0	0	0	0	0	0	0	0	0	0	0	0	0	0	0	1	0	1	0	1	0	0	0	0	0	0	0	0
O60469	0	0	0	0	0	0	0	0	0	0	0	0	0	1	1	0	1	0	0	0	0	0	0	0	0	0	0	0	0	0	0	0	0	0	0	0	0	0	1	0	0	0	0	0	0	0	0	0	0
O60476	0	1	0	0	1	0	0	0	1	0	0	0	0	0	1	0	1	0	0	0	0	0	0	0	0	1	0	0	0	0	0	0	0	0	0	0	0	0	1	0	0	0	0	0	0	0	0	0	0
O60477	0	0	0	0	0	0	0	0	0	0	0	0	0	1	1	0	0	0	0	0	0	0	0	0	0	0	0	0	0	0	0	0	0	0	0	0	0	0	1	0	0	0	0	0	0	0	0	0	0
O60478	0	0	0	0	0	0	0	0	0	0	0	0	0	0	1	0	0	0	0	0	0	0	0	0	0	0	0	0	0	0	0	0	0	0	0	0	1	0	1	0	0	0	0	0	0	0	0	0	0
O60479	0	0	0	0	0	0	0	0	0	0	0	0	0	0	0	0	1	0	0	0	0	0	0	0	0	0	0	0	0	0	0	0	0	0	0	0	0	0	1	0	0	0	0	0	0	0	0	1	0
O60481	0	0	0	0	0	0	0	0	0	0	0	0	0	1	1	0	0	0	0	0	0	0	0	0	0	0	0	0	0	0	0	0	0	0	0	0	1	0	1	0	0	0	0	0	0	0	0	0	0
O60486	0	0	0	0	0	0	0	0	0	0	0	0	0	0	1	0	1	0	0	0	0	0	0	0	0	0	0	0	0	0	0	0	0	0	0	0	0	0	1	0	1	0	0	0	0	0	0	1	0
O60487	0	0	0	0	0	0	0	0	0	0	0	0	0	0	1	0	1	0	0	0	0	0	0	0	0	0	0	0	0	0	0	0	0	0	0	0	0	0	1	0	1	0	0	0	0	0	0	0	0
O60488	1	1	0	0	1	0	0	0	1	0	0	0	0	1	1	0	1	0	0	0	0	0	0	0	0	0	0	0	0	0	0	1	0	0	0	0	1	1	1	0	0	0	0	0	0	0	0	1	0
O60493	0	1	1	0	0	0	0	0	0	0	0	0	0	0	1	0	1	0	0	0	0	0	0	0	0	0	0	0	0	0	0	0	0	0	0	0	0	0	1	0	0	0	0	0	0	0	0	1	0
O60494	1	0	0	0	0	0	0	0	0	0	0	0	0	1	1	0	1	0	0	0	0	0	0	0	0	0	0	0	0	0	0	0	0	0	0	0	0	0	1	0	1	0	0	0	0	0	0	0	0
O60496	0	0	0	0	0	0	0	0	0	0	0	0	0	1	1	0	1	0	0	0	0	0	0	0	0	0	0	0	0	0	0	0	0	0	0	0	0	0	1	0	0	0	0	0	0	0	0	1	0
O60499	0	0	0	0	0	0	0	0	0	0	0	0	0	0	1	0	1	0	0	0	0	0	0	0	0	0	0	0	0	0	0	0	0	0	0	0	0	0	1	0	0	0	0	0	0	0	0	1	0
O60500	0	0	0	0	0	0	0	0	0	0	0	0	0	0	1	0	1	0	0	0	0	0	0	0	0	0	0	0	0	0	0	0	0	0	0	0	0	0	1	0	0	0	0	0	0	0	0	1	0
O60502	0	0	0	0	0	0	0	0	1	1	0	0	0	0	1	0	1	0	0	0	1	0	0	0	0	1	0	0	0	0	0	0	0	0	0	0	0	0	1	0	0	0	1	0	1	0	0	1	0
O60503	0	0	0	0	0	0	0	0	1	0	0	0	0	0	1	0	1	0	0	0	0	0	0	0	0	0	0	0	0	0	0	0	1	0	0	0	1	0	1	0	0	0	0	0	0	0	0	1	0
O60504	0	0	0	0	0	0	0	0	0	0	0	0	0	0	1	0	1	0	0	0	0	0	0	0	0	0	0	0	0	0	0	0	0	0	0	0	0	0	1	0	0	0	0	0	0	0	0	1	0
O60506	0	1	1	0	1	0	0	0	0	1	0	0	0	0	1	0	1	0	0	0	0	1	0	0	0	0	0	0	0	0	0	0	0	0	0	0	1	0	1	0	0	0	0	0	0	0	0	1	0
O60507	0	1	0	0	1	0	0	0	1	0	0	0	0	1	1	0	1	0	0	0	0	0	0	0	0	0	0	0	0	0	0	0	0	0	0	0	0	0	1	0	0	0	0	0	0	0	0	1	0
O60508	0	0	0	0	0	0	0	0	0	0	0	0	0	0	1	0	1	0	0	0	0	0	0	0	0	0	0	0	0	0	0	0	0	0	0	0	0	0	1	0	0	0	0	0	0	0	0	1	0
O60512	1	0	0	0	0	0	0	0	1	0	0	0	0	0	0	0	0	0	0	0	0	0	0	0	0	0	0	0	0	0	0	0	0	0	0	0	0	0	1	0	0	0	0	0	0	0	0	0	0
O60513	1	0	0	0	0	0	0	0	1	0	0	0	0	0	1	0	0	0	0	0	0	0	0	0	0	0	0	0	0	0	0	0	0	0	0	0	0	0	1	0	0	0	0	0	0	0	0	0	0
O60516	0	0	0	0	0	0	0	0	0	0	0	0	0	0	0	0	1	0	0	0	0	0	0	0	0	0	0	0	0	0	0	0	0	0	0	0	0	0	1	0	0	0	0	0	0	0	0	1	0
O60518	0	1	1	0	0	0	0	0	0	0	0	0	0	1	0	0	1	0	0	0	0	0	0	0	0	0	0	0	0	0	0	0	0	0	0	0	0	0	0	0	0	0	0	0	0	0	0	1	0
O60519	0	0	0	0	0	0	0	0	0	0	0	0	0	0	1	0	0	0	0	0	0	0	0	0	0	0	0	0	0	0	0	0	0	0	0	0	0	0	1	0	0	0	0	0	0	0	0	0	0
O60522	0	0	0	0	0	0	0	0	0	0	0	0	0	0	0	0	0	0	0	0	0	0	0	0	0	0	0	0	0	0	0	0	0	0	0	0	0	0	1	0	0	0	0	0	0	0	0	0	0
O60524	0	0	0	0	0	0	0	0	0	0	0	0	0	0	1	0	1	0	0	0	0	0	0	0	0	0	0	0	0	0	0	0	0	0	0	0	0	0	1	0	0	0	0	0	0	0	0	1	0
O60542	0	0	0	0	0	0	0	0	0	0	0	0	0	0	1	0	0	0	0	0	0	0	0	0	0	0	0	0	0	0	0	0	0	0	0	0	0	0	1	0	0	0	0	0	0	0	0	0	0
O60543	0	0	0	0	0	0	0	0	0	0	0	0	0	1	1	0	1	0	0	0	0	0	0	0	0	0	0	0	0	0	0	0	0	0	0	0	0	0	1	0	0	0	0	0	0	0	0	1	0
O60547	0	1	1	0	0	0	0	0	1	0	0	0	0	0	1	0	1	0	0	0	0	0	0	0	0	0	0	0	0	0	0	0	1	0	0	0	0	0	1	0	0	0	0	0	0	0	0	1	0
O60548	0	0	0	0	0	0	0	0	0	0	0	0	0	0	1	0	0	0	0	0	0	0	0	0	0	0	0	0	0	0	0	0	0	0	0	0	0	0	1	0	0	0	0	0	0	0	0	0	0
O60551	0	0	0	0	0	0	0	0	1	0	0	0	0	0	1	0	1	0	0	0	0	0	0	0	0	0	0	0	0	0	0	0	0	0	0	0	0	0	1	0	0	0	0	0	0	0	0	1	0
O60563	0	1	0	0	1	0	0	0	0	0	0	0	0	1	1	0	1	0	0	0	0	0	0	0	0	0	0	0	0	0	0	0	0	0	0	0	1	0	1	0	0	0	0	0	0	0	0	1	0
O60565	0	0	0	0	0	0	0	0	0	0	0	0	0	0	1	0	1	0	0	0	0	0	0	0	0	0	0	0	0	0	0	0	0	0	0	0	0	0	1	0	0	0	0	0	0	0	0	1	0
O60566	0	1	0	0	1	0	0	0	1	0	0	0	0	1	0	0	1	0	0	0	0	0	0	0	0	0	0	0	0	0	1	0	0	0	0	0	0	0	1	0	0	0	0	0	0	0	0	1	0
O60568	1	0	0	0	0	0	0	0	1	0	0	0	0	0	0	0	1	1	0	0	0	0	0	0	0	0	0	0	0	0	0	0	0	0	0	0	1	0	1	0	1	0	0	0	0	0	0	0	0
O60573	0	1	0	0	1	0	0	0	0	0	0	0	0	0	1	0	1	0	0	0	0	0	0	0	0	0	0	0	0	0	0	0	0	0	0	0	0	0	1	0	0	0	0	0	0	0	0	1	0
O60575	0	0	0	0	0	0	0	0	0	0	0	0	0	0	1	0	0	0	0	0	0	0	0	0	0	0	0	0	0	0	0	0	0	0	0	0	0	0	1	0	0	0	0	0	0	0	0	0	0
O60583	0	0	0	0	0	0	0	0	0	0	0	0	0	0	1	0	1	0	0	0	0	0	0	0	0	0	0	0	0	0	0	0	0	0	0	0	1	0	1	0	0	0	0	0	0	0	0	1	0
O60602	0	0	0	0	0	0	0	0	0	0	0	0	0	1	1	0	1	0	1	0	0	0	0	0	0	0	0	0	0	0	0	0	0	0	0	0	0	0	1	0	0	0	0	0	0	0	0	1	0
O60603	1	0	0	0	0	0	0	0	0	0	0	0	0	1	1	0	1	0	1	0	0	0	0	0	0	0	0	0	0	0	0	0	0	0	0	0	1	0	1	0	1	0	0	0	0	0	0	0	0
O60609	0	0	0	0	0	0	0	0	0	0	0	0	0	0	1	0	1	0	1	0	0	0	0	0	0	0	0	0	0	0	0	0	0	0	0	0	0	0	1	0	1	0	0	0	0	0	0	0	0
O60610	0	1	0	0	1	1	0	0	0	0	0	0	0	0	1	0	1	0	0	0	0	0	0	0	0	0	0	0	0	0	0	0	0	0	0	0	0	0	1	0	0	0	0	0	0	0	0	1	0
O60613	0	0	0	0	0	0	0	0	0	0	0	0	0	0	0	0	0	0	0	0	0	0	0	0	0	0	0	0	0	0	0	0	0	0	0	0	0	0	1	0	0	0	0	0	0	0	0	0	0
O60635	0	0	0	0	0	0	0	0	0	0	0	0	0	1	1	0	1	0	0	0	0	0	0	0	0	0	0	0	0	0	0	0	0	0	0	0	1	0	1	0	1	0	0	0	0	0	0	0	0
O60636	0	0	0	0	0	0	0	0	0	0	0	0	0	1	1	0	1	0	0	0	0	0	0	0	0	0	0	0	0	0	0	0	0	0	0	0	0	0	1	0	1	0	0	0	0	0	0	0	0
O60637	0	0	0	0	0	0	0	0	0	0	0	0	0	0	1	0	1	0	0	0	0	0	0	0	0	0	0	0	0	0	0	0	0	0	0	0	0	0	1	0	0	0	0	0	0	0	0	1	0
O60641	0	0	0	0	0	0	0	0	0	0	0	0	0	0	0	0	1	0	0	0	0	0	0	0	0	0	0	0	0	0	0	0	0	0	0	0	0	0	1	0	0	0	0	0	0	0	0	1	0
O60645	0	1	0	0	1	0	0	0	0	0	0	0	0	1	1	0	1	0	0	0	0	0	0	0	0	0	0	0	0	0	0	0	0	0	0	0	0	0	1	0	0	0	0	0	0	0	0	1	0
O60656	1	0	0	0	0	0	0	0	1	0	0	0	0	0	0	0	1	0	0	0	0	0	0	0	0	0	0	0	0	0	0	0	0	0	0	0	0	0	1	0	1	0	0	0	0	0	0	0	0
O60658	1	0	0	0	0	0	0	0	1	0	0	0	0	0	1	0	1	0	0	0	0	0	0	0	0	1	0	0	0	0	0	0	0	0	0	0	0	0	1	0	0	0	0	0	0	0	0	1	0
O60662	0	0	0	0	0	0	0	0	0	0	0	0	0	0	0	0	1	0	0	0	0	0	0	0	0	0	0	0	0	0	0	0	0	0	0	0	0	0	1	0	0	0	0	0	0	0	0	1	0
O60663	0	0	0	0	0	0	0	0	0	0	0	0	0	0	1	0	0	0	0	0	0	0	0	0	0	0	0	0	0	0	0	0	0	0	0	0	0	0	1	0	0	0	0	0	0	0	0	0	0
O60664	1	1	0	0	1	0	1	0	0	0	0	0	0	1	1	0	1	0	0	0	0	0	0	0	0	0	0	0	0	0	0	0	0	0	0	0	0	0	1	0	0	0	0	0	0	0	0	1	0
O60667	0	0	0	0	0	0	0	0	0	0	0	0	0	0	1	0	1	0	0	0	0	0	0	0	0	0	0	0	0	0	0	0	0	0	0	0	0	0	1	0	0	0	0	0	0	0	0	1	0
O60669	1	0	0	0	0	0	0	0	0	0	0	0	0	1	1	0	1	0	0	0	0	0	0	0	0	0	0	0	0	0	0	0	0	0	0	0	0	1	1	0	0	0	0	0	0	0	0	1	0
O60671	0	0	0	0	0	0	0	0	1	0	0	0	0	0	1	0	0	0	0	0	0	0	0	0	0	1	0	0	0	0	0	0	0	0	0	0	0	0	1	0	0	0	0	0	0	0	0	0	0
O60673	0	1	0	0	1	0	0	0	1	0	0	0	0	1	1	0	1	0	0	0	0	0	0	0	0	0	0	0	0	0	0	0	0	0	0	0	1	0	1	0	0	0	0	0	0	0	0	1	0
O60674	1	0	0	0	0	0	0	0	1	1	0	0	0	0	1	0	1	0	0	0	1	0	0	0	0	0	0	0	0	0	1	0	0	0	0	0	1	0	1	0	0	0	0	0	0	0	0	1	0
O60675	0	1	0	0	1	0	0	0	0	0	0	0	0	0	1	0	1	0	0	0	0	0	0	0	0	0	0	0	0	0	0	0	0	0	0	0	0	0	1	0	0	0	1	0	0	1	0	1	0
O60676	0	0	0	0	0	0	0	0	0	0	0	0	0	0	1	0	1	0	0	0	0	0	0	0	0	0	0	0	0	0	0	0	0	0	0	0	0	0	1	0	1	0	0	0	0	0	0	0	0
O60678	0	0	0	0	0	0	0	0	0	0	0	0	0	1	1	0	1	0	0	0	0	0	0	0	0	0	0	0	0	0	0	0	0	0	0	0	0	0	1	0	0	0	0	0	0	0	0	1	0
O60682	0	0	0	0	0	0	0	0	0	0	0	0	0	0	1	0	0	0	0	0	0	0	0	0	0	0	0	0	0	0	0	0	0	0	0	0	1	0	1	0	0	0	0	0	0	0	0	0	0
O60683	0	0	0	0	0	0	0	0	0	0	0	0	0	0	1	0	1	0	0	0	0	0	0	0	0	0	0	0	0	0	0	0	0	0	0	0	0	0	1	0	0	0	0	0	0	0	0	1	0
O60684	0	1	0	0	0	1	0	0	0	0	0	0	0	0	1	0	1	0	0	0	0	0	0	0	0	0	0	0	0	0	0	0	0	0	0	0	0	0	1	0	0	0	0	0	0	0	0	1	0
O60687	0	0	0	0	0	0	0	0	0	0	0	0	0	0	1	0	0	0	0	0	0	0	0	0	0	0	0	0	0	0	0	0	0	0	0	0	0	0	1	0	0	0	0	0	0	0	0	0	0
O60688	0	0	0	0	0	0	0	0	0	0	0	0	0	1	1	0	0	0	0	0	0	0	0	0	0	0	0	0	0	0	0	0	0	0	0	0	0	0	1	0	0	0	0	0	0	0	0	0	0
O60701	0	1	0	0	1	0	0	0	1	0	0	0	0	0	1	0	1	1	0	0	0	0	0	0	0	0	0	0	0	0	0	0	0	0	0	0	0	0	1	0	0	0	0	0	0	0	0	1	0
O60704	0	0	0	0	0	0	0	0	1	0	0	0	0	1	1	0	0	0	0	0	0	0	0	0	0	0	0	0	0	0	0	0	0	0	0	0	0	0	1	0	0	0	0	0	0	0	0	0	0
O60706	1	0	0	0	0	0	0	0	0	0	0	0	0	0	1	0	0	0	0	0	0	0	0	0	0	0	0	0	0	0	0	0	0	0	0	0	0	0	1	0	0	0	0	0	0	0	0	0	0
O60711	0	0	0	0	0	0	0	0	0	0	0	0	0	0	1	0	1	0	0	0	0	0	0	0	0	0	0	0	0	0	0	0	0	0	0	0	0	0	1	0	0	0	0	0	0	0	0	1	0
O60716	0	1	0	0	1	0	0	0	0	0	0	0	0	0	1	0	1	0	0	0	0	0	0	0	0	0	0	0	0	0	0	0	0	0	0	0	1	0	1	0	0	0	0	0	0	0	0	1	0
O60721	0	0	0	0	0	0	0	0	0	0	0	0	0	0	1	0	1	0	0	0	0	0	0	0	0	0	0	0	0	0	0	0	0	0	0	0	0	0	1	0	0	0	0	0	0	0	0	1	0
O60725	0	0	0	0	0	0	0	0	1	0	0	0	0	0	1	1	1	0	0	0	0	0	0	0	0	0	0	0	0	0	0	0	0	0	0	0	0	0	1	0	0	0	0	0	0	0	0	0	0
O60729	0	0	0	0	0	0	0	0	1	0	0	0	0	0	1	0	0	0	0	0	0	0	0	0	0	1	0	0	0	0	0	0	0	0	0	0	0	0	1	0	0	0	0	0	0	0	1	0	0
O60732	0	0	0	0	0	0	0	0	0	0	0	0	0	1	1	0	1	0	0	0	0	0	0	0	0	0	0	0	0	0	0	0	0	0	0	0	0	0	1	0	0	0	0	0	0	0	0	1	0
O60733	1	0	0	0	0	0	0	0	1	0	0	0	0	0	1	0	1	0	0	0	0	0	0	0	0	1	0	0	0	0	0	0	0	0	0	0	0	0	1	0	0	0	0	0	0	0	0	1	0
O60739	0	1	0	0	1	0	0	0	0	0	0	0	0	0	1	0	1	0	0	0	0	0	0	0	0	0	0	0	0	0	0	0	0	0	0	0	0	0	0	0	0	0	0	0	0	0	0	1	0
O60741	0	0	0	0	0	0	0	0	0	0	0	0	0	0	0	0	1	0	0	0	0	0	0	0	0	0	1	0	1	0	0	0	0	0	0	0	0	0	1	0	0	0	0	0	0	0	0	1	0
O60749	0	1	0	0	1	0	0	0	0	0	0	0	0	0	1	0	1	0	0	0	0	0	0	0	0	0	0	0	0	0	0	0	0	0	0	0	0	0	1	0	0	0	0	0	0	0	0	1	0
O60755	0	0	0	0	0	0	0	0	0	0	0	0	0	0	1	0	0	0	0	0	0	0	0	1	0	0	0	0	0	0	0	0	0	0	0	0	0	0	1	0	0	0	0	0	0	0	0	0	0
O60756	0	0	0	0	0	0	0	0	0	0	0	0	0	0	0	0	0	0	0	0	0	0	0	0	0	0	0	0	0	0	0	0	0	0	0	0	0	0	0	0	0	0	0	0	0	0	0	0	0
O60759	0	0	0	0	0	0	0	0	0	0	0	0	0	0	1	0	1	0	0	0	0	0	0	0	0	0	0	0	0	0	0	0	0	0	0	0	0	0	1	0	0	0	0	0	0	0	0	1	0
O60760	1	0	0	0	0	0	0	0	1	0	0	0	0	1	1	0	0	0	0	0	0	0	0	0	0	0	0	0	0	1	0	0	0	0	0	0	0	0	1	0	0	0	0	0	0	0	0	0	0
O60762	0	1	1	0	1	0	0	0	1	0	0	0	0	0	1	0	1	0	0	0	0	0	0	0	0	0	0	0	0	0	0	0	0	0	0	0	0	0	1	0	0	0	0	0	0	0	0	1	0
O60763	0	1	0	0	1	0	0	0	0	0	0	0	0	0	1	0	1	0	0	0	0	0	0	0	0	0	0	0	0	0	0	0	0	0	0	0	0	0	1	0	0	0	0	0	0	0	0	1	0
O60765	0	0	0	0	0	0	0	0	0	0	0	0	0	1	1	0	1	0	0	0	0	0	0	0	0	0	0	0	0	0	0	0	0	0	0	0	0	0	1	0	0	0	0	0	0	0	0	1	0
O60774	0	0	0	0	0	0	0	0	1	0	0	0	0	0	1	0	0	1	0	0	0	0	0	0	0	0	0	0	0	0	0	0	0	0	0	0	0	0	0	0	0	0	0	0	0	0	0	0	0
O60779	1	0	0	0	0	0	0	0	0	0	0	0	0	0	1	0	1	0	0	0	0	0	0	0	0	0	0	0	0	0	0	0	0	0	0	0	0	0	1	0	0	0	0	0	0	0	0	0	0
O60783	0	0	0	0	0	0	0	0	0	0	0	0	0	0	1	0	0	0	0	0	0	0	0	0	0	0	0	0	0	0	0	0	0	0	0	0	0	1	1	0	0	0	0	0	0	0	0	0	0
O60784	0	1	0	0	0	1	0	0	0	0	0	0	0	1	1	0	1	0	0	0	0	0	0	0	0	0	0	0	0	0	0	0	0	0	0	0	1	0	1	0	0	0	0	0	0	0	0	1	0
O60806	0	0	0	0	0	0	0	0	0	0	0	0	0	1	1	0	0	0	0	0	0	0	0	0	0	0	0	0	0	0	0	0	0	0	0	0	1	0	1	0	0	0	0	0	0	0	0	0	0
O60809	0	0	0	0	0	0	0	0	0	0	0	0	0	0	1	0	1	0	0	0	0	0	0	0	0	0	0	0	0	0	0	0	0	0	0	0	0	0	0	0	0	0	0	0	0	0	0	1	0
O60810	0	0	0	0	0	0	0	0	0	0	0	0	0	0	0	0	0	0	0	0	0	0	0	0	0	0	0	0	0	0	0	0	0	0	0	0	0	0	0	0	0	0	0	0	0	0	0	0	0
O60811	0	0	0	0	0	0	0	0	0	0	0	0	0	0	0	0	0	0	0	0	0	0	0	0	0	0	0	0	0	0	0	0	0	0	0	0	0	0	0	0	0	0	0	0	0	0	0	0	0
O60812	0	1	1	0	1	0	0	0	0	0	0	0	0	0	0	0	1	0	0	0	0	0	0	0	0	0	0	0	0	0	0	0	0	0	0	0	0	0	0	0	0	0	0	0	0	0	0	1	0
O60813	0	0	0	0	0	0	0	0	0	0	0	0	0	1	1	0	0	0	0	0	0	0	0	0	0	0	0	0	0	0	0	0	0	0	0	0	0	0	0	0	0	0	0	0	0	0	0	0	0
O60814	0	1	0	0	1	0	0	0	0	0	0	0	0	0	1	0	1	0	0	0	0	0	0	0	0	0	0	0	0	0	0	0	0	1	1	0	0	0	1	0	0	0	0	0	0	0	0	1	0
O60825	0	1	0	0	0	0	1	0	1	0	0	0	0	0	1	0	1	0	0	0	0	0	0	0	0	1	0	0	0	0	0	0	0	0	0	0	0	0	1	0	0	0	0	0	0	0	1	1	0
O60826	0	0	0	0	0	0	0	0	0	0	0	0	0	0	1	0	1	0	0	0	0	0	0	0	0	0	0	0	0	0	0	0	0	0	0	0	0	0	1	0	0	0	0	0	0	0	0	1	0
O60828	0	0	0	0	0	0	0	0	0	0	0	0	0	0	1	1	1	0	0	0	0	0	0	0	0	0	0	0	0	0	0	0	0	0	0	0	0	0	1	0	0	0	0	0	0	0	0	1	0
O60829	0	0	0	0	0	0	0	0	0	0	0	0	0	0	1	0	0	0	0	0	0	0	0	0	0	0	0	0	0	0	0	0	0	0	0	0	0	0	1	0	0	0	0	0	0	0	0	0	0
O60830	0	0	0	0	0	0	0	0	0	0	0	0	0	0	1	0	1	0	0	0	0	0	0	0	0	0	0	0	0	0	0	0	0	0	0	0	0	1	1	0	0	0	0	0	0	0	0	0	0
O60831	0	0	0	0	0	0	0	0	0	0	0	0	0	1	1	0	0	0	0	0	0	0	0	0	0	0	0	0	0	0	0	0	0	0	0	0	0	0	1	0	0	0	0	0	0	0	0	0	0
O60832	0	1	1	0	1	0	0	0	0	0	0	0	0	1	1	0	1	0	0	0	0	0	0	0	0	0	0	0	0	0	0	0	0	0	0	0	0	0	1	0	0	0	0	0	0	0	0	1	0
O60840	1	0	0	0	0	0	0	0	0	0	0	0	0	0	1	0	0	0	0	0	0	0	0	0	0	0	1	0	1	0	0	0	0	0	0	0	0	0	1	0	0	0	0	0	0	0	0	0	0
O60841	0	1	0	0	1	0	0	0	1	0	0	0	0	0	1	0	1	0	0	0	0	0	0	0	1	1	0	0	0	0	0	0	0	0	0	0	0	0	1	0	0	0	0	0	0	0	0	1	0
O60844	0	0	0	0	0	0	0	0	0	0	0	0	0	0	1	0	0	0	0	0	0	0	0	0	0	0	0	0	0	0	0	0	0	0	0	0	0	0	0	0	0	0	0	0	0	0	0	0	0
O60858	0	0	0	0	0	0	0	0	0	0	0	0	0	1	0	0	1	0	0	0	0	0	0	0	0	0	0	0	0	0	0	0	0	0	0	0	1	0	1	0	0	0	0	0	0	0	0	0	0
O60861	0	0	0	0	0	0	0	0	0	0	0	0	0	0	1	0	1	0	0	0	0	0	0	0	0	0	0	0	0	0	0	0	0	0	0	0	0	0	1	0	0	0	0	0	0	0	0	1	0
O60869	0	1	1	0	1	0	0	0	0	0	0	0	0	0	0	1	1	0	0	0	0	0	0	0	0	0	0	0	0	0	0	0	0	0	0	0	0	0	1	0	0	0	0	0	0	0	0	1	0
O60870	0	0	0	0	0	0	0	0	0	0	0	0	0	0	1	0	0	0	0	0	0	0	0	0	0	0	0	0	0	0	0	0	0	0	0	0	0	0	1	0	0	0	0	0	0	0	0	0	0
O60879	0	1	0	0	1	1	0	0	0	0	0	0	0	0	1	0	1	0	0	0	0	0	0	0	0	0	0	0	0	0	0	0	0	0	0	0	0	0	1	0	0	0	0	0	0	0	0	1	0
O60880	0	1	0	0	1	0	0	0	0	0	0	0	0	0	1	0	1	0	0	0	0	0	0	0	0	0	0	0	0	0	0	0	0	0	0	0	0	0	1	0	0	0	0	0	0	0	0	1	0
O60882	1	0	0	0	0	0	0	0	0	0	0	0	0	0	1	0	1	0	0	0	0	0	0	0	0	0	0	0	0	0	0	0	0	0	0	0	0	0	1	0	0	0	0	0	0	0	0	1	0
O60883	0	0	0	0	0	0	0	0	0	0	0	0	0	0	1	0	1	0	0	0	0	0	0	1	0	0	0	0	0	0	0	0	0	0	0	0	0	0	0	0	0	0	0	0	0	0	0	1	0
O60884	0	0	0	0	0	0	0	0	0	0	0	0	0	0	1	0	1	0	0	0	0	0	0	0	0	0	0	0	0	0	0	0	0	0	0	0	0	0	1	0	0	0	0	0	0	0	0	1	0
O60885	0	1	0	0	1	0	0	0	0	1	0	0	0	0	1	0	1	0	0	0	1	0	0	0	0	0	0	0	0	0	0	0	0	0	0	0	0	0	1	0	0	0	1	0	1	0	0	1	0
O60888	0	0	0	0	0	0	0	0	0	0	0	0	0	0	0	0	0	0	0	0	0	0	0	0	0	0	0	0	0	0	0	0	0	0	0	0	0	0	1	0	0	0	0	0	0	0	0	0	0
O60890	0	0	0	0	0	0	0	0	0	0	0	0	0	1	1	0	1	0	0	0	0	0	0	0	0	0	0	0	0	0	0	0	0	0	0	0	0	0	1	0	0	0	0	0	0	0	0	1	0
O60894	1	0	0	0	0	0	0	0	0	0	0	0	0	1	1	0	0	0	0	0	0	0	0	0	0	0	0	0	0	0	0	0	0	0	0	0	0	0	1	0	0	0	0	0	0	0	0	0	0
O60895	1	0	0	0	0	0	0	0	0	0	0	0	0	0	1	0	0	0	0	0	0	0	0	0	0	0	0	0	0	0	0	0	0	0	0	0	0	0	1	0	0	0	0	0	0	0	0	0	0
O60896	1	0	0	0	0	0	0	0	0	0	0	0	0	0	1	0	1	0	0	0	0	0	0	0	0	0	0	0	0	0	0	0	0	0	0	0	0	0	1	0	1	0	0	0	0	0	0	0	0
O60902	0	0	0	0	0	0	0	0	0	0	0	0	0	0	1	0	0	0	0	0	0	0	0	0	0	0	0	0	0	0	0	0	0	0	0	0	0	0	1	0	0	0	0	0	0	0	0	0	0
O60906	0	0	0	0	0	0	0	0	1	0	0	0	0	1	1	0	1	0	0	0	0	0	0	0	0	1	0	0	0	0	0	0	0	0	0	0	0	0	1	0	0	0	0	0	0	0	0	0	0
O60907	0	0	0	0	0	0	0	0	0	0	0	0	0	0	1	1	1	0	0	0	0	0	0	0	0	0	0	0	0	0	0	0	0	0	0	0	0	0	1	0	0	0	0	0	0	0	0	1	0
O60909	1	0	0	0	0	0	0	0	1	0	0	0	0	1	1	0	0	0	0	0	0	0	0	0	0	0	0	0	0	0	0	0	0	0	0	0	0	0	1	0	0	0	0	0	0	0	0	0	0
O60911	0	0	0	0	0	0	0	0	1	0	0	0	0	0	1	0	1	0	0	0	0	0	0	0	0	1	0	0	0	0	0	0	0	0	0	0	0	0	1	0	1	0	0	0	0	0	0	0	0
O60921	0	0	0	0	0	0	0	0	0	0	0	0	0	0	1	0	1	0	0	0	0	0	0	0	0	0	0	0	0	0	0	0	0	0	0	0	0	0	1	0	0	0	0	0	0	0	0	1	0
O60925	0	1	1	0	0	0	0	0	0	0	0	0	0	0	1	0	1	0	0	0	0	0	0	0	0	0	0	0	0	0	0	0	0	0	0	0	0	0	1	0	0	0	0	0	0	0	0	0	0
O60927	0	0	0	0	0	0	0	0	0	0	0	0	0	0	0	0	1	0	0	0	0	0	0	0	0	0	0	0	0	0	0	0	0	0	0	0	0	0	1	0	0	0	0	0	0	0	0	1	0
O60928	0	0	0	0	0	0	0	0	0	0	0	0	0	0	1	0	1	0	0	0	0	0	0	0	0	0	1	0	1	0	0	0	0	0	0	0	0	0	1	0	0	0	0	0	0	0	0	1	0
O60930	0	0	0	0	0	0	0	0	1	0	0	0	0	0	1	0	1	0	0	0	0	0	0	0	0	1	0	0	0	0	0	0	0	0	0	0	0	1	1	0	0	0	0	0	0	0	0	1	0
O60931	1	0	0	0	0	0	0	0	0	0	0	0	0	0	1	0	0	0	0	0	0	0	0	0	0	0	0	0	0	0	0	0	0	0	0	0	0	0	1	0	0	0	0	0	0	0	0	0	0
O60934	0	1	0	0	1	0	0	0	0	1	0	0	0	0	1	0	1	0	0	1	0	0	0	0	0	0	0	0	0	0	0	0	0	0	0	0	0	0	1	0	0	0	0	0	0	0	0	1	0
O60936	0	0	0	0	0	0	0	0	0	0	0	0	0	0	1	0	0	0	0	0	0	0	0	0	0	0	0	0	0	0	0	0	0	0	0	0	0	0	1	0	0	0	0	0	0	0	0	0	0
O60938	0	0	0	0	0	0	0	0	0	0	0	0	0	0	1	0	1	0	0	0	0	0	0	0	0	0	0	0	0	0	0	0	0	0	0	0	0	0	1	0	1	0	0	0	0	0	0	0	0
O60939	1	0	0	0	0	0	0	0	0	0	0	0	0	0	1	0	1	0	0	0	0	0	0	0	0	0	1	0	1	0	0	0	0	0	0	0	0	0	1	0	0	0	0	0	0	0	0	1	0
O60941	0	0	0	0	0	0	0	0	0	0	0	0	0	0	1	0	1	0	0	0	0	0	0	0	0	0	0	0	0	0	0	0	0	0	0	0	0	0	1	0	0	0	0	0	0	0	0	1	0
O60942	1	1	0	0	1	0	0	0	1	0	0	0	0	0	1	0	1	0	0	0	0	0	0	0	0	1	0	0	0	0	0	0	0	0	0	0	0	0	1	0	0	0	0	0	0	0	1	1	0
O71037	0	0	0	0	0	0	0	0	0	0	0	0	0	0	0	0	0	0	0	0	0	0	0	0	0	0	0	0	0	0	0	0	0	0	0	0	0	0	0	0	0	0	0	0	0	0	0	0	0
O75015	1	0	0	0	0	0	0	0	0	0	0	0	0	0	1	0	0	0	0	0	0	0	0	0	0	0	0	0	0	0	0	0	0	0	0	0	0	0	1	0	0	0	0	0	0	0	0	0	0
O75019	0	0	0	0	0	0	0	0	0	0	0	0	0	0	1	0	0	0	0	0	0	0	0	0	0	0	0	0	0	0	0	0	0	0	0	0	0	0	1	0	0	0	0	0	0	0	0	0	0
O75022	0	0	0	0	0	0	0	0	0	0	0	0	0	0	1	0	1	0	0	0	0	0	0	0	0	0	0	0	0	0	0	0	0	0	0	0	0	0	1	0	0	0	0	0	0	0	0	1	0
O75023	0	0	0	0	0	0	0	0	0	0	0	0	0	0	1	0	1	0	0	0	0	0	0	0	0	0	0	0	0	0	0	0	0	0	0	0	0	0	1	0	1	0	0	0	0	0	0	1	0
O75027	0	1	0	0	1	0	0	0	0	0	0	0	0	1	0	0	1	0	0	0	0	0	0	0	0	0	0	0	0	0	0	0	0	0	0	0	0	1	1	0	0	0	0	0	0	0	0	1	0
O75030	0	0	0	0	0	0	0	0	0	0	0	0	0	1	1	0	1	0	0	0	0	0	0	0	0	0	0	0	0	0	0	0	0	0	0	0	1	0	1	0	0	0	0	0	0	0	0	1	0
O75031	0	0	0	0	0	0	0	0	0	0	0	0	0	1	1	1	1	0	0	0	0	0	0	0	0	0	0	0	0	0	0	0	0	0	0	0	0	0	1	0	0	0	0	0	0	0	0	1	0
O75037	0	0	0	0	0	0	0	0	0	0	1	0	0	1	1	0	1	0	0	0	0	0	0	0	0	0	0	0	0	0	0	0	0	0	0	0	0	0	1	0	0	0	0	0	0	0	0	1	0
O75038	0	0	0	0	0	0	0	0	1	0	0	0	0	0	1	0	1	0	0	0	0	0	0	0	0	1	0	0	0	0	0	0	0	0	0	0	0	0	1	0	0	0	0	0	0	0	0	1	0
O75044	0	1	0	0	1	0	0	0	0	0	0	0	0	1	1	0	1	0	0	0	0	0	0	0	0	0	0	0	0	0	0	0	0	0	0	0	1	0	1	0	0	0	0	0	0	0	0	1	0
O75051	0	0	0	0	0	0	0	0	0	0	0	0	0	0	1	0	1	0	0	0	0	0	0	0	0	0	0	0	0	0	0	0	0	0	0	0	0	0	1	0	1	0	0	0	0	0	0	1	0
O75052	0	0	0	0	0	0	0	0	0	0	0	0	0	1	1	0	1	0	0	0	0	0	0	0	0	0	0	0	0	0	0	0	0	0	0	0	0	0	1	0	0	0	0	0	0	0	0	1	0
O75054	0	0	0	0	0	0	0	0	0	0	0	0	0	1	1	0	1	0	0	0	0	0	0	0	0	0	0	0	0	0	0	0	0	0	0	0	0	0	1	0	1	0	0	0	0	0	0	1	0
O75056	0	0	0	0	0	0	0	0	0	0	0	0	0	1	1	0	1	0	0	0	0	0	0	0	0	0	0	0	0	0	0	0	0	0	0	0	0	0	1	0	0	0	1	0	1	0	0	1	0
O75061	0	0	0	0	0	0	0	0	1	0	0	0	0	0	1	0	1	0	0	0	0	0	0	0	0	1	0	0	0	0	0	0	0	0	0	0	0	0	1	0	0	0	0	0	0	0	1	1	0
O75063	0	0	0	0	0	0	0	0	0	0	0	0	0	1	1	0	1	0	0	0	0	0	0	0	0	0	0	0	0	0	0	0	0	0	0	0	0	0	1	0	0	0	0	0	0	0	0	1	0
O75064	0	0	0	0	0	0	0	0	0	0	0	0	0	1	1	0	1	0	0	0	0	0	0	0	0	0	0	0	0	0	0	0	0	0	0	0	0	0	0	0	0	0	0	0	0	0	0	1	0
O75069	0	0	0	0	0	0	0	0	0	0	0	0	0	1	1	0	1	0	0	0	0	0	0	0	0	0	0	0	0	0	0	0	0	0	0	0	0	0	0	0	0	0	0	0	0	0	0	1	0
O75071	0	0	0	0	0	0	0	0	0	0	0	0	0	0	1	0	1	0	0	0	0	0	0	0	0	0	0	0	0	0	0	0	0	0	0	0	0	0	0	0	0	0	0	0	0	0	0	1	0
O75072	0	0	0	0	0	0	0	0	0	0	0	0	0	0	1	0	0	0	0	0	0	0	0	0	0	0	0	0	0	0	0	0	0	0	0	0	0	0	1	0	0	0	0	0	0	0	0	0	0
O75074	0	0	0	0	0	0	0	0	0	0	0	0	0	1	1	0	0	0	0	0	0	0	0	0	0	0	0	0	0	0	0	0	0	0	0	0	0	0	1	0	0	0	0	0	0	0	0	0	0
O75077	0	0	0	0	0	0	0	0	0	0	0	0	0	1	1	0	1	0	0	0	0	0	0	0	0	0	0	0	0	0	0	0	0	0	0	0	0	0	1	0	0	0	0	0	0	0	0	1	0
O75078	0	0	0	0	0	0	0	0	0	0	0	0	0	0	1	0	1	0	0	0	0	0	0	0	0	0	0	0	0	0	0	0	0	0	0	0	0	0	1	0	0	0	0	0	0	0	0	1	0
O75081	0	0	0	0	0	0	0	0	0	0	0	0	0	1	1	0	1	0	0	0	0	0	0	0	0	0	0	0	0	0	0	0	0	0	0	0	0	0	1	0	0	0	0	0	0	0	0	1	0
O75083	0	1	0	0	1	0	0	0	0	0	0	0	0	0	1	0	1	0	0	0	0	0	0	0	0	0	0	0	0	0	0	0	0	0	0	0	0	0	1	0	0	0	0	0	0	0	0	1	0
O75084	0	0	0	0	0	0	0	0	0	0	0	0	0	0	1	0	0	0	0	0	0	0	0	1	0	0	0	0	0	0	0	0	0	0	0	0	1	0	1	0	0	0	0	0	0	0	0	0	0
O75093	0	0	0	0	0	0	0	0	0	0	0	0	0	0	1	0	0	0	0	0	0	0	0	0	0	0	0	0	0	0	0	0	0	0	0	0	0	0	1	0	0	0	0	0	0	0	0	0	0
O75094	0	0	0	0	0	0	0	0	0	0	0	0	0	0	1	0	1	0	0	0	0	0	0	0	0	0	0	0	0	0	0	0	0	0	0	0	1	0	1	0	0	0	0	0	0	0	0	1	0
O75095	0	0	0	0	0	0	0	0	0	0	0	0	0	0	1	0	1	0	0	0	0	0	0	0	0	0	0	0	0	0	0	0	0	0	0	0	0	0	1	0	0	0	0	0	0	0	0	1	0
O75096	0	0	0	0	0	0	0	0	0	0	0	0	0	0	1	0	1	0	0	0	0	0	0	0	0	0	0	0	0	0	0	0	0	0	0	0	0	0	1	0	0	0	0	0	0	0	0	1	0
O75106	0	0	0	0	0	0	0	0	1	0	0	0	0	1	1	0	0	1	0	0	0	0	0	0	0	0	0	0	0	0	0	0	0	0	0	0	0	0	1	0	0	0	0	0	0	0	0	0	0
O75110	0	0	0	0	0	0	0	0	1	0	1	0	0	0	1	0	1	0	0	0	0	0	0	0	0	1	0	0	0	0	0	0	0	0	0	0	0	0	1	0	0	0	0	0	0	0	0	0	0
O75112	0	0	0	0	0	0	0	0	0	0	0	0	0	0	1	0	1	0	0	0	0	0	0	0	0	0	0	0	0	0	0	0	0	0	0	0	0	0	1	0	0	0	0	0	0	0	0	1	0
O75113	0	0	0	0	0	0	0	0	0	0	0	0	0	0	1	0	1	0	0	0	0	0	0	0	0	0	0	0	0	0	0	0	0	0	0	0	1	0	0	0	0	0	0	0	0	0	0	1	0
O75116	0	0	0	0	0	0	0	0	1	0	0	0	0	0	1	0	1	0	0	0	0	0	0	0	0	0	0	0	0	0	1	0	0	0	0	0	1	0	1	0	0	0	0	0	0	0	0	1	0
O75121	0	0	0	0	0	0	0	0	0	0	0	0	0	0	1	0	1	0	0	0	0	0	0	0	0	0	0	0	0	0	0	0	0	0	0	0	0	0	1	0	0	0	0	0	0	0	0	0	0
O75122	0	0	0	0	0	0	0	0	0	0	0	0	0	0	1	0	1	0	0	0	0	0	0	0	0	0	0	0	0	0	0	0	0	0	0	0	0	0	1	0	0	0	0	0	0	0	0	1	0
O75123	0	0	0	0	0	0	0	0	0	0	0	0	0	1	1	0	0	0	0	0	0	0	0	0	0	0	0	0	0	0	0	0	0	0	0	0	0	0	0	0	0	0	0	0	0	0	0	0	0
O75127	0	0	0	0	0	0	0	0	0	0	0	0	0	1	1	0	1	0	0	0	0	0	0	0	0	0	0	0	0	0	0	0	0	0	0	0	0	1	1	0	0	0	0	0	0	0	0	0	0
O75128	0	0	0	0	0	0	0	0	0	0	0	0	0	1	1	0	1	0	0	0	0	0	0	0	0	0	0	0	0	0	0	0	0	0	0	0	0	0	1	0	0	0	0	0	0	0	0	1	0
O75129	0	0	0	0	0	0	0	0	0	0	0	0	0	0	1	0	1	0	0	0	0	0	0	0	0	0	0	0	0	0	0	0	0	0	0	0	0	0	1	0	0	0	0	0	0	0	0	1	0
O75131	0	1	1	0	0	0	0	0	0	0	0	0	0	0	1	0	1	0	0	0	0	0	0	0	0	0	0	0	0	0	0	0	0	0	0	0	1	0	1	0	0	0	0	0	0	0	0	1	0
O75132	0	0	0	0	0	0	0	0	0	0	0	0	0	1	1	0	1	0	0	0	0	0	0	0	0	0	0	0	0	0	0	0	0	0	0	0	0	0	1	0	0	0	0	0	0	0	0	1	0
O75140	0	0	0	0	0	0	0	0	0	0	0	0	0	1	1	0	1	0	0	0	0	0	0	0	0	0	0	0	0	0	0	0	0	0	0	0	0	0	1	0	0	0	0	0	0	0	0	1	0
O75143	0	1	0	0	0	1	0	0	0	0	0	0	0	0	1	0	1	0	0	0	0	0	0	0	0	0	0	0	0	0	0	0	0	0	0	0	0	0	1	0	0	0	0	0	0	0	0	1	0
O75144	0	0	0	0	0	0	0	0	0	0	0	0	0	0	1	0	1	0	0	0	0	0	0	0	0	0	0	0	0	0	0	0	0	0	0	0	0	0	1	0	1	0	0	0	0	0	0	0	0
O75145	0	0	0	0	0	0	0	0	0	0	0	0	0	1	1	0	1	0	0	0	0	0	0	0	0	0	0	0	0	0	0	0	0	0	0	0	0	0	1	0	0	0	0	0	0	0	0	1	0
O75146	0	0	0	0	0	0	0	0	0	0	0	0	0	0	0	0	1	0	0	0	0	0	0	0	0	0	0	0	0	0	0	0	0	0	0	0	0	0	1	0	0	0	0	0	0	0	0	1	0
O75147	0	0	0	0	0	0	0	0	0	0	0	0	0	0	1	0	1	0	0	0	0	0	0	0	0	0	0	0	0	0	0	0	0	0	0	0	0	0	1	0	0	0	0	0	0	0	0	1	0
O75150	0	1	0	0	1	0	0	0	1	1	0	0	0	0	1	0	1	0	0	0	1	0	0	0	0	0	0	0	0	0	0	0	0	0	0	0	0	0	1	0	0	0	0	0	0	0	0	1	0
O75151	0	0	0	0	0	0	0	0	0	1	0	0	0	0	1	0	1	0	0	0	1	0	0	0	0	0	0	0	0	0	0	0	0	0	0	0	0	0	1	0	0	0	0	0	0	0	0	1	0
O75152	0	1	0	0	1	0	0	0	0	0	0	0	0	0	1	0	1	0	0	0	0	0	0	0	0	0	0	0	0	0	0	0	0	0	0	0	0	0	1	0	0	0	0	0	0	0	0	1	0
O75153	0	0	0	0	0	0	0	0	0	0	0	0	0	0	1	0	1	0	0	0	0	0	0	0	0	0	0	0	0	0	0	0	0	0	0	0	0	0	1	0	0	0	0	0	0	0	0	1	0
O75154	0	0	0	0	0	0	0	0	0	0	0	0	0	0	1	0	1	0	0	0	0	0	0	0	0	0	0	0	0	0	0	0	0	0	0	0	0	0	1	0	0	0	0	0	0	0	0	1	0
O75155	0	1	0	0	1	0	1	0	0	0	0	0	0	0	1	0	1	0	0	0	0	0	0	0	0	0	0	0	0	0	0	0	0	0	0	0	0	0	1	0	0	0	0	0	0	0	0	0	0
O75157	0	0	0	0	0	0	0	0	0	0	0	0	0	0	1	0	1	0	0	0	0	0	0	0	0	0	0	0	0	0	0	0	0	0	0	0	0	0	0	0	0	0	0	0	0	0	0	1	0
O75159	0	0	0	0	0	0	0	0	0	0	0	0	0	0	1	0	0	0	0	0	0	0	0	0	0	0	0	0	0	0	0	0	0	0	0	0	1	0	1	0	0	0	0	0	0	0	0	0	0
[truncated: 18,134 more rows]
[truncated: 17 more columns]

## Sheet: Sheet 9
Table S9- Topology features. For 9226 proteins in the human interactome obtained from HPRD, 23 network topology features were determined. Values of 1 and 0 respectively indicate positive and negative status for the first neighbor of up/down-regulated genes in CMAP and the first neighbor of miRNA Target features.
UniProt ID	Drug Target	Average Shortest Path Length	Betweenness	Betweenness Centrality	Closeness	Closeness Centrality	Clustering Coefficient	Degree	Eccentricity	Eigenvector	LAC	Neighborhood Connectivity	Network	SelfLoops	Stress	Subgragh	Bridging	Centroid	Effectiveness	Eigenvalue	Radiality	First neighbor of up-regulated genes in CMAP	First neighbor of down-regulated genes in CMAP	First neighbor of miRNA Target
A0AVT1	0	5.61363	0	0	0.00134408	0.178138	0	1	10	0.000475953	0	110	0	0	0	40781086720	0	-9256	0.1799	0.000475947	10.756	0	0	0
A0FGR8	0	0	0	0	0.00134368	0	0	1	0	0.000176229	0	38	0	0	0	5588803072	0	-9256	0.159134	0.000176227	10.5147	1	0	1
A0JLT2	0	5.26372	32629	0.00084204	0.0013445	0.18998	0.0833333	9	10	0.00159737	1.55556	20.6667	2.075	0	425721	459151835136	1885.27	-8183	1.49388	0.00159736	11.0085	1	1	1
A0MZ66	0	0	0	0	0.00134303	0	0	1	0	6.81605e-05	0	22	0	0	0	835967296	0	-9256	0.231673	6.81613e-05	10.1278	0	0	0
A1A4S6	0	4.64301	966.75	0	0.00134419	0.215377	0	3	9	0.00122223	1	22.3333	1.5	0	0	268815417344	1021.74	-8496	0.378032	0.00122213	10.8247	0	0	1
A1L0T0	0	0	0	0	0.00134423	0	0	1	0	0.000944511	0	70	0	0	0	160537870336	0	-9256	0.0798732	0.000944501	10.8435	0	0	1
A2RRP1	0	1	0	0	0.00134238	1	0	1	1	9.37058e-06	1	9	0	0	0	15800613	0	-9256	0.173556	9.37076e-06	9.73717	0	0	0
A2VEC9	0	1	37022	8.312e-05	0.00134413	1	0	3	1	0.000359597	0.333333	30	0.5	0	35083	23268126720	6135.86	-9252	1.42936	0.000359596	10.7836	1	0	0
A3KMH1	0	5.3263	0	0	0.00134303	0.187748	0	1	10	6.81605e-05	0	22	0	0	0	835967296	0	-9256	0.231673	6.81613e-05	10.1278	0	0	0
A4D1E9	0	0	0	0	0.00134313	0	0	1	0	4.89694e-05	1	19	0	0	0	431632032	0	-9256	0.109692	4.89686e-05	10.1898	0	0	0
A4D1P6	0	0	999.335	0	0.00134408	0	0	3	0	0.000347483	0.333333	21.3333	0.5	0	0	21727299584	2151.99	-8533	0.300488	0.000347485	10.7567	0	0	1
A4FU01	0	5.61363	0	0	0.00134408	0.178138	0	1	10	0.000475953	0	110	0	0	0	40781086720	0	-9256	0.1799	0.000475947	10.756	0	0	0
A5D8V6	0	4.56625	153.248	1.61e-06	0.00134449	0.218998	0.25	4	9	0.00141872	1.5	26.75	2	0	740	362173661184	183.19	-8193	0.270371	0.00141872	11.0021	0	0	1
A5PKW4	0	6.30096	20640.9	5.5e-07	0.00134313	0.158706	0	5	11	3.99121e-05	0	6.2	0	0	183	286653024	1902.49	-9032	1.5134	3.99119e-05	10.1873	0	1	1
A5YKK6	0	4.66272	12676.7	0	0.00134445	0.214467	0.142857	8	10	0.00346862	2.25	29.25	3.52857	0	0	2165934915584	1775.12	-8396	0.932086	0.00346859	10.9798	0	1	1
A5YM72	0	6.06939	0	0	0.00134284	0.164761	0	1	10	3.77055e-05	0	6	0	0	0	256020432	0	-9256	0.184192	3.77047e-05	10.0169	0	0	0
A6BM72	0	0	0	0	0.00134412	0	0	1	0	0.000359142	1	88	0	0	0	23209291776	0	-9256	0.0960256	0.000359141	10.7832	1	0	0
A6H8Y1	0	4.77744	2672.09	1.578e-05	0.0013449	0.209317	0	4	10	0.00403419	0.5	79.75	0.666667	0	10293	2929204396032	2678.41	-7574	0.33651	0.00403416	11.2461	1	1	1
A6NC98	0	5.73427	0	0	0.00134307	0.17439	0	1	10	4.38521e-05	1	19	0	0	0	346194400	0	-9256	0.142646	4.38513e-05	10.1521	1	0	1
A6NDV4	0	5.82211	0	0	0.00134398	0.171759	0	1	10	0.000636149	1	44	0	0	0	72825896960	0	-9256	0.172407	3.30307e-05	10.0984	0	0	1
A6NE52	0	0	0	0	0.00134343	0	0	1	0	0.000194732	0	20	0	0	0	6827072512	0	-9256	0.127652	0.000194729	10.367	1	1	1
A6NER0	0	4.57168	891.254	0	0.00134443	0.218738	0	3	9	0.00209098	0.666667	66.3333	1	0	0	786719506432	4502.7	-8105	0.26903	0.00209097	10.9662	1	0	1
A6NGB9	0	1	0	0	0.00134265	1	0	1	1	1.82292e-05	0	2	0	0	0	59794136	0	-9256	0.501563	1.82289e-05	9.90051	0	0	0
A6NIX2	0	4.72305	127.67	0	0.00134407	0.211728	0	2	9	0.000884736	0.5	17	1	0	0	140848496640	536.227	-8991	0.169739	0.000884627	10.7528	1	1	0
A6ZKI3	0	5.22236	0	0	0.00134363	0.191484	0	1	10	0.000137633	1	44	0	0	0	3408676608	0	-9256	0.129478	0.000137632	10.4868	0	0	1
A7E2V4	0	0	558.49	0	0.00134457	0	0	2	0	0.00108294	1	123.5	2	0	0	211020316672	15980.3	-7861	0.283752	0.00108294	11.0509	0	0	1
A7KAX9	0	3.86388	93313.8	0.00054364	0.00134551	0.258807	0.0909091	23	8	0.0282526	4.34783	67.6522	4.73456	0	302723	143649643954176	4290.7	-4709	1.79708	0.0282528	11.6122	0	1	0
A7XYQ1	0	0	0	0	0.00134258	0	0	1	0	1.73497e-05	0	5	0	0	0	54183708	0	-9256	0.212324	1.73494e-05	9.85632	0	0	0
A8K7I4	0	0	596.475	0	0.00134399	0	0	2	0	0.000632782	0	13	0	0	0	72062427136	1009.56	-8922	0.32082	0.000632692	10.7053	0	0	0
A8K8P3	0	6.62082	4769.56	3.3e-05	0.00134401	0.151039	0	4	11	0.000300778	0.25	32.25	0.333333	0	12671	16279277568	2310.12	-8383	0.585503	0.000300775	10.7149	0	1	0
A8MT69	0	4.21937	0	0	0.00134499	0.237002	0.5	2	9	0.00488185	2	186	4	0	0	4289804107776	0	-8450	0.10852	0.00488181	11.2996	0	0	1
A9UHW6	0	0	18931.2	0	0.00134486	0	0.05	6	0	0.00158705	0.666667	58.4	0.8	0	0	453207785472	5190.48	-6872	0.706554	0.00158704	11.2251	1	1	1
A9YTQ3	0	5.08816	0	0	0.00134374	0.196535	0	1	10	0.000472453	1	24	0	0	0	40189173760	0	-9256	0.115215	0.000472447	10.5528	1	0	0
B0I1T2	0	0	0	0	0.00134413	0	0	1	0	0.000434537	0	63	0	0	0	33975291904	0	-9256	0.10877	0.000434534	10.7879	1	0	0
B1AH88	0	1.75	18512	0	0.00133855	0.571429	0	2	3	1.77751e-09	0	1.5	0	0	0	2.80126	6170.67	-9254	1.25	1.7775e-09	7.43664	0	0	0
B1AK53	0	5.38117	0	0	0.0013435	0.185833	0	1	10	0.000159831	0	19	0	0	0	4596692480	0	-9256	0.0960797	0.00015983	10.4092	0	0	0
B2RD01	0	0	339.104	0	0.00134347	0	0	2	0	8.96343e-05	0.5	24	1	0	0	1446092800	2008.22	-8917	0.287151	8.96335e-05	10.3913	1	0	1
B2RTY4	0	7.20662	1728.61	9.68e-06	0.00134424	0.138761	0	2	11	0.000949315	0	51	0	0	4219	162154676224	12811.9	-8993	0.256798	0.000949305	10.8504	0	0	1
B3EWF7	0	0	18512	0	0.00134146	0	0	2	0	1.61282e-06	0	2	0	0	0	468327	6942	-9254	1.03182	1.61281e-06	9.18721	0	1	0
B6SEH8	0	5.61363	0	0	0.00134408	0.178138	0	1	10	0.000475953	0	110	0	0	0	40781086720	0	-9256	0.1799	0.000475947	10.756	1	0	0
B7Z8K6	0	0	18512	0	0.00134295	0	0.25	4	0	0.000132656	1.75	7.25	2.33333	0	0	3167440640	3383.46	-9150	0.972924	0.000132656	10.0825	0	0	0
C9J442	0	0	0	0	0.00134458	0	0	1	0	0.00228753	1	166	0	0	0	941905674240	0	-9256	0.064885	0.0022875	11.0546	0	0	1
E9PAV3	0	4.56751	10529	3.476e-05	0.00134489	0.218938	0.0111111	10	9	0.00484923	0.7	45.8	0.777778	0	20255	4232950841344	1627.3	-7371	0.840132	0.00484918	11.2427	0	1	1
F7VJQ1	0	4.38533	258683	0.00150353	0.00134553	0.228033	0.0123106	33	9	0.0124362	1.24242	30.0303	2.22802	0	687674	27828160561152	889.972	-4695	6.02777	0.0124363	11.6244	0	0	1
O00116	0	8.18196	0	0	0.00134052	0.12222	0	1	12	1.97326e-07	0	2	0	0	0	7007.76	0	-9256	0.541667	1.97308e-07	8.62526	0	0	0
O00139	0	0	0	0	0.00134366	0	0.5	3	0	0.000268595	3	11.6667	4.5	0	0	12980730880	0	-8989	0.317936	0.000268593	10.506	0	1	0
O00141	0	4.34274	31076.6	0.00018535	0.00134497	0.230269	0.0125	16	9	0.0056733	0.9375	22.75	1.17137	0	101539	5791624462336	967.959	-7082	1.77728	0.00567329	11.2889	0	0	1
O00144	0	5.70762	14059	2.098e-05	0.00134377	0.175204	0	4	10	0.000195898	0.25	29.25	0.333333	0	7149	6906319872	4986.23	-9033	0.77612	0.000195896	10.5715	0	1	1
O00148	0	4.7157	4423.01	6.165e-05	0.00134411	0.212057	0.15	5	9	0.000734696	1.8	13.8	3	0	27051	97171128320	1033.94	-8809	0.672365	0.000734684	10.775	1	1	1
O00151	0	4.79416	22300.5	0.00028246	0.00134481	0.208587	0.0111111	10	9	0.00253405	0.7	27.6	0.922222	0	130991	1155413311488	1626.93	-7152	1.17444	0.00253405	11.1935	0	1	1
O00154	0	0	0	0	0.00134432	0	0	1	0	0.000723806	1	159	0	0	0	94266712064	0	-9256	0.187727	0.000723796	10.9002	0	0	1
O00155	0	0	0	0	0.00134391	0	0	1	0	0.000649018	1	43	0	0	0	75800330240	0	-9256	0.069891	0.000649009	10.6542	0	0	1
O00159	0	5.63939	92.4036	0	0.0013427	0.177324	0	2	10	4.17125e-05	0	6	0	0	0	313286752	138.605	-9215	0.376767	4.17121e-05	9.93173	0	1	0
O00160	0	0	0	0	0.00134429	0	0	1	0	0.000605113	1	117	0	0	0	65888464896	0	-9256	0.161089	0.000605112	10.8805	0	0	1
O00161	0	4.60473	111853	0.00125849	0.00134511	0.217168	0.04	27	9	0.0041957	4.18519	21.6154	9.47363	1	582275	3167501156352	1256.99	-6634	3.19913	0.0041957	11.3738	0	1	1
O00165	0	4.93391	65641.6	0.00042345	0.00134473	0.202679	0.00757576	12	9	0.00227135	0.583333	18.6667	0.774747	0	194046	928278118400	1669.51	-7395	2.49129	0.00227135	11.1475	1	1	1
O00167	0	5.20599	15560.7	5.65e-06	0.00134426	0.192086	0	6	10	0.000628731	0.5	21.6667	0.6	0	2227	71126687744	3211.5	-7990	0.838772	0.00062873	10.8624	0	1	0
O00168	0	4.36309	23525.8	0.00044409	0.00134475	0.229195	0	7	9	0.00246619	0.142857	35.5714	0.166667	0	224132	1094362923008	2195.95	-7332	1.38866	0.00246618	11.1587	0	0	1
O00170	0	4.40852	12786	0.00026585	0.001345	0.226834	0.111111	9	8	0.00595972	2.44444	41.7778	3.125	0	138170	6391986126848	1928.23	-6997	0.931696	0.00595968	11.3084	0	1	1
O00175	0	5.92998	0	0	0.00134256	0.168635	0	1	10	5.18752e-05	1	18	0	0	0	484490144	0	-9256	0.143992	5.18768e-05	9.84563	0	0	0
O00178	0	5.36288	0	0	0.00134402	0.186467	0	1	9	0.000462736	1	54	0	0	0	38530338816	0	-9256	0.0863219	0.000462742	10.7213	0	0	1
O00180	1	4.62214	373.619	0	0.00134434	0.21635	0	3	9	0.00140683	2	52.5	3.5	1	0	356291641344	147.796	-9254	0.697556	0.00140682	10.9147	0	0	1
O00186	0	4.21274	13374	0	0.00134489	0.237375	0.263636	11	8	0.00310536	5.72727	34.9091	6.37778	0	0	1735097843712	2214.16	-7870	0.785269	0.00310536	11.2403	0	0	1
O00187	0	7.89574	3334.52	8.49e-05	0.00134291	0.126651	0	4	12	5.83214e-05	2	6.66667	3.33333	1	40805	612112576	867.929	-9037	0.816033	5.83215e-05	10.0558	0	0	0
O00189	0	5.33375	28174.6	0.00032576	0.0013442	0.187485	0	8	10	0.00135983	0.375	16.25	0.428571	0	210826	332788891648	2003.87	-8470	1.39352	0.00135986	10.8275	0	1	1
O00192	0	5.01215	801.593	9.97e-06	0.00134435	0.199515	0.05	5	9	0.0016422	1	24.4	1.25	0	7067	485239881728	607.597	-8531	0.49347	0.0016422	10.916	0	0	1
O00193	0	0	0	0	0.00134326	0	0	1	0	5.65111e-05	0	28	0	0	0	574604608	0	-9256	0.09422	5.65112e-05	10.269	1	1	0
O00194	0	5.85552	380.38	7.737e-05	0.00134317	0.170779	0	4	10	5.45962e-05	0.25	6	0.333333	0	33820	536428864	108.523	-9001	0.667955	5.45955e-05	10.2146	0	1	0
O00198	0	4.44243	773.692	1.035e-05	0.00134456	0.225102	0.166667	6	9	0.0027508	2.16667	33.5	2.6	0	8213	1361520754688	409.067	-8111	0.465223	0.00275078	11.045	0	1	1
O00203	0	4.52206	23179	0	0.00134456	0.221138	0.0138889	9	9	0.0014996	0.555556	20.4444	0.625	0	0	404633518080	2599.42	-8104	1.13171	0.0014996	11.0436	0	1	0
O00204	1	5.72863	18512	0	0.00134358	0.174562	0	2	10	0.00017502	0	6.5	0	0	0	5514356736	8544	-9254	0.825305	0.000175019	10.4551	0	0	1
O00206	1	4.48454	79769.7	0.00082811	0.00134493	0.222988	0.0454546	22	9	0.0062398	2.5	19.3182	4.83752	0	508536	7005806788608	1014.6	-6844	2.90419	0.00623983	11.2655	0	0	0
O00212	0	4.20063	14631.1	0.00017532	0.00134508	0.238059	0.0972222	9	8	0.00781282	2.22222	81.7778	2.51786	0	159843	10985108668416	3011.38	-6484	0.987463	0.00781272	11.354	0	1	1
O00213	0	4.03864	38075.2	0.00014257	0.00134531	0.247608	0.0476191	16	8	0.00786604	3.8125	46.4667	4.39744	1	69792	11133166551040	3250.06	-5669	1.40241	0.00786612	11.4904	0	1	1
O00214	0	5.24338	2355.23	2.83e-05	0.00134434	0.190717	0.166667	4	10	0.000999239	2	35.5	2.66667	0	10074	179666436096	3746.09	-8163	0.349729	0.000999251	10.913	0	1	1
O00220	0	4.38549	31044.8	0.00062515	0.0013449	0.228025	0.0761905	16	9	0.0046827	4.75	24.3333	7.40833	1	316902	3945431302144	1667.84	-6849	1.4619	0.00468271	11.2461	1	1	1
O00221	0	5.10331	8079.77	7.844e-05	0.00134475	0.195951	0.0972222	9	9	0.00515144	2.33333	40.1111	2.625	0	43307	4776345993216	1463.48	-7709	0.89892	0.00515141	11.1586	0	0	1
O00222	0	4.43959	3145.29	1.974e-05	0.00134467	0.225246	0.0833333	4	8	0.00223896	0.75	41.75	1	0	9962	902153043968	6656.32	-7814	0.288303	0.00223894	11.1088	0	0	0
O00230	0	5.38793	44096.7	7.404e-05	0.00134363	0.1856	0.0238095	7	10	0.000263027	0.428571	4.14286	0.666667	0	41555	12448437248	2302.59	-9083	1.82758	0.000263029	10.4861	0	0	0
O00231	0	4.2429	121910	0.00108729	0.00134572	0.235688	0.0224868	28	9	0.0189992	1.89286	73.75	2.10317	0	942617	64974042955776	5684.85	-4409	2.23147	0.0189989	11.7361	0	1	1
O00232	0	0	0	0	0.00134411	0	0.5	2	0	0.00098797	1.5	46	3	0	0	175628861440	0	-9255	0.450494	0.000987973	10.7763	1	1	1
O00233	0	5.27082	476.617	3.299e-05	0.00134395	0.189724	0	2	10	0.000675979	1	24	2	0	12564	82236440576	1256.71	-8829	0.284301	0.000675974	10.68	0	0	1
O00238	0	3.91924	208355	0.00185032	0.00134537	0.255151	0.0180328	62	8	0.0150557	4.40323	18.2295	27.503	1	944433	40788717207552	354.919	-5454	7.31063	0.0150555	11.5243	0	1	0
O00241	0	0	0	0	0.0013425	0	0	2	0	8.47487e-05	1.5	14	3	1	0	1293335936	0	-9256	0.70805	8.47483e-05	9.80847	0	0	0
O00244	0	2	7880.14	0.00016674	0.00134355	0.5	0	4	3	0.000181956	2	5.66667	2.83333	1	93254	5959099392	2131.62	-9054	0.881584	0.000181954	10.4401	0	0	1
O00253	0	7.98723	5019.79	0	0.0013429	0.1252	0	4	13	5.15485e-05	0.25	5	0.333333	0	0	478116800	1233.29	-9170	0.967006	5.15481e-05	10.0506	0	0	0
O00254	0	4.87618	11265.5	9.921e-05	0.00134423	0.205078	0.0357143	8	9	0.000824914	0.75	14.375	2.12857	0	45894	122445496320	1062.06	-8390	1.08689	0.000824925	10.8437	0	1	1
O00255	0	4.39558	50729.6	0.0013288	0.00134532	0.227501	0.0350877	19	9	0.0108483	1.63158	43.8947	2.69444	0	654366	21182011146240	2040.6	-5828	1.6811	0.0108481	11.4955	1	1	0
O00257	0	4.65946	18093.5	0.00012124	0.00134492	0.214617	0.0833333	9	9	0.00477565	2	46.7778	2.29167	0	66345	4105662627840	4473.07	-7155	0.909676	0.0047756	11.2588	0	0	1
O00264	1	6.08312	814.119	8.311e-05	0.00134353	0.164389	0	2	11	0.000144758	1	15	2	0	39053	3770446336	1717.29	-8977	0.363823	0.000144757	10.4249	0	0	0
O00267	0	4.35552	76783.6	0.00059091	0.00134501	0.229594	0.0236842	21	9	0.00430661	3.14286	18.75	5.59987	1	294248	3337821356032	947.51	-6963	3.00796	0.00430656	11.3113	0	0	1
O00268	0	4.47666	13430.8	8.814e-05	0.0013449	0.223381	0.149123	19	9	0.00594683	5.78947	23.2105	8.07427	0	51977	6366091542528	583.641	-7370	1.3845	0.00594675	11.2486	0	1	1
O00273	0	4.80757	50759.7	0.00046444	0.00134523	0.208005	0.0444444	10	9	0.00699003	1.7	72.6	2.77778	0	229720	8791443636224	7276.78	-5939	1.26888	0.00699003	11.4417	1	1	0
O00287	0	4.91435	456.418	8.1e-06	0.00134402	0.203486	0.166667	3	9	0.00072718	0.666667	16.6667	1	0	4526	95179038720	344.483	-8926	0.416092	0.000727172	10.72	0	0	1
O00291	0	4.14953	40329.3	0.00036987	0.00134513	0.240991	0.0514706	18	9	0.0063614	3.83333	29.7647	6.7402	1	169791	7281466408960	1345.68	-6414	1.76274	0.00636138	11.3851	0	1	1
O00295	0	0	2609.29	0	0.0013443	0	0	2	0	0.000614193	0.5	62.5	1	0	0	67880554496	9780.1	-9206	0.391078	0.000614191	10.8859	0	0	1
O00299	0	1.5	42906.5	0.00016622	0.00134439	0.666667	0	5	2	0.000872606	0.2	31.4	0.25	0	66540	137014026240	13531	-7957	1.04256	0.000872604	10.9423	1	1	0
O00300	0	4.94132	5097.99	5.081e-05	0.00134442	0.202375	0.0238095	7	9	0.00101884	0.714286	25	0.833333	0	18923	186771521536	1536.07	-7793	0.613675	0.00101883	10.9592	0	1	1
O00303	0	5.0776	49856.7	0.00030051	0.00134484	0.196943	0.0111111	10	9	0.00204204	0.6	39	0.666667	0	138833	750374682624	3464.7	-6899	1.74565	0.00204203	11.2112	0	1	1
O00305	1	4.73253	6895.64	3.08e-06	0.00134449	0.211303	0.0238095	7	9	0.000979009	0.714286	28	0.866667	0	1013	172476776448	1864.48	-7801	0.731593	0.000979002	11.0013	0	0	1
O00308	0	4.76372	44036	0.00017746	0.00134521	0.20992	0.0151515	22	9	0.00590156	0.954545	26.2727	1.58631	0	100468	6266751549440	1012.17	-5882	2.14949	0.00590142	11.4311	0	1	1
O00311	0	4.4183	12349.8	0.00028821	0.0013448	0.226332	0.158333	16	9	0.00369181	5.1875	26.5	6.0344	0	143473	2453294022656	600.571	-7633	1.27642	0.00369179	11.186	1	1	0
O00327	0	4.43722	23583.6	0.00045909	0.00134493	0.225366	0.0448718	13	9	0.00560075	1.46154	25.9231	2.25952	0	220703	5645652197376	1095.42	-7126	1.49765	0.0056007	11.2642	0	1	0
O00329	1	4.64448	27362.4	0.00034485	0.00134474	0.215309	0.0378788	13	9	0.00690306	2.92308	27.3333	6.93333	1	204874	8576712572928	994.49	-7628	1.77146	0.00690315	11.152	0	1	0
O00330	0	4.42192	40686.1	0.00014236	0.00134487	0.226146	0.0333333	6	9	0.00382926	1.16667	58	1.58333	0	65666	2639448506368	9291.17	-7575	1.03334	0.00382924	11.2258	1	0	1
O00339	0	4.45145	51258.3	7.403e-05	0.00134467	0.224646	0.0681818	13	9	0.00146442	3.61538	30.5	5.28737	1	29468	385869021184	3270.54	-7319	1.47274	0.00146441	11.1094	0	1	1
O00358	0	1.5	0	0	0.0013429	0.666667	0	1	2	5.83828e-05	0	11	0	0	0	613301696	0	-9256	0.121318	5.83818e-05	10.0528	0	1	0
O00391	0	5.39473	0	0	0.00134429	0.185366	0	1	10	0.000451044	1	148	0	0	0	36609462272	0	-9256	0.164658	0.000451045	10.8828	0	1	0
O00401	0	4.42776	56668.1	0.00066395	0.00134534	0.225848	0.0326087	24	9	0.0139576	2.04167	37.0417	3.70874	0	357713	35057030922240	1458.25	-5430	1.95659	0.0139577	11.5111	0	1	1
O00409	0	0	0	0	0.0013428	0	0	1	0	2.7745e-05	1	22	0	0	0	138526096	0	-9256	0.112836	2.77448e-05	9.99179	0	0	0
O00410	0	4.67271	65505.1	0.00038813	0.00134434	0.214008	0.0238095	15	9	0.00151053	1	10.5333	1.09341	0	184591	410754056192	939.694	-8459	3.05713	0.00151051	10.9099	0	1	1
O00411	0	0	1	0	0.00134169	0	0	2	0	3.29867e-06	1	2.5	2	0	0	1.95994e+06	0.857143	-9254	0.635417	3.29864e-06	9.32354	0	1	0
O00418	0	1.75	16065.1	1.962e-05	0.001345	0.571429	0.05	16	3	0.00753142	1.8125	32.6875	2.5127	0	11266	10206481219584	933.948	-6791	1.33504	0.00753137	11.3085	1	1	1
O00422	0	4.63644	7525.14	4.218e-05	0.00134457	0.215683	0.0535714	8	9	0.00304296	1	33.75	1.14286	0	22142	1667299803136	1562.24	-8200	0.91394	0.00304292	11.0494	0	1	1
O00423	0	1	18551	8.311e-05	0.00134265	1	0	3	1	2.64106e-05	0	4.33333	0	0	42002	125506448	4281	-9252	1.01134	2.641e-05	9.90224	0	1	0
O00429	0	4.44653	18014.1	0.00011017	0.00134471	0.224894	0	5	9	0.00205794	0.6	41.6	0.833333	0	47526	762086883328	4352.51	-7603	0.729487	0.00205794	11.131	1	1	1
O00443	0	0	0	0	0.00134465	0	0.5	2	0	0.00454778	2	104	4	0	0	3722012786688	0	-8937	0.107345	0.00454781	11.0956	0	0	0
O00444	0	4.44685	9276.44	8.251e-05	0.00134494	0.224879	0.0333333	7	9	0.00457734	2.57143	62.3333	3.25	1	35970	3770258292736	1976	-7007	0.768839	0.00457731	11.271	0	1	1
O00445	0	0	1663.41	0	0.00134351	0	0	4	0	0.000102392	1.75	17.6667	2.33333	1	0	1886480000	714.611	-8899	0.698064	0.000102392	10.4185	0	0	1
O00451	0	5.96057	0.666667	0	0.00134225	0.167769	0	2	11	6.24281e-05	0.5	3.5	1	0	0	701572992	0.625	-9254	0.50244	6.24283e-05	9.66047	0	1	0
O00453	0	4.78521	36175	0.00015411	0.0013441	0.208977	0	3	9	0.000788896	0.333333	23.3333	0.5	0	62174	111983624192	7960.86	-9249	1.1835	0.000788897	10.7714	0	0	0
O00458	0	5.15773	123.129	2.304e-05	0.00134422	0.193884	0	2	9	0.00102785	0	39	0	0	11200	190214193152	666.952	-8760	0.148604	0.00102784	10.8375	0	0	1
O00459	1	4.0377	49912	0.00070865	0.00134548	0.247666	0.0997984	32	8	0.0404739	6.90625	56.5	8.2302	0	514442	294832526327808	1185.45	-4712	2.0678	0.0404741	11.5951	0	0	0
O00463	0	4.94054	6615.96	5.7e-05	0.00134477	0.202407	0.0552632	21	9	0.00449046	4.38095	18.5	7.07224	1	51918	3628147408896	178.981	-7319	1.86906	0.00449044	11.17	0	0	1
O00468	0	0	259.872	0	0.00134434	0	0	2	0	0.000621572	0.5	79	1	0	0	69522620416	5104.33	-8070	0.232583	0.000621572	10.9113	0	0	0
O00470	0	5.19385	94814.9	0.0006397	0.00134422	0.192535	0.021645	22	10	0.00241032	1.09091	5.95455	3.77735	0	598350	1045808349184	538.815	-8761	5.01781	0.00241029	10.8425	0	0	0
O00471	0	5.40032	607.713	6.71e-06	0.00134416	0.185174	0	3	10	0.000706663	0	30.3333	0	0	4653	89851904000	1773.21	-8651	0.314425	0.00070666	10.8026	0	0	1
O00472	0	0	0	0	0.00134173	0	0	1	0	3.52614e-06	0	3	0	0	0	2.23895e+06	0	-9256	0.377976	3.52609e-06	9.35098	0	0	0
O00482	0	4.70505	2696.25	5.17e-06	0.0013445	0.212538	0	10	9	0.00278812	0.1	16.2	0.111111	0	2738	1399290331136	365.385	-8114	0.703209	0.00278809	11.009	0	1	0
O00487	0	0	0	0	0.00134264	0	0	1	0	1.91422e-05	0	12	0	0	0	65957540	0	-9256	0.165409	1.9142e-05	9.89511	0	1	0
O00488	0	0	0	0	0.00134325	0	0	1	0	6.8117e-05	0	23	0	0	0	834956288	0	-9256	0.146738	6.81164e-05	10.258	0	0	1
O00499	0	4.02366	88556.9	0.00124672	0.00134534	0.24853	0.023399	30	8	0.0136086	3.83333	25.2759	8.52311	1	614758	33323306975232	1190.01	-5712	2.60049	0.0136087	11.5086	0	1	1
O00501	0	5.49543	96.9658	3.4e-07	0.00134367	0.18197	0.166667	4	10	0.000329004	2.75	17.6667	3.66667	1	147	19478818816	46.5728	-8995	0.570915	0.000329004	10.5122	0	1	1
O00505	0	4.85252	8581.86	8.121e-05	0.00134494	0.206078	0	8	9	0.00359375	0.75	33.25	0.857143	0	50212	2324177879040	1444.62	-7202	0.805632	0.00359363	11.2732	1	1	1
O00506	0	4.54155	6882.77	0	0.00134448	0.220189	0	4	9	0.00173686	2	49	2.83333	1	0	542787469312	2700.64	-8680	0.613883	0.00173685	10.994	0	0	1
O00507	0	5.40593	0	0	0.00134416	0.184982	0	1	10	0.000794898	1	45	0	0	0	113690329088	0	-9256	0.0443374	0.0007949	10.8041	0	0	1
O00512	0	4.99227	18512	7.401e-05	0.00134454	0.20031	0.166667	3	10	0.00224509	0.666667	46	1.5	0	38813	906957291520	4093.56	-9253	1.08908	0.00224508	11.0323	0	0	0
O00515	0	5.71519	0	0	0.00134312	0.174972	0	1	10	9.21184e-05	1	12	0	0	0	1527028480	0	-9256	0.103415	9.21154e-05	10.1794	0	0	0
O00522	0	5.23896	165.814	3.7e-06	0.00134387	0.190878	0	2	9	0.000385089	0.5	19	1	0	1869	26682339328	361.45	-8774	0.232441	0.000385092	10.6327	0	0	1
O00526	0	0	0	0	0.00010003	0	0	1	0	0	1	1	0	0	0	1.77831	#N/A	#N/A	#N/A	#N/A	#N/A	0	0	0
O00548	0	4.68218	22190.5	0.00015241	0.00134447	0.213576	0.0777778	11	10	0.00177456	3.45455	16.4	5.26667	1	72099	566648700928	931.43	-8004	1.67891	0.00177455	10.9906	1	1	0
O00555	1	5.40237	1968.61	1.244e-05	0.00134424	0.185104	0.0333333	6	10	0.000715238	0.5	12.5	0.6	0	7233	92050276352	440.002	-8429	0.675792	0.000715237	10.851	0	1	1
O00559	0	5.57783	0	0	0.00134378	0.179281	0	2	10	0.0002129	1.5	27	3	1	0	8156460032	0	-9256	0.448994	0.000212897	10.5759	0	0	0
O00560	0	4.54921	70600.1	0.0005438	0.00134489	0.219818	0.010582	29	9	0.00384614	3.06897	14.3571	9.91544	1	270828	2661865750528	624.295	-6737	3.37597	0.00384616	11.2382	0	1	0
O00562	0	4.44748	1931.21	2.851e-05	0.00134486	0.224847	0	4	9	0.00424903	1	74.75	1	0	20200	3248559751168	8152.71	-7087	0.26979	0.00424907	11.2228	0	0	1
O00566	0	1	18512	8.312e-05	0.00134145	1	0	2	1	3.23899e-06	0	1.5	0	0	39905	1.88897e+06	6170.67	-9254	1.15	3.23892e-06	9.18159	0	0	0
O00567	0	5.5026	234.62	9.3e-07	0.00134359	0.181732	0	2	10	0.000163301	0.5	22	1	0	285	4798980096	426.902	-8967	0.339325	0.0001633	10.4645	0	0	1
O00570	0	0	0	0	0.00134454	0	0	1	0	0.0021872	0	135	0	0	0	860784951296	0	-9256	0.087226	0.00218719	11.032	1	1	1
O00571	0	4.88249	1305.15	3.529e-05	0.00134428	0.204813	0.0833333	4	9	0.00116032	1.5	37.25	2	0	18427	242296553472	2856.03	-8442	0.324024	0.00116031	10.8788	0	1	0
O00585	0	5.33155	44258.3	0.00018206	0.00134448	0.187563	0.0178571	8	10	0.000600675	0.5	28.75	0.571429	0	98705	64923090944	6581.04	-8223	1.03264	0.000600676	10.9944	0	1	1
O00587	0	4.88489	32.0279	0	0.00134408	0.204713	0.333333	4	10	0.000795274	2.5	19.5	3.33333	0	0	113817772032	25.1788	-8705	0.447892	0.000795269	10.755	0	1	1
O00590	0	5.38991	28264.3	2.54e-06	0.00134365	0.185532	0.0047619	15	10	0.000392066	0.533333	7.4	0.908369	0	1063	27663708160	658.212	-8739	2.17552	0.000392071	10.4999	1	1	1
O00592	0	0	218.809	0	0.00134358	0	0	2	0	0.000263168	0	21	0	0	0	12463717376	888.281	-9032	0.258568	0.000263171	10.4579	0	0	0
O00602	0	6.02145	312.013	0	0.00134365	0.166073	0	3	10	0.000186891	2	25.5	3	1	0	6284918784	248.866	-8975	0.429082	0.000186891	10.498	0	0	1
O00622	0	5.78675	0	1.25e-06	0.00134374	0.172809	0.5	2	10	0.000346657	1.5	24.5	3	0	701	21625266176	0	-8927	0.174324	0.000346658	10.5534	0	0	0
O00623	0	6.18751	245.533	0	0.00134331	0.161616	0.333333	3	11	0.000105484	1.33333	11.6667	2	0	0	2003171456	215.301	-9135	0.672037	0.000105483	10.2965	0	0	0
O00625	0	5.60842	735.318	0	0.00134408	0.178303	0	2	10	0.00049037	0.5	57	1	0	0	43289559040	1759.01	-9248	0.397043	0.000490364	10.7568	0	0	1
O00626	0	6.31546	1850.27	1.06e-06	0.00134314	0.158342	0	4	11	0.000130046	0.75	9.25	1	0	274	3044109312	999.536	-9051	0.531126	0.000130047	10.1971	0	0	0
O00628	0	6.18975	865.158	1.003e-05	0.00134342	0.161557	0.166667	3	11	0.000112814	1.33333	9.66667	2	0	3171	2291134208	936.495	-9024	0.449727	0.000112812	10.3624	0	0	0
O00629	0	5.17489	578.628	0	0.00134397	0.193241	0	2	9	0.000432419	1	15.5	2	0	0	33652600832	1017.4	-9135	0.287834	0.000432417	10.6927	0	0	1
O00631	0	6.10882	0	0	0.00134313	0.163698	0.5	2	11	0.000119269	1.5	5.5	3	0	0	2559868672	0	-9214	0.365632	0.000119268	10.1873	0	0	0
O00634	0	0	0	0	0.00134263	0	0	1	0	5.56946e-05	0	4	0	0	0	558392192	0	-9256	0.303554	5.56948e-05	9.88646	0	0	1
O00635	0	4.953	0	0	0.00134381	0.201898	0	1	9	0.000458076	1	33	0	0	0	37755236352	0	-9256	0.0601449	0.000458076	10.5976	0	1	0
O00712	0	5.08549	44.4276	1.091e-05	0.0013437	0.196638	0.333333	3	10	0.000282264	1.66667	9.33333	2.5	0	8093	14340569088	39.8733	-9090	0.606254	0.000282262	10.5281	0	1	0
O00716	0	4.52934	2138.93	1.149e-05	0.00134472	0.220783	0.0555556	9	9	0.00521726	1.33333	35.1111	1.5	0	9981	4899846750208	363.006	-7992	0.739869	0.0052172	11.139	0	1	0
O00743	0	4.85665	1918.19	0	0.00134437	0.205903	0	3	9	0.00136384	0.333333	56	0.5	0	0	334731247616	2014.7	-8913	0.369292	0.00136383	10.9286	0	1	1
O00746	0	5.49495	402.839	1.169e-05	0.00134375	0.181985	0	3	10	0.000197984	2.33333	30	3.5	1	4980	7053473280	326.398	-8863	0.521591	0.00019798	10.561	0	1	1
O00750	0	4.47839	362.792	5.68e-06	0.00134489	0.223294	0.25	5	9	0.0101027	2.8	91.6	3.5	0	4780	18369860337664	241.353	-7600	0.35326	0.0101027	11.24	0	0	1
O00754	0	5.61363	0	0	0.00134408	0.178138	0	1	10	0.000475953	0	110	0	0	0	40781086720	0	-9256	0.1799	0.000475947	10.756	0	0	0
O00755	0	5.50142	1934.33	0	0.00134342	0.181771	0	3	10	9.85506e-05	0	10	0	0	0	1747526656	1296.04	-8980	0.622955	9.85496e-05	10.3619	0	0	0
O00757	0	0	0	0	0.00134406	0	0	1	0	0.000562834	1	73	0	0	0	57023225856	0	-9256	0.0703883	0.000562832	10.7471	0	0	0
O00762	0	0	570.029	0	0.00134347	0	0.166667	4	0	0.000153821	2.5	10	3.33333	1	0	4258849280	229.882	-9109	0.682004	0.000153819	10.3919	1	1	0
O00763	1	0	0	0	0.00134295	0	0	1	0	5.39104e-05	0	10	0	0	0	523076288	0	-9256	0.141868	5.39098e-05	10.0777	0	1	0
O00767	0	0	0	0	0.00134171	0	0	1	0	3.37129e-06	0	6	0	0	0	2.04527e+06	0	-9256	0.327303	3.37126e-06	9.33585	0	0	1
O14490	0	4.3806	8955.74	8.941e-05	0.00134471	0.228279	0.0857143	15	9	0.00335594	2.86667	27.6667	3.74177	0	53350	2026674192384	523.065	-7431	1.32305	0.00335588	11.1302	0	0	1
O14492	0	4.16987	24080.1	0.00037324	0.00134533	0.239815	0.140351	19	8	0.0316917	5.78947	70.5263	6.125	0	281028	180767237865472	923.457	-5463	1.40339	0.0316919	11.5034	0	0	1
O14493	0	5.36372	4338.28	1.747e-05	0.00134407	0.186438	0	4	10	0.000885486	1	27.25	1	0	12370	141117128704	4500.28	-8622	0.599297	0.000885489	10.7536	0	1	1
O14494	0	5.3624	0	0	0.00134308	0.186484	0	1	10	6.20722e-05	0	7	0	0	0	693278080	0	-9256	0.18075	6.20716e-05	10.1588	0	0	0
O14495	0	4.41192	11.3725	0	0.00134451	0.226659	0	2	9	0.00447031	0	83	0	0	0	3596814123008	196.69	-8469	0.0766843	0.00447037	11.0143	0	0	1
O14497	0	0	1352.3	0	0.00134398	0	0	2	0	0.000628335	0	22.5	0	0	0	71065321472	3005.62	-9137	0.287229	0.000628329	10.6972	0	0	0
O14503	0	4.92287	9295.17	0.00017158	0.00134505	0.203134	0.0714286	9	9	0.00519254	3.22222	55.75	4.5	1	95080	4851763773440	1286.81	-6747	0.902281	0.00519253	11.3339	0	1	1
O14508	0	4.79432	398.695	9.47e-06	0.00134472	0.20858	0.166667	7	9	0.00876896	3	44	3.33333	0	8106	13839917645824	267.847	-7746	0.360596	0.00876906	11.1419	0	0	0
O14511	0	5.06923	0	0	0.00134384	0.197269	0.5	2	9	0.0012564	2	28	4	0	0	284147646464	0	-9010	0.166474	0.00125642	10.616	0	0	1
O14512	0	4.34921	4698.87	6.068e-05	0.00134507	0.229927	0.145455	11	9	0.0168372	3.27273	69.8182	3.6	0	38742	51025029365760	957.811	-6600	0.64335	0.0168374	11.3481	0	1	0
O14513	0	5.09352	0	0	0.00134389	0.196328	0	1	9	0.00114721	0	64	0	0	0	236905742336	0	-9256	0.0495586	0.00114722	10.6406	1	0	0
O14514	0	5.48533	22682.2	8.186e-05	0.00134445	0.182304	0	7	10	0.00122254	2.14286	29	2.33333	1	41909	268949782528	2350.05	-8089	1.32062	0.00122246	10.9756	0	0	0
O14519	0	4.67923	8811.19	0	0.00134415	0.21371	0.166667	3	9	0.00112804	1	30	1.5	0	0	229053186048	5024.2	-8837	0.584722	0.00112803	10.7955	0	0	0
O14522	0	0	0	0	0.00134302	0	0	1	0	3.03546e-05	0	9	0	0	0	165787920	0	-9256	0.19807	3.03552e-05	10.1201	0	0	0
O14523	0	0	0	0	0.00134397	0	0	1	0	0.000371362	0	36	0	0	0	24813905920	0	-9256	0.0959706	0.000371362	10.6932	0	0	0
O14526	0	5.15536	1382.86	6.3e-06	0.00134457	0.193973	0	3	10	0.00186157	0.333333	73	0.5	0	7285	623814836224	11048	-7834	0.268641	0.00186153	11.0493	0	0	1
O14529	0	0	0	0	0.0013446	0	0	1	0	0.00199711	1	168	0	0	0	717819805696	0	-9256	0.0545479	0.00199709	11.0644	0	0	1
O14530	0	4.78407	2821.28	5.228e-05	0.00134483	0.209027	0.125	8	9	0.00264955	2.5	57.375	2.85714	0	32415	1263378497536	2145.55	-7269	0.690225	0.00264954	11.2054	0	1	1
O14531	0	0	977.637	0	0.00134362	0	0	2	0	0.000184502	1	20.5	2	0	0	6124940800	2868.78	-8932	0.382929	0.000184504	10.4801	0	0	0
O14543	0	4.2347	40767.4	0.00047314	0.00134525	0.236144	0.0892308	26	8	0.026607	5.15385	41.0385	6.51078	0	270023	127411588956160	1366.97	-5827	1.72469	0.0266071	11.4531	0	1	0
O14544	0	4.57839	28562.4	0.00028398	0.00134508	0.218417	0.0619048	15	9	0.0124819	2.2	48.3333	2.40519	0	147569	28036630052864	2179.58	-6316	1.36791	0.0124819	11.3515	0	0	0
O14545	0	0	0	0	0.00134411	0	0	1	0	0.000963101	1	90	0	0	0	166898335744	0	-9256	0.072747	0.000963106	10.7762	0	1	1
O14548	0	0	0	0	0.00134353	0	0	1	0	0.000108892	0	59	0	0	0	2133781888	0	-9256	0.19223	0.000108891	10.4302	1	0	0
O14558	0	4.20864	519.173	0	0.00134467	0.237606	0	2	9	0.00226219	1	127	2	0	0	920794562560	2011.42	-9041	0.294442	0.00226219	11.1066	0	0	0
O14559	0	5.29727	0	0	0.00134398	0.188776	0	1	9	0.000622418	1	39	0	0	0	69705433088	0	-9256	0.0705272	0.000622415	10.6966	0	0	1
O14569	0	0	0	0	0.00134401	0	0	1	0	0.000615647	0	79	0	0	0	68197052416	0	-9256	0.0788174	0.000615649	10.7163	1	1	0
O14576	0	4.90126	9369.96	7.437e-05	0.00134465	0.204029	0.0238095	7	9	0.00178308	0.857143	28.7143	1	0	35571	572085370880	2261.07	-7591	0.904515	0.00178307	11.0974	0	0	1
O14578	0	4.52256	3206.94	4.75e-06	0.00134462	0.221114	0.1	6	9	0.00231789	1.66667	44.8333	2	0	2165	966774095872	1632.02	-7760	0.523606	0.00231784	11.0791	1	0	1
O14579	0	5.1003	594.34	7e-08	0.0013438	0.196067	0.25	5	9	0.000356347	2.2	17.4	2.75	0	6	22850129920	323.302	-8719	0.571122	0.000356348	10.5869	0	0	1
O14593	0	4.81025	3736.65	0.00016844	0.00134457	0.207889	0.133333	6	9	0.002998	1.83333	31	2.76667	0	92577	1617235804160	845.791	-8286	0.704761	0.002998	11.0485	0	1	1
O14594	1	4.65263	7182.3	0	0.0013446	0.214932	0.0666667	6	9	0.00139319	1	29.8333	1.2	0	0	349279387648	2629.63	-7766	0.707973	0.00139318	11.0659	0	0	1
O14595	0	0	817.88	0	0.00134465	0	0	2	0	0.00294804	0.5	77	1	0	0	1564210495488	1590.62	-9251	0.329714	0.00294802	11.0972	0	1	0
O14599	0	5.26447	186.116	0	0.0013437	0.189953	0	2	10	0.000278097	0.5	14	1	0	0	13921700864	442.896	-9021	0.300034	0.000278095	10.528	1	1	0
O14602	0	0	1057.7	0	0.00134438	0	0	2	0	0.000807315	0.5	84.5	1	0	0	117275492352	4978.1	-8905	0.30863	0.000807306	10.9381	0	0	1
O14604	0	5.33864	1905.96	2.352e-05	0.00134446	0.187313	0	2	9	0.000776459	1	78.5	2	0	10211	108482125824	29003.6	-8284	0.253259	0.000776458	10.9855	0	0	1
O14607	0	0	0	0	0.00134371	0	0.5	2	0	0.000346527	1.5	30	3	0	0	21617111040	0	-9223	0.220811	0.000346523	10.5325	0	0	1
O14610	0	6.69484	0	0	0.00134314	0.149369	0	1	11	9.92974e-05	0	9	0	0	0	1774324608	0	-9256	0.126893	9.92954e-05	10.1938	1	0	0
O14613	0	4.90978	3314.1	5.329e-05	0.00134423	0.203675	0	3	9	0.000997806	0	35.3333	0	0	26492	179144572928	4592.42	-9014	0.459969	0.000997798	10.8481	0	0	1
O14617	0	5.18785	8873.09	0.00023256	0.00134385	0.192758	0.0357143	8	10	0.000367291	0.625	11.75	1.54286	0	101414	24274300928	840.48	-8620	1.22797	0.00036729	10.6183	0	1	1
O14618	0	5.63091	3569.4	2.081e-05	0.00134469	0.177591	0	4	10	0.00225059	2.25	89.6667	3	1	9486	911372058624	2000.73	-8884	0.531415	0.00225058	11.1236	0	0	1
O14625	0	5.89132	473.1	5.7e-07	0.00134289	0.169741	0	3	10	0.000112695	1	12.6667	1.5	0	384	2286486016	559.779	-9128	0.45571	0.000112696	10.0443	0	0	0
O14627	0	6.1812	0	0	0.00134252	0.161781	0	1	11	3.26752e-05	0	6	0	0	0	192207984	0	-9256	0.200574	3.26749e-05	9.82543	1	1	1
O14639	0	4.75	45217.3	0.00043035	0.00134527	0.210526	0.0192308	13	9	0.00489805	1.07692	62.4615	1.16667	0	221064	4316703752192	9019.66	-5701	1.11778	0.00489802	11.4674	0	1	1
O14640	0	3.86893	161211	0.00113387	0.00134548	0.25847	0.04	26	9	0.0155802	4.23077	46.72	8.12561	1	565118	43684607295488	1362.54	-4959	3.86505	0.01558	11.5923	0	0	1
O14641	0	4.13454	359944	0.00348795	0.00134576	0.241865	0.0139517	53	9	0.0165473	3.73585	32.8077	13.3424	1	1641122	49268672954368	1199.44	-4211	5.56785	0.0165472	11.7575	0	1	0
O14645	0	1.75	547.377	2.76e-06	0.00134381	0.571429	0	2	2	0.00043911	0.5	17	1	0	1010	34702102528	2066.53	-8861	0.218617	0.000439119	10.5976	0	0	0
O14646	1	4.67776	3617.8	5.718e-05	0.00134472	0.213778	0	7	9	0.00329078	0.428571	39.2857	0.5	0	29632	1949524688896	1559.04	-7836	0.491368	0.00329074	11.1381	0	0	0
O14649	1	3.9877	6268.22	0	0.00134508	0.250771	0.111111	9	8	0.00889921	2.33333	84.4444	2.625	0	0	14249678077952	2868.98	-6725	0.646409	0.00889923	11.3568	0	1	1
O14653	0	4.9407	1439.76	0	0.00134413	0.2024	0.166667	4	9	0.000532473	1.25	22.25	1.66667	0	0	51015344128	1766.63	-8459	0.385609	0.000532473	10.7865	0	1	1
O14654	0	4.18754	16625.6	9.927e-05	0.0013453	0.238804	0.109524	16	9	0.0220955	5.3125	73.2	6.20952	1	86524	87867246247936	1308.63	-5528	1.08641	0.0220957	11.4861	0	0	1
O14656	0	5.60536	37223.5	0.00014854	0.00134406	0.178401	0	4	10	0.000784402	0.25	12	0.333333	0	65516	110710620160	4353.78	-9009	1.39978	0.000784408	10.7467	1	0	1
O14657	0	6.60448	0	0	0.00134239	0.151412	0	1	11	1.9743e-05	0	4	0	0	0	70136696	0	-9256	0.392178	1.97429e-05	9.74679	0	1	0
O14662	0	4.9724	22868.2	0.00025041	0.00134406	0.20111	0.0333333	6	9	0.000814047	0.333333	10.1667	0.4	0	121958	119259357184	2289.6	-8760	1.23371	0.000814048	10.7432	0	0	0
O14669	0	5.45166	0	0	0.00134366	0.18343	0	1	10	0.000302695	1	36	0	0	0	16485909504	0	-9256	0.0950847	0.000302696	10.5053	0	0	0
O14672	0	5.5347	1895.24	0.00011773	0.00134414	0.180678	0.0476191	7	10	0.00129578	1.14286	11.4286	1.5	0	51697	302174928896	371.497	-8706	0.851864	0.00129579	10.791	0	1	0
O14678	0	4.93249	2554.67	1.654e-05	0.00134451	0.202737	0	4	9	0.00149893	0	27.5	0	0	8057	404314619904	1939.08	-8376	0.536486	0.00149891	11.0106	0	0	1
O14682	0	4.5272	785.406	0	0.00134475	0.220887	0	2	9	0.00315107	1	144	2	0	0	1787027259392	28337.9	-7577	0.164682	0.00315104	11.1577	0	0	1
O14684	0	0	1.33333	0	0.00134136	0	0	2	0	1.66412e-06	0	3.5	0	0	0	498326	1.14286	-9254	0.671875	1.66409e-06	9.1265	0	1	1
O14686	0	4.63202	2842.9	6.263e-05	0.00134503	0.215889	0.15	5	9	0.00561423	1.6	87.2	2	0	40311	5672659320832	3080.48	-7375	0.474812	0.00561419	11.323	1	0	1
O14709	0	5.39022	238.443	6.64e-06	0.00134386	0.185521	0	3	10	0.000407026	2	21	3	1	5024	29822603264	186.224	-8882	0.458449	0.000407021	10.6244	0	0	1
O14713	0	4.9642	4074.36	9.03e-05	0.00134457	0.201443	0	5	9	0.00159533	0.8	38.4	1	0	46568	457960488960	1386.09	-7799	0.576468	0.00159535	11.0522	0	0	1
O14717	1	4.74763	14038.5	7.213e-05	0.00134499	0.210631	0	9	9	0.00338019	0.666667	64.2222	0.75	0	55169	2056366325760	9324.7	-6901	0.779209	0.00338016	11.2996	0	0	1
O14718	0	4.87384	0	0	0.00134431	0.205177	0	1	9	0.00120842	1	154	0	0	0	262779748352	0	-9256	0.101192	0.0012084	10.8915	0	0	1
O14727	1	4.19511	21077.2	0.00053198	0.00134505	0.238373	0.075	16	9	0.00676208	3.0625	33.4375	5.11905	0	265931	8227634806784	814.601	-6719	1.68062	0.00676206	11.3373	0	1	0
O14732	1	6.23892	0	0	0.00134324	0.160284	0	1	11	4.86352e-05	0	9	0	0	0	425641888	0	-9256	0.163364	4.86348e-05	10.2533	1	1	0
O14733	0	4.35931	14389.1	0.00015092	0.0013449	0.229394	0.0730994	20	9	0.00599354	4.9	22.3158	8.77019	1	95130	6463671500800	355.125	-7280	1.93224	0.00599351	11.2467	0	1	0
O14737	0	4.75773	2698.78	1.921e-05	0.00134481	0.210184	0.0333333	6	9	0.00230194	0.666667	59.5	0.8	0	18709	953739444224	2515.52	-7438	0.503135	0.00230191	11.1944	1	0	0
O14744	0	4.40473	71245.4	0.00042948	0.00134521	0.227029	0.0457516	19	9	0.010302	3.89474	42.3333	6.05237	1	233960	19098073300992	2455.58	-6036	1.78167	0.010302	11.4312	1	1	0
O14745	0	4.40741	271106	0.00191177	0.00134527	0.22689	0.0089852	44	9	0.0125747	1.13636	17.8636	4.66821	0	997062	28453344641024	765.748	-5848	6.01131	0.0125747	11.4649	0	0	1
O14746	1	3.98628	141343	0.00096533	0.00134559	0.250861	0.0375494	24	8	0.0202562	4	52.087	8.78513	1	516793	73827384033280	2541.68	-4547	2.51189	0.0202563	11.6597	0	0	0
O14757	0	3.83943	75223.9	0.00049408	0.00134563	0.260455	0.0533333	25	9	0.0227068	3.08	60.52	3.64592	0	285783	92785730387968	2529.19	-4929	1.86783	0.0227067	11.6799	0	1	0
O14763	0	4.38249	7499.53	3.744e-05	0.00134453	0.228181	0.222222	9	9	0.00262552	4.33333	24.2222	5.58929	0	29828	1240335384576	1155.84	-7949	0.835695	0.0026255	11.0231	0	1	0
O14764	1	5.39479	0	0	0.00134434	0.185364	0.5	2	10	0.000588677	2	96	4	0	0	62359945216	0	-8970	0.294136	0.000588677	10.9137	0	1	1
O14770	0	0	49.2279	0	0.00134367	0	0	2	0	0.000387263	0	9.5	0	0	0	26999906304	101.091	-9044	0.29348	0.000387256	10.5103	0	1	0
O14773	0	4.98565	37020	0.00014801	0.00134392	0.200576	0	2	9	0.000510149	0.5	12.5	1	0	60042	46826844160	34172.3	-9252	0.694114	0.000510156	10.6603	0	1	1
O14775	0	5.30489	75246.9	0.00043766	0.00134424	0.188505	0	17	10	0.000622595	0.294118	7.94118	0.790278	0	219869	69748776960	1233.41	-8384	3.06355	0.000622594	10.855	0	1	1
O14776	0	3.97524	66590.4	0.00025583	0.0013453	0.251557	0.02	25	9	0.00652052	1.16	27.44	2.1381	0	113888	7651620028416	1051.22	-5836	2.51534	0.00652047	11.4868	1	1	1
O14777	0	4.55032	78019.5	0.00055007	0.00134495	0.219765	0.0204678	20	10	0.00396617	3.15	20.4211	6.51908	1	258444	2830969077760	1882.89	-6963	2.26253	0.00396615	11.2771	0	0	1
O14782	0	0	0	0	0.00134236	0	0	2	0	1.84712e-05	1.5	7	3	1	0	61389476	0	-9256	0.554678	1.84713e-05	9.72961	0	1	0
O14786	1	4.8612	62405	0.00054551	0.00134446	0.205711	0.0698529	18	9	0.00367532	4.66667	14.0588	13.2069	1	374792	2431052939264	1284.94	-8141	2.5156	0.00367511	10.9851	0	1	0
O14787	0	5.57366	2596.26	1.439e-05	0.00134379	0.179415	0	5	10	0.000346574	0.4	10.4	0.5	0	7171	21612109824	695.689	-8742	0.723701	0.000346576	10.5857	0	1	1
O14788	1	3.94196	34234.1	0.00033983	0.00134522	0.253681	0.032967	15	9	0.0130909	3.26667	55.0714	3.74567	1	176976	30835512180736	2754.22	-6066	1.03342	0.0130909	11.4357	0	1	0
O14791	0	5.56474	0	0	0.00134287	0.179703	0	1	10	1.87764e-05	1	21	0	0	0	63448564	0	-9256	0.166383	1.87762e-05	10.0309	0	0	0
O14793	0	5.54716	19800.3	9.346e-05	0.00134382	0.180272	0	6	10	0.000223375	2	9.2	2.25	1	39890	8978823168	2026.19	-8633	1.29593	0.000223373	10.6006	0	1	1
O14795	0	5.25	6379.47	0.00017314	0.00134396	0.190476	0.0138889	9	9	0.000354785	0.444444	12.3333	0.5	0	94302	22649602048	509.395	-8685	1.26023	0.000354781	10.6848	0	0	1
O14796	0	5.63612	161.664	2.39e-06	0.00134314	0.177427	0	4	10	0.000233659	0.75	3.75	1.16667	0	1378	9829823488	42.5705	-9190	0.756965	0.000233662	10.1932	1	0	0
O14798	0	4.88486	8354.14	3.451e-05	0.00134441	0.204714	0	7	9	0.000910822	0.714286	17.5714	0.833333	0	16264	149291040768	1686.95	-8190	0.855726	0.000910817	10.956	0	1	1
O14802	0	5.60397	37020	0	0.00134354	0.178445	0	2	10	0.000168314	0.5	7.5	1	0	0	5097340928	32392.5	-9252	0.715432	0.000168314	10.4351	1	1	0
O14807	0	4.68754	2639.34	2.011e-05	0.00134456	0.213332	0.0277778	10	9	0.0036109	2.7	23.7778	3.28889	1	13441	2346055368704	278.063	-8311	0.849459	0.00361091	11.0458	0	1	1
O14810	0	5.39899	0	0	0.00134371	0.18522	0.5	2	10	0.000205735	1.5	34	3	0	0	7616331776	0	-8894	0.232701	0.000205732	10.5348	1	1	1
O14813	0	4.0563	14259.2	0	0.00134491	0.24653	0.0833333	5	8	0.00471543	2.6	90.25	3.25	1	0	4001842855936	5899.93	-7296	0.635835	0.00471539	11.2536	0	0	1
O14817	0	5.3806	10428.5	8.511e-05	0.00134426	0.185853	0.142857	7	10	0.00141406	2.28571	20	2.66667	0	52501	359857455104	1754.65	-8503	0.907742	0.00141394	10.8622	0	1	1
O14818	0	4.56025	6784.25	0.00015706	0.00134464	0.219286	0.166667	11	9	0.0019981	4.81818	20	7.1	1	80045	718542995456	601.978	-7873	1.05168	0.00199808	11.0903	1	1	1
O14828	0	4.41845	3066.47	9.579e-05	0.00134499	0.226323	0.0714286	7	9	0.00513466	1.28571	47.5714	1.5	0	58087	4743961772032	1740.93	-7018	0.486743	0.00513467	11.3029	1	0	1
O14829	0	5.30626	121.505	0	0.00134424	0.188457	0	3	9	0.00180819	0.333333	55.6667	0.5	0	0	588302123008	488.674	-9069	0.242441	0.00180818	10.8502	0	0	1
O14830	0	5.30626	121.505	0	0.00134424	0.188457	0	3	9	0.00180819	0.333333	55.6667	0.5	0	0	588302123008	488.674	-9069	0.242441	0.00180818	10.8502	1	1	1
O14832	1	5.18659	34231.2	0.00046761	0.00134438	0.192805	0	8	10	0.000701858	2	19.1429	2.5	1	217322	88633950208	2483.7	-8029	1.6697	0.000701864	10.9346	0	0	0
O14836	0	4.43576	8226.81	0	0.00134455	0.225441	0.0666667	6	9	0.00197778	1.33333	45	1.7	0	0	703814631424	1931.57	-7538	0.887614	0.00197775	11.0362	0	1	1
O14842	1	5.4217	69.0102	0	0.00134375	0.184444	0	2	10	0.000522923	1	45	2	0	0	49206136832	784.791	-8870	0.196716	0.000522923	10.5576	1	0	1
O14867	0	5.95822	148.368	0	0.00134311	0.167835	0	3	10	0.000114569	0.333333	5	0.5	0	0	2363154432	79.1298	-9222	0.676509	0.000114566	10.1755	0	0	0
O14874	0	0	0	0	0.00134357	0	0	1	0	0.000192807	0	23	0	0	0	6688951296	0	-9256	0.0971398	0.000192805	10.4521	1	0	1
O14879	0	7.07776	18782.4	0.00023106	0.00134241	0.141288	0	4	12	8.91438e-06	1.75	1.66667	3.33333	1	129053	14305111	2086.93	-9220	1.67135	8.91419e-06	9.75878	0	0	1
O14880	1	0	0	0	0.00134239	0	0	1	0	1.39758e-05	1	19	0	0	0	35145016	0	-9256	0.151411	1.39759e-05	9.74571	1	0	0
O14893	0	4.75962	7806.24	6.786e-05	0.00134472	0.210101	0.1375	17	9	0.00195823	6	19.6875	7.37323	1	34845	690161451008	455.689	-7551	1.23897	0.00195821	11.1392	0	1	1
O14901	0	4.28375	5068.1	7.942e-05	0.00134504	0.23344	0.0833333	4	9	0.00610922	1.25	127	1.66667	0	47512	6716439134208	34631.1	-6737	0.346191	0.00610918	11.3281	0	0	0
O14907	0	5.24101	7091.76	0.00025418	0.00134467	0.190803	0	5	10	0.00241243	0	34.6	0	0	116557	1047186112512	2219.34	-8525	0.622031	0.00241243	11.1109	0	1	1
O14908	0	4.24038	143462	0.00090684	0.00134509	0.235828	0	28	9	0.00622231	2.32143	17.7407	5.57314	1	433436	6967454597120	1307.13	-6152	3.55976	0.00622232	11.3597	0	1	1
O14910	0	4.59479	30244.1	0.00019074	0.0013446	0.217638	0.118182	11	9	0.00231712	2.72727	30.9091	3	0	97241	966215532544	1864.76	-7657	1.45487	0.00231705	11.0672	0	0	0
O14917	0	5.39473	0	0	0.00134429	0.185366	0	1	10	0.000451044	1	148	0	0	0	36609462272	0	-9256	0.164658	0.000451045	10.8828	0	0	0
O14920	1	3.83328	136358	0.0015461	0.00134576	0.260873	0.0675301	48	8	0.0388463	8.75	48.5532	15.4003	1	1020409	271523084500992	889.67	-3798	3.60762	0.0388462	11.7585	0	1	0
O14921	0	5.55575	0	0	0.00134334	0.179994	0	1	10	0.000202083	1	40	0	0	0	7349584896	0	-9256	0.115681	0.000202084	10.3119	0	0	0
O14924	0	4.70126	64721.2	0.00034559	0.00134514	0.212709	0.0285714	16	9	0.00591668	3.5625	42.7333	4.50758	1	190002	6298888830976	3446.7	-6444	1.49752	0.0059167	11.3872	0	1	1
O14925	0	5.78748	18715.4	0	0.00134307	0.172787	0.0833333	4	10	8.12724e-05	0.75	2.75	1.16667	0	0	1188500864	2552.1	-9172	1.28203	8.12718e-05	10.1507	1	1	0
O14929	0	5.11639	0	0	0.00134389	0.19545	0	1	10	0.000535158	1	43	0	0	0	51548672000	0	-9256	0.0981668	0.000535152	10.6434	1	1	1
O14931	0	5.47516	87.3702	0	0.00134383	0.182643	0	2	10	0.000897235	0.5	22.5	1	0	0	144901324800	341.883	-8937	0.252077	0.000897255	10.6055	0	1	0
O14933	0	4.76719	7022.24	4.127e-05	0.00134438	0.209767	0	10	9	0.000949858	0.4	11.3	0.680556	0	20987	162366734336	479.74	-8136	1.28118	0.000949855	10.9362	0	0	0
O14936	0	4.69653	177228	0.00098633	0.00134499	0.212923	0.0247748	38	9	0.00516364	4.05263	16.4054	11.4595	1	478803	4798017961984	949.513	-6320	4.48229	0.00516345	11.2998	0	1	0
O14939	1	3.85268	132589	0.00095256	0.00134555	0.259559	0.035	25	8	0.0217897	2.24	51.36	2.67848	0	506693	85440841383936	1602.23	-4517	3.07287	0.0217899	11.6366	0	0	0
O14944	0	4.53919	0	0	0.00134462	0.220304	0.5	2	9	0.0037616	2	94.5	4	0	0	2546424086528	0	-9112	0.151163	0.00376163	11.0767	0	0	1
O14948	0	5.02807	0	0	0.00134396	0.198884	0.5	4	10	0.000664715	3.5	10	5.16667	1	0	79529345024	0	-9038	0.390205	0.000648388	10.6832	0	1	1
O14949	0	7.20631	616.552	1.45e-06	0.00134304	0.138767	0	2	11	3.49477e-05	0	12	0	0	300	219793152	1387.75	-9124	0.433144	3.49476e-05	10.1341	1	1	1
O14950	0	0	7664.5	0	0.00134188	0	0	2	0	2.80651e-06	0	3	0	0	0	1.41754e+06	5752.05	-9247	0.836158	2.80647e-06	9.43967	0	0	1
O14958	0	0	30617.6	0	0.00134465	0	0	4	0	0.00286896	0.25	61.5	0.333333	0	0	1481321218048	12690.9	-8972	0.761629	0.00286894	11.0951	0	1	1
O14964	0	3.82666	465444	0.00482544	0.00134584	0.261325	0.0229592	49	8	0.0254646	2.69388	40.5306	8.01989	0	2638441	116674573369344	2643.39	-3263	4.73597	0.0254645	11.8101	1	1	0
O14965	0	4.13896	102830	0.00106643	0.00134539	0.241607	0.0217391	24	9	0.0121962	3.54167	38.0435	9.41064	1	554476	26771028180992	1431.85	-6257	2.93365	0.0121961	11.5365	0	1	1
O14966	0	5.87904	0	0	0.00134256	0.170096	0	1	11	1.65024e-05	0	14	0	0	0	49022644	0	-9256	0.143159	1.65023e-05	9.84541	0	0	0
O14967	0	7.15437	0	0	0.00134162	0.139775	0	1	11	4.19645e-06	0	2	0	0	0	3.17031e+06	0	-9256	0.513158	4.1965e-06	9.28098	0	0	0
O14974	0	5.28391	17056.4	1.411e-05	0.001345	0.189254	0.0416667	9	10	0.00388234	1.22222	46.7778	1.6	0	6811	2712011014144	2381.49	-7192	1.00232	0.00388232	11.3064	0	1	1
O14976	0	4.18123	18798.4	0.00048127	0.00134523	0.239164	0.0272727	11	9	0.00870509	1.18182	55.4545	1.35397	0	247635	13637759533056	3715.57	-6172	0.849485	0.00870501	11.444	0	1	1
O14978	0	4.85615	23991.9	0.00023923	0.00134448	0.205924	0.0138889	9	10	0.000884348	0.444444	18.7778	0.5	0	112513	140740984832	2998.79	-7768	1.28621	0.000884344	10.9986	1	1	1
O14980	0	3.99606	194648	0.00152102	0.00134538	0.250247	0.00808081	46	9	0.015386	3.06522	20.1333	12.5994	1	812647	42597305286656	623.721	-5588	5.5151	0.0153859	11.5304	0	0	1
O14981	0	4.75824	418.744	0	0.00134406	0.210162	0	2	9	0.00116645	1	44.5	2	0	0	244963770368	1173.53	-9071	0.234558	0.00116644	10.7466	1	1	0
O14983	0	0	7976.59	0	0.00134427	0	0.0833333	4	0	0.00296747	1	26.25	2	0	0	1584796794880	2977.65	-8883	0.577706	0.00296749	10.872	0	1	1
O14986	0	0	2378.46	0	0.0013441	0	0	2	0	0.00119853	0.5	29	1	0	0	258503753728	2296.41	-9254	0.46842	0.00119855	10.7706	0	1	1
O14990	0	0	0	0	0.00134402	0	0	1	0	0.000697971	1	70	0	0	0	87669743616	0	-9256	0.153515	0.000697972	10.7219	0	0	1
O14994	0	4.91941	0	0	0.00134399	0.203276	0.5	3	9	0.000825987	2.66667	12	4	0	0	122777747456	0	-8935	0.346642	0.000825993	10.7028	0	1	0
O15014	0	0	0	0	0.00134432	0	0	1	0	0.000723806	1	159	0	0	0	94266712064	0	-9256	0.187727	0.000723796	10.9002	0	0	1
O15015	0	0	5671.64	0	0.00134479	0	0	4	0	0.00236739	0.75	95.75	1	0	0	1008682729472	25889.2	-7159	0.410879	0.00236734	11.1823	0	0	1
O15018	0	4.90016	2841.48	2.296e-05	0.00134389	0.204075	0	4	9	0.000442486	0.25	14	0.333333	0	9516	35230978048	1978.65	-8767	0.478806	0.000442493	10.6405	0	0	0
O15020	0	5.69558	11453.7	2.31e-05	0.00134443	0.175575	0.0476191	7	10	0.00127606	1	23.5714	1.23333	0	11891	292996055040	2804.46	-8055	0.883773	0.00127606	10.9651	0	0	0
O15027	0	6.78331	0	0	0.00134274	0.147421	0	1	11	2.01987e-05	0	7	0	0	0	73410136	0	-9256	0.284769	2.01985e-05	9.95614	1	0	1
O15031	0	0	2531.99	0	0.00134413	0	0	4	0	0.000493689	0.75	28.25	1	0	0	43854741504	2080.17	-8346	0.432305	0.000493685	10.7838	0	1	1
O15049	0	5.45174	989.868	8.26e-06	0.0013447	0.183428	0	2	10	0.00238896	1	141.5	2	0	2883	1026888630272	15938.2	-8856	0.213541	0.00238895	11.1266	0	0	1
O15055	0	5.87539	1113.86	2.04e-06	0.00134402	0.170201	0.309524	7	11	0.000532524	3.85714	10.5714	4.85	0	938	51031506944	201.253	-8744	0.807825	0.000532526	10.7198	0	1	1
O15056	0	4.49645	3372.63	1.08e-05	0.00134477	0.222398	0.05	6	9	0.00618892	2.5	73.4	3	1	5696	6894036451328	1275.21	-7623	0.48756	0.006189	11.1669	0	1	1
O15061	0	5.88724	140.294	0	0.00134335	0.169859	0	3	11	9.87383e-05	1.66667	13.5	2.5	1	0	1754202368	97.087	-8978	0.463192	9.87385e-05	10.3204	0	0	0
O15062	0	6.07934	1277	4.72e-06	0.00134393	0.164492	0	2	11	0.000277514	0	67	0	0	1212	13859969024	3074.21	-8910	0.309305	0.000277512	10.6695	1	0	0
O15066	0	4.87334	4050.31	9.159e-05	0.00134424	0.205198	0.0666667	6	9	0.000695624	0.833333	13.1667	1	0	47246	87067648000	1232.72	-8518	0.665815	0.00069562	10.853	0	0	1
O15068	0	4.64732	226.311	1.237e-05	0.00134455	0.215178	0	4	9	0.00275072	0.5	65	0.666667	0	9714	1361480777728	587.656	-7850	0.332613	0.00275071	11.0379	0	0	1
O15079	0	5.39915	0	0	0.00134364	0.185214	0	1	10	0.000179455	1	52	0	0	0	5795043840	0	-9256	0.107418	0.000179453	10.4957	0	1	1
O15083	0	5.32145	19483.5	0.00019806	0.00134363	0.187919	0.0714286	8	10	0.000326199	3	8.57143	4.33333	1	116325	19145603072	1120.64	-8999	1.58175	0.000326198	10.489	0	1	0
O15085	0	4.64085	19673.2	0.00027129	0.00134459	0.215478	0.0151515	13	9	0.00174116	2.46154	18.9167	4.375	1	139194	545495187456	885.345	-7589	1.62301	0.00174115	11.06	0	1	1
O15105	0	4.11703	182848	0.00157178	0.00134556	0.242893	0.0221484	44	9	0.0212625	4.20455	34.814	14.6786	1	856636	81361998184448	544.293	-4755	5.95341	0.0212623	11.6433	0	0	0
O15111	1	3.77729	179305	0.00260213	0.0013459	0.26474	0.0634978	54	8	0.0519517	9.12963	56.3585	16.9568	1	1670095	485648863592448	1277.34	-3395	3.6271	0.0519516	11.8456	0	0	0
O15116	0	4.36562	138718	0.00112812	0.0013449	0.229063	0.0476191	21	9	0.00351671	2.2381	17.4762	3.52318	0	551245	2225230053376	1136.01	-6956	4.01175	0.00351673	11.2447	0	0	1
O15117	0	4.69022	3326.97	0.0002087	0.00134505	0.21321	0.121795	13	9	0.0153248	3.38462	51.6923	4.00758	0	128143	42269407182848	387.204	-7266	0.807166	0.015325	11.336	0	1	1
O15121	0	4.56206	0	0	0.00134459	0.219199	0	1	9	0.00318768	1	161	0	0	0	1828615487488	0	-9256	0.0552091	0.0031877	11.0611	0	0	1
O15123	0	5.36566	0	0	0.00134332	0.18637	0.5	3	10	0.000539505	3	10.5	4.5	1	0	52398182400	0	-9241	0.571999	0.000539513	10.3036	0	0	0
O15126	0	5.60442	53181.6	0.00017788	0.00134523	0.178431	0.0714286	9	10	0.00752255	3.33333	64.375	4.79167	1	91264	10182120701952	7037.05	-7126	1.06518	0.00752256	11.4426	0	1	1
O15127	0	5.39669	4184.14	6.095e-05	0.00134412	0.185299	0.1	5	10	0.00050656	1.4	13	1.91667	0	34720	46173290496	1304.25	-8620	0.810349	0.000506559	10.7802	1	1	0
O15130	0	1.5	18512	2e-08	0.00134185	0.666667	0.166667	3	2	4.18854e-06	0.666667	4.66667	1	0	2	3.15668e+06	4305.12	-9247	1.13752	4.18845e-06	9.41957	0	1	0
O15131	0	5.26956	167.068	1.385e-05	0.00134436	0.189769	0	3	10	0.00120046	0	26.3333	0	0	8792	259301081088	421.094	-8363	0.186831	0.00120037	10.9235	0	0	1
O15143	0	4.93423	18687	0.00023001	0.00134475	0.202666	0.0952381	7	9	0.00313822	1.57143	32.7143	2.16667	0	114614	1772080857088	3686.9	-7372	0.827081	0.00313824	11.1599	1	1	1
O15144	0	6.40599	248.088	2.026e-05	0.00134354	0.156104	0.166667	4	11	0.0002114	1.25	7.25	1.66667	0	8444	8041611264	102.754	-9091	0.626661	0.000211399	10.4331	0	0	0
O15145	0	5.03517	33147.3	0.00030722	0.00134469	0.198603	0.0128205	13	9	0.00152457	0.615385	12.2308	1.18056	0	132033	418225356800	860.392	-7607	2.08316	0.00152457	11.1188	0	1	1
O15146	0	5.84921	22311.4	0.00015013	0.00134333	0.170963	0	4	11	0.000166666	0.25	3.75	0.333333	0	60936	4999578112	3327.38	-9135	1.23311	0.000166668	10.3106	0	1	0
O15151	0	3.66309	67526.6	0.00092434	0.00134575	0.272993	0.0942029	24	8	0.0306616	5.04167	93.4167	5.17391	0	665154	169180556951552	5659.7	-4265	1.57374	0.0306614	11.7516	0	0	0
O15155	0	5.68585	434.288	0	0.00134385	0.175875	0	2	10	0.000233152	0.5	25.5	1	0	0	9784269824	2484.63	-8755	0.196725	0.00023315	10.6208	0	1	0
O15156	0	0	0	0	0.00134356	0	0	1	0	0.000480404	0	28	0	0	0	41545207808	0	-9256	0.0686838	0.000480403	10.4468	0	0	0
O15160	0	5.12129	1608.05	9.44e-05	0.00134402	0.195263	0.1	5	10	0.000657264	1	15	1.5	0	44873	77758619648	519.717	-8789	0.609362	0.000657259	10.719	1	1	0
O15162	0	4.09511	600039	0.00410813	0.00134568	0.244194	0.0103678	72	9	0.0195893	1.68056	20.9583	12.2661	0	2000855	69048628936704	584.096	-4108	10.2266	0.0195894	11.7117	0	1	1
O15164	0	4.01909	54751.9	0.00033063	0.00134528	0.248813	0.0507692	27	8	0.019962	4.92593	41.8462	8.31358	1	215758	71722942332928	781.751	-6127	2.50579	0.0199619	11.4757	1	1	1
O15169	0	3.9377	121767	0.00144645	0.00134558	0.253956	0.0369318	34	8	0.0180584	4.70588	40.0303	9.53193	1	779331	58685728489472	1496.63	-4650	3.0294	0.0180582	11.6515	0	0	1
O15182	0	4.77571	678.14	1.076e-05	0.00134437	0.209393	0	3	9	0.00118455	0.333333	66	0.5	0	3996	252477898752	3402.33	-8143	0.259391	0.00118455	10.9281	1	0	0
O15194	0	0	227.958	0	0.00134393	0	0	2	0	0.000486462	0	18	0	0	0	42599567360	405.275	-9105	0.348235	0.000486457	10.6695	0	1	0
O15197	0	4.39369	13946.9	2.829e-05	0.001345	0.227599	0.111111	9	9	0.0105539	2.33333	57.8889	2.625	0	19642	20048198500352	4735.75	-6668	0.668378	0.010554	11.3034	0	0	1
O15198	0	4.61435	1.17052e+06	0.00679609	0.00134575	0.216715	0.00417014	110	9	0.0189102	1.1	15.5909	11.1521	0	3628917	64362496655360	275.905	-3745	23.7286	0.0189099	11.7559	0	1	1
O15205	0	5.52082	5083.35	0.00023454	0.00134437	0.181133	0	3	10	0.0013591	0.666667	57.6667	1	0	100582	332386729984	5317.47	-8885	0.479305	0.00135908	10.9316	1	1	1
O15209	0	5.39495	292.931	2.97e-06	0.0013444	0.185358	0	2	10	0.000699416	0.5	82	1	0	1142	88019820544	2116.48	-8668	0.261321	0.000699412	10.9463	0	0	0
O15211	0	4.31183	7160.69	9.74e-06	0.00134498	0.23192	0.0178571	8	9	0.00359361	0.375	51.125	0.485714	0	13600	2323683737600	2858.12	-6935	0.629999	0.00359361	11.2931	0	1	1
O15212	0	5.46491	0	0	0.00134291	0.182986	0	1	10	7.76164e-05	0	6	0	0	0	1084385024	0	-9256	0.187394	7.76158e-05	10.0571	0	0	0
O15226	0	4.70699	0	0	0.0013445	0.21245	0.5	4	9	0.00416251	4	59	5.33333	0	0	3118829142016	0	-8526	0.223553	0.00416248	11.0054	0	0	0
O15228	0	7.18309	18512	7.401e-05	0.00134219	0.139216	0	2	11	7.83901e-06	0	3.5	0	0	42935	11056784	7933.71	-9254	0.971843	7.83931e-06	9.62515	1	1	0
O15230	0	4.9377	47271.4	0.00049183	0.00134491	0.202524	0.00909091	11	9	0.00322921	0.636364	31.5455	0.8	0	225788	1876647084032	1883.63	-7427	1.87797	0.00322919	11.2521	0	1	1
O15232	0	1	0	0	0.00134185	1	0.5	3	1	4.85935e-06	2.66667	4	4	1	0	4248946	0	-9255	0.738874	4.85921e-06	9.42173	0	0	0
O15234	0	5.46791	276.766	0	0.00134361	0.182885	0	2	10	0.000232108	0.5	17	1	0	0	9693606912	689.578	-8994	0.346039	0.000232106	10.4726	0	0	0
O15235	0	4.74748	12921.9	3.947e-05	0.00134444	0.210638	0	5	9	0.00152671	0.4	57.8	0.5	0	20655	419435347968	12736.7	-7989	0.519995	0.0015267	10.9713	0	1	0
O15239	0	0	0	0	0.00134304	0	0	1	0	4.64665e-05	0	10	0	0	0	388569792	0	-9256	0.200744	4.64661e-05	10.133	0	0	0
O15244	0	5.89938	0	0	0.00134288	0.169509	0	1	11	8.62918e-05	0	8	0	0	0	1339868800	0	-9256	0.190237	2.1313e-05	9.90342	0	0	0
O15245	0	5.89938	486.036	2.323e-05	0.00134291	0.169509	0	2	11	8.78368e-05	0	6	0	0	10901	1388272640	648.468	-9208	0.461377	8.78359e-05	10.0568	0	0	0
O15247	0	0	0	0	0.00134105	0	0	1	0	5.53142e-07	0	2	0	0	0	55063.2	0	-9256	0.55	5.53132e-07	8.94275	0	0	0
O15254	0	0	0	0	0.00134392	0	0	1	0	0.000438354	1	64	0	0	0	34587377664	0	-9256	0.118102	0.000438348	10.6584	0	0	0
O15258	0	0	545.096	0	0.00134411	0	0.166667	3	0	0.000544048	1.66667	42.3333	2.5	0	0	53270413312	2496.24	-8404	0.319695	0.000544045	10.7763	0	0	0
O15259	0	4.25804	69241.3	0.00041714	0.00134512	0.23485	0.0151515	13	8	0.00677972	2.76923	39	6.55	1	198235	8271495168000	3133.52	-6055	1.80194	0.00677962	11.3777	0	0	1
O15263	0	5.44238	3535.18	0	0.00134328	0.183743	0	3	10	0.000162	1.66667	13	2.5	1	0	4722319360	1874.58	-9116	0.698375	0.000161999	10.2808	1	1	1
O15264	0	4.63912	2822.69	0.00011873	0.00134487	0.215558	0.107143	8	9	0.00429924	2	37.75	2.34286	0	60068	3326579834880	775.887	-7360	0.589066	0.00429918	11.2312	0	0	1
O15265	0	4.46341	4227.77	0.00011598	0.00134463	0.224044	0.0178571	8	9	0.00171162	0.5	18.125	0.571429	0	57073	527279718400	989.361	-7917	0.753623	0.00171151	11.0874	0	1	1
O15266	0	0	0	0	0.0013446	0	0	1	0	0.00199711	1	168	0	0	0	717819805696	0	-9256	0.0545479	0.00199709	11.0644	1	0	1
O15269	1	5.31888	18512	7.401e-05	0.00134358	0.18801	0	2	10	0.000152691	0	17.5	0	0	33444	4195070976	8991.54	-9254	0.871947	0.000152691	10.4601	0	0	1
O15270	1	6.31804	0	0	0.00134191	0.158277	0	1	11	3.84313e-06	0	2	0	0	0	2.65761e+06	0	-9256	0.507353	3.84311e-06	9.46019	0	0	0
O15273	0	4.8694	17942.3	9.474e-05	0.00134477	0.205364	0.0238095	7	10	0.00229733	0.571429	37.5714	0.783333	0	42627	949806366720	3681.06	-7570	0.913795	0.0022973	11.1671	1	1	1
O15287	0	4.9295	64510.2	0.00034242	0.00134472	0.202861	0.0714286	14	9	0.00282018	2.07143	19.9286	3.09231	0	171614	1431254597632	1451.55	-7816	2.32286	0.00282017	11.1394	1	1	0
O15294	0	4.20237	37741.1	0.00022202	0.00134511	0.237961	0.0454546	12	8	0.00776654	3.33333	47.6364	4.51515	1	114174	10856044691456	1620.78	-6626	1.63214	0.00776651	11.3689	0	1	1
O15297	0	4.23671	426.213	0	0.00134496	0.236032	0.25	4	9	0.00532693	2	91.5	2.66667	0	0	5107519848448	861.157	-8615	0.264591	0.00532689	11.2817	0	1	0
O15303	0	6.09257	0	0	0.00134303	0.164134	0	1	11	8.95272e-05	1	32	0	0	0	1442340608	0	-9256	0.114405	8.95267e-05	10.1294	0	0	0
O15304	0	5.0877	3699.32	8e-06	0.00134411	0.196553	0	5	9	0.00079002	0.2	18.6	0.25	0	3903	112299360256	1481.94	-8709	0.72085	0.000790022	10.7749	0	1	1
O15315	0	6.45647	2001.66	0.00022351	0.00134344	0.154883	0.0333333	6	11	0.000184966	0.333333	6	0.533333	0	131247	6160328704	284.122	-9092	1.12497	0.000184964	10.3724	0	1	1
O15335	0	6.80839	0	0	0.00134304	0.146878	0	1	11	5.38859e-05	1	27	0	0	0	522513376	0	-9256	0.101158	5.38863e-05	10.135	0	0	0
O15342	0	5.47485	0	0	0.00134313	0.182654	0	1	10	9.06656e-05	0	10	0	0	0	1479133312	0	-9256	0.225154	9.06652e-05	10.1873	0	0	0
O15344	0	0	1143.38	0	0.00134339	0	0.0833333	5	0	0.000101949	2.4	5	3.75	1	0	1870233856	191.544	-9091	0.996408	0.000101949	10.3423	0	1	0
O15350	0	3.73628	92285.2	0.00105702	0.00134578	0.267646	0.0764706	36	9	0.037552	7.58333	64.7714	11.8862	1	679033	253787587477504	928.708	-4096	3.06838	0.0375517	11.7699	0	1	0
O15354	0	5.1142	138.342	9.75e-06	0.00134422	0.195534	0	2	10	0.000913277	0.5	30.5	1	0	4462	150093955072	1072.27	-8427	0.153215	0.000913269	10.8416	0	0	0
O15355	0	5.58912	392.066	1.64e-05	0.0013439	0.178919	0	3	10	0.000347055	0.333333	14	0.5	0	7174	21672605696	554.651	-8711	0.283338	0.000347058	10.6469	0	0	1
O15357	0	4.12397	10030.3	5.918e-05	0.00134521	0.242485	0.143939	12	9	0.0196979	3.83333	70.8333	4	0	43646	69829159550976	2137.46	-6376	0.700283	0.019698	11.4321	0	0	0
O15360	0	4.14905	22698	0.00019973	0.00134515	0.241019	0.0934066	15	8	0.00895323	4.46667	39.3571	6.31383	1	99587	14425010470912	1341.71	-6528	1.29392	0.0089532	11.3986	0	1	0
O15371	0	5.71735	1328.4	4.73e-06	0.00134391	0.174906	0.05	5	11	0.000281353	0.8	9.8	1	0	2501	14245805056	520.771	-8825	0.629753	0.00028135	10.6559	1	0	0
O15372	0	5.24558	5173.33	5.922e-05	0.00134426	0.190637	0.05	5	10	0.000539052	0.8	36	1	0	20542	52285378560	2775.07	-8188	0.563288	0.000539047	10.8637	1	0	0
O15379	1	3.96293	192274	0.00207583	0.00134575	0.252338	0.0359598	63	8	0.0392442	6.69841	37.5484	25.0441	1	1271318	277213731618816	538.147	-4254	5.22821	0.0392437	11.7528	1	1	1
O15381	0	5.17019	308.586	1.202e-05	0.00134398	0.193417	0	2	10	0.00039946	0.5	36	1	0	4827	28720416768	1927.7	-8817	0.154246	0.000399455	10.6993	0	0	0
O15389	0	5.49487	0	0	0.00134344	0.181988	0	2	10	0.000110103	2	43	4	1	0	2181388032	0	-9256	0.581024	0.000110102	10.3767	0	0	1
O15392	0	4.21703	38663.9	0.00033804	0.00134521	0.237133	0.0879121	15	9	0.00962024	4.73333	45.8571	6.74502	1	221502	16652370444288	2887.08	-6084	1.23191	0.00962015	11.4291	0	1	0
O15394	0	5.38464	0	0	0.00134386	0.185713	0	1	10	0.000313009	0	33	0	0	0	17628872704	0	-9256	0.148635	0.00031301	10.6245	0	1	0
O15397	0	4.89968	5046.95	7.066e-05	0.00134459	0.204095	0	4	10	0.00133188	0.75	53.25	1	0	32199	319235260416	3694.41	-7889	0.513518	0.00133187	11.0598	0	0	1
O15399	1	4.02319	83235.7	0.0005724	0.00134549	0.248559	0.0359848	33	9	0.0153639	2.9697	35.7273	5.27237	0	347736	42472788983808	1208.44	-4966	2.61873	0.0153639	11.5979	1	1	1
O15400	0	5.62571	21312.9	0.00020381	0.00134363	0.177755	0.109091	11	10	0.000213266	2.45455	9.81818	3.00278	0	104662	8183623168	953.165	-8710	1.64203	0.000213264	10.4894	0	1	1
O15409	0	0	0	0	0.00134209	0	0.5	2	0	1.35076e-05	2	2.5	4	0	0	32872646	0	-9255	0.611545	1.35073e-05	9.56768	0	0	1
O15427	1	5.56127	0	0	0.0013431	0.179815	0	1	9	6.70788e-05	1	9	0	0	0	809623872	0	-9256	0.184997	6.70789e-05	10.1684	0	1	1
O15444	0	6.3572	18544.2	7.409e-05	0.00134234	0.157302	0	4	11	2.33756e-05	0	8.75	0	0	47351	98347208	3628.22	-9193	1.02485	2.33756e-05	9.71567	0	0	0
O15446	0	5.47539	741.735	5.69e-06	0.00134424	0.182635	0.1	5	10	0.00143691	1.2	16.8	1.5	0	3536	371515359232	369.936	-8638	0.475714	0.00143691	10.853	0	0	0
O15455	0	5.04464	2955.3	6.485e-05	0.00134445	0.19823	0.0714286	8	9	0.00250412	3.25	29	3.71429	1	36644	1128356380672	667.932	-8030	0.676685	0.00250414	10.9794	0	1	0
O15457	0	5.26147	20820.5	7.908e-05	0.00134378	0.190061	0.05	6	10	0.00039829	2.5	11	4	1	34188	28556492800	1802.54	-8930	1.57133	0.000398287	10.5793	0	0	1
O15460	1	5.431	428.46	0	0.00134392	0.184128	0	3	10	0.000263621	2	19.5	3	1	0	12504868864	326.471	-8548	0.468173	0.000263625	10.6628	0	0	1
O15467	0	5.08546	3838.65	6.267e-05	0.00134361	0.196639	0.05	5	10	0.000811254	1	15.6	1.25	0	42928	118443589632	1356.1	-9105	0.632371	0.000811259	10.4739	0	1	0
O15481	0	1	0	0	0.00134236	1	0	1	1	1.01468e-05	0	2	0	0	0	18538636	0	-9256	0.50463	1.01467e-05	9.72702	0	0	0
O15482	0	5.17111	0	0	0.00134372	0.193382	0	1	9	0.000422391	1	23	0	0	0	32111128576	0	-9256	0.0801349	0.0004224	10.5429	0	0	0
O15488	0	7.93833	0	2e-08	0.00134335	0.125971	0.5	2	12	0.000124654	1	5	2	0	2	2796374528	0	-9159	0.431059	0.000124653	10.32	0	0	1
O15492	0	5.06562	37894.6	0.00033218	0.00134514	0.197409	0.0454546	12	9	0.012019	1.66667	62.0833	1.81818	0	193189	25996627542016	3989.03	-6762	1.13686	0.0120191	11.3904	0	1	1
O15496	0	0	2255.04	0	0.0013431	0	0	2	0	6.17925e-05	0	4	0	0	0	687025088	1692.35	-9164	0.583895	6.17927e-05	10.17	0	0	1
O15498	0	0	0	0	0.00134349	0	0.5	2	0	0.000180795	1	10.5	2	0	0	5881358848	0	-9255	0.486329	0.000180796	10.4059	0	1	0
O15499	0	0	0	0	0.00134331	0	0	1	0	0.000213019	0	8	0	0	0	8168287232	0	-9256	0.223206	0.000213016	10.2977	0	0	0
O15503	0	5.08295	275.035	0	0.00134387	0.196736	0.166667	3	10	0.000616072	1.66667	7.66667	2.5	0	0	68316172288	198.235	-9131	0.503649	0.000616062	10.6294	0	0	0
O15504	0	0	0	0	0.00134052	0	0	1	0	2.40603e-07	0	2	0	0	0	10427.9	0	-9256	0.625	2.40598e-07	8.62191	0	0	0
O15511	0	0	1275.45	0	0.00134389	0	0.25	5	0	0.000530298	2.2	11	2.75	0	0	50599206912	497.696	-8857	0.584092	0.000530296	10.6436	1	0	0
O15514	0	4.98344	12528.6	0.0002157	0.00134495	0.200665	0.2	12	10	0.0049462	6.08333	36.0909	7.54141	1	109792	4402812813312	1155.49	-7800	1.13475	0.00494618	11.2771	0	1	1
O15516	0	0	373.144	0	0.00134336	0	0.166667	3	0	0.000210538	0.666667	8	1	0	0	7979766272	180.78	-9230	0.571955	0.000210536	10.3255	0	1	0
O15519	0	3.96136	19645.8	0.00027129	0.00134532	0.252439	0.0974026	22	8	0.0129766	4.77273	45.5	6.24862	0	189373	30300006514688	991.534	-5745	1.42425	0.0129765	11.499	0	1	1
O15520	0	5.34253	709.786	0	0.00134305	0.187177	0	2	10	0.000140829	0	14	0	0	0	3570473984	2281.46	-9115	0.311106	0.000140831	10.1401	1	0	1
O15523	0	6.05047	0	0	0.00134359	0.165277	0	1	11	0.000109383	1	48	0	0	0	2152908288	0	-9256	0.19934	0.000109382	10.4631	0	0	0
O15524	0	4.05158	105128	0.00053838	0.00134545	0.246817	0.0809524	36	8	0.0412113	6.38889	47.1389	9.69784	0	342075	305667319529472	1368.76	-5130	2.86745	0.0412113	11.5738	0	1	0
O15525	0	4.38707	26970.8	0.000175	0.00134505	0.227943	0.0454546	13	9	0.00606083	3.23077	46.0833	4.24892	1	126483	6612394180608	1904	-6809	1.1993	0.00606073	11.3341	0	0	1
O15527	0	4.30615	4188.85	1.804e-05	0.00134472	0.232226	0	4	8	0.00252626	2	68.6667	2.66667	1	6761	1148325199872	2777.17	-8789	0.524533	0.00252626	11.141	0	1	0
O15530	1	3.73738	135139	0.00134573	0.00134564	0.267567	0.0373016	37	8	0.0294805	5.08108	45.1667	7.84701	1	836148	156378886832128	1000.28	-4202	3.54701	0.0294806	11.69	0	1	1
O15533	0	4.97303	9089.81	0.00039104	0.00134425	0.201085	0.107143	8	9	0.0007629	1.75	15.375	2.11429	0	188177	104721498112	1736.29	-8307	0.964523	0.000762902	10.8563	0	1	1
O15534	0	4.87571	8662.94	0.00024055	0.00134443	0.205098	0.180556	9	10	0.0015344	3	17.1111	4.225	0	105324	423742799872	1100.6	-8351	1.01867	0.00153439	10.9679	0	1	0
O15535	0	7.12648	0	0	0.00134243	0.140322	0	1	12	1.20495e-05	0	10	0	0	0	26146332	0	-9256	0.222913	1.20493e-05	9.76904	0	1	0
O15539	0	5.11292	608.647	0	0.0013439	0.195583	0	4	9	0.000672669	0.75	37	1	0	0	81428430848	1380.08	-8611	0.391688	0.000672668	10.6465	0	1	0
O15547	0	5.0563	0	0	0.0013437	0.197773	0	1	9	0.000449314	0	20	0	0	0	36332859392	0	-9256	0.0975676	0.000449322	10.5274	0	0	1
O15550	0	5.61356	1401.92	7.32e-06	0.00134431	0.17814	0	2	10	0.000781871	0.5	82	1	0	1647	110050344960	25702.7	-8191	0.247396	0.000781859	10.8912	0	0	1
O15551	0	5.41767	10240	7.104e-05	0.00134456	0.184581	0.1	6	10	0.0016743	1.66667	35.8333	2.26667	0	36535	504391565312	2939.01	-8339	0.763044	0.0016743	11.0455	0	1	1
O15552	0	5.49724	77.969	0	0.00134344	0.181909	0	2	10	0.00029161	1	36	2	0	0	15303646208	712.801	-8990	0.230086	0.000291611	10.3737	0	0	0
O15553	0	5.77587	111191	0.00015269	0.00134339	0.173134	0	3	10	0.000213676	0	7.66667	0	0	123527	8216295936	69494.7	-9133	0.574174	0.000213677	10.3453	0	0	0
O15554	1	5.28756	5857.68	0	0.00134421	0.189123	0	2	9	0.00108873	0.5	59.5	1	0	0	213285699584	16821.1	-9197	0.283628	0.00108872	10.8363	0	0	1
O43143	0	4.66972	0	0	0.00134473	0.214146	0.5	2	9	0.00358578	2	185.5	4	0	0	2313525395456	0	-8668	0.197418	0.00358578	11.1469	0	0	1
O43147	0	5.23218	80531.7	0.00104663	0.001345	0.191125	0.00549451	14	9	0.00433465	0.5	27.3571	0.604396	0	464857	3380827914240	2110.18	-6972	2.2269	0.00433467	11.3079	0	1	1
O43148	0	5.04021	18512	0	0.00134389	0.198405	0	2	10	0.000587598	0.5	19.5	1	0	0	62161035264	9024.6	-9254	0.829658	0.000587589	10.6428	0	0	0
O43149	0	0	3079.7	0	0.00134429	0	0	4	0	0.000776018	0.5	30.75	0.666667	0	0	108414107648	3446	-8235	0.521028	0.000776008	10.8794	0	1	0
O43150	0	4.28438	11105.1	4.272e-05	0.00134481	0.233406	0.0222222	10	9	0.00534979	1.1	31.7	1.11111	0	21163	5150419189760	1969.58	-7047	0.799144	0.00534988	11.1932	1	1	1
O43157	0	4.99306	7267	5.542e-05	0.00134454	0.200278	0.0138889	9	9	0.00257127	1.11111	21.1111	1.3869	0	26259	1189713412096	740.843	-7953	1.12999	0.00257128	11.0305	0	1	0
O43159	0	4.99196	16.2403	0	0.00134385	0.200322	0	2	10	0.000791824	0	20.5	0	0	0	112906690560	75.4307	-9049	0.141617	0.000791814	10.6215	0	1	1
O43164	0	5.56947	151.554	0	0.00134351	0.17955	0	2	10	0.000186319	1	14.5	2	0	0	6246319104	557.328	-9028	0.255803	0.000186318	10.4163	0	1	0
O43166	0	4.7765	2315.05	2.122e-05	0.00134423	0.209358	0	3	9	0.000935107	0.333333	46	0.5	0	17411	157341630464	6432.69	-8369	0.347544	0.000935017	10.8471	0	1	0
O43167	0	0	0	0	0.00134373	0	0	1	0	0.000187683	1	101	0	0	0	6339356672	0	-9256	0.157238	0.00018768	10.5474	1	1	0
O43172	0	4.83328	41654.2	7.543e-05	0.00134452	0.206899	0.05	5	9	0.00144766	0.8	41.4	1	0	31638	377123504128	11839	-8097	0.987289	0.00144764	11.0167	0	1	1
O43173	0	6.85334	0	0	0.00134307	0.145914	0	1	12	0.000113118	1	12	0	0	0	2303174912	0	-9256	0.173977	0.00011312	10.1533	0	0	1
O43175	0	0	1074.02	0	0.00134404	0	0	2	0	0.000540397	0.5	41.5	1	0	0	52550356992	4319.52	-8805	0.295927	0.000540395	10.7337	0	1	1
O43184	0	4.41435	11793.8	9.782e-05	0.00134511	0.226534	0.0363636	11	9	0.0128523	1.27273	62	1.4	0	62425	29728190758912	1689.63	-6913	0.750424	0.0128524	11.3741	0	1	0
O43186	0	4.35095	73868.9	0.00052993	0.00134492	0.229835	0.00909091	11	9	0.00672204	0.545455	50	0.833333	0	280931	8134403293184	2033.13	-7278	2.3644	0.00672192	11.2579	0	1	1
O43187	0	4.17571	21601.6	0.00024197	0.00134501	0.23948	0.126374	15	8	0.00623015	5.4	38.8571	8.2989	1	153308	6984137965568	1121.42	-6855	1.47812	0.00623011	11.3139	1	1	0
O43189	0	5.73644	881.026	3.93e-06	0.00134408	0.174324	0	3	10	0.000379303	0.666667	28.6667	1	0	1287	25890107392	2350.4	-8437	0.30992	0.0003793	10.7577	0	1	1
O43193	1	1	50643.8	8.309e-05	0.00134331	1	0.0833333	4	1	8.7011e-05	0.5	12.25	0.833333	0	35064	1362229760	8429.35	-9118	1.33469	8.70109e-05	10.2963	0	0	0
O43196	0	6.26064	0	0	0.00134211	0.159728	0	1	11	1.00246e-05	1	5	0	0	0	18095626	0	-9256	0.24377	1.00245e-05	9.57945	1	0	0
O43236	0	5.06199	2128.43	3.308e-05	0.00134398	0.197551	0.1	6	10	0.000417282	3	11.6	4.05	1	18376	31330058240	422.386	-8536	0.756321	0.000417279	10.6976	1	0	0
O43237	0	6.08153	0	0	0.00134314	0.164432	0	1	11	6.0739e-05	0	9	0	0	0	663799936	0	-9256	0.169816	6.07381e-05	10.194	0	0	0
O43240	0	5.33244	0	0	0.00134398	0.187531	0	1	10	0.000421789	1	96	0	0	0	32023502848	0	-9256	0.0762818	0.000421784	10.6958	0	0	0
O43251	0	4.35331	16309.7	0.00042522	0.00134515	0.22971	0.145455	11	9	0.00662055	3.54545	60.9091	3.91111	0	211586	7887598911488	3938.38	-6710	1.07997	0.00662052	11.3948	0	1	1
O43252	0	1.5	4482.7	8.88e-06	0.00134452	0.666667	0	3	2	0.00127721	0.333333	60.6667	0.5	0	4811	293522145280	15955.5	-7988	0.368618	0.00127721	11.0179	1	1	0
O43255	0	4.38407	30469.3	0.0001799	0.00134499	0.228099	0.00641026	13	9	0.00378959	0.384615	30.2308	0.666667	0	85407	2584014487552	1375.14	-6487	1.56317	0.00378958	11.2974	0	0	1
O43257	0	4.16449	453.248	0	0.00134501	0.240126	0.166667	4	9	0.00584651	1.5	104.25	2	0	0	6151702315008	1108.12	-8311	0.252228	0.00584647	11.3146	0	0	1
O43261	0	4.85489	44577.8	0.00033192	0.00134539	0.205978	0.0116959	19	9	0.00807482	0.684211	52.5789	0.722222	0	206127	11736084119552	1762.28	-6254	1.73123	0.00807473	11.5368	1	1	1
O43264	0	0	37847.3	0	0.00134324	0	0	4	0	6.84985e-05	0	5.5	0	0	0	844453440	9424.79	-9057	1.04795	6.84977e-05	10.2558	0	0	1
O43278	0	5.15613	7816.75	9.42e-06	0.00134435	0.193944	0	4	10	0.000517809	0.25	43	0.333333	0	2884	48250114048	4085.74	-8927	0.64223	0.000517808	10.9183	0	0	1
O43281	0	4.39543	16818.2	5.307e-05	0.00134471	0.227509	0.190476	7	9	0.00657048	2.85714	38.1429	3	0	28829	7770021560320	5542.21	-7703	0.563159	0.00657055	11.1323	0	1	1
O43283	0	4.66677	820.67	0	0.00134425	0.214281	0	4	9	0.0012557	2.5	24.3333	3.33333	1	0	283718320128	398.922	-8385	0.46771	0.0012557	10.8611	0	1	1
O43290	0	1	0	0	0.00134176	1	0	1	1	3.34445e-06	0	3	0	0	0	2.01259e+06	0	-9256	0.388889	3.3444e-06	9.3701	1	0	0
O43291	0	7.52681	22919	8.586e-05	0.0013441	0.132858	0	4	12	0.000563389	0.25	26.25	0.333333	0	47274	57115955200	4571.7	-8487	1.00266	0.000563387	10.7681	0	1	0
O43292	0	6.30899	57812.9	0.00019039	0.00134448	0.158504	0.0238095	7	11	0.000959286	0.285714	13.5714	1	0	88127	165606064128	4069.97	-8304	1.54485	0.000959281	10.9972	0	1	1
O43293	0	4.3541	2682.77	6.666e-05	0.00134488	0.229669	0.0476191	8	9	0.00468132	3.125	35.8571	3.42857	1	37010	3943165067264	825.172	-7312	0.530418	0.00468131	11.2366	0	1	1
O43294	0	3.93312	60554.6	0.00032622	0.00134557	0.254251	0.0263158	20	8	0.0175399	1.75	54.9	2.25711	0	189197	55355505639424	3241.55	-4590	1.57852	0.01754	11.6488	0	1	1
O43295	0	4.98691	209.537	0	0.00134394	0.200525	0	2	9	0.000514847	0	17.5	0	0	0	47703089152	749.455	-8671	0.172998	0.000514859	10.674	0	1	0
O43298	0	5.27129	5648.58	7.854e-05	0.00134466	0.189707	0.0357143	8	10	0.00160841	0.625	36.375	0.714286	0	36648	465499783168	1137.23	-7313	0.701566	0.00160839	11.1032	0	1	1
O43299	0	0	0	0	0.00134373	0	0	1	0	0.000187683	1	101	0	0	0	6339356672	0	-9256	0.157238	0.00018768	10.5474	0	1	0
O43303	0	5.17413	64533.4	0.00037501	0.00134439	0.193269	0.0357143	8	9	0.0014675	0.625	18.5	0.714286	0	172449	387558277120	3792.38	-8383	1.88002	0.00146749	10.943	0	0	0
O43306	0	4.41445	9932.31	0	0.00134479	0.226529	0	4	9	0.00275707	0.75	69.5	1	0	0	1367721246720	6364.17	-7271	0.603142	0.00275708	11.1782	0	0	0
O43307	0	0	440.322	0	0.00134403	0	0	2	0	0.000536216	0.5	43	1	0	0	51745669120	2115.89	-8742	0.252688	0.000536216	10.724	0	0	1
O43312	0	5.13722	1117.34	1.202e-05	0.00134438	0.194658	0	3	9	0.00100104	0	26.6667	0	0	6020	180314947584	1701.99	-8881	0.354586	0.00100103	10.9353	0	0	0
O43318	0	3.85931	140174	0.00118751	0.00134558	0.259114	0.0431894	44	8	0.0257862	6.11364	36.3023	14.0428	1	698878	119648989216768	618.757	-4618	4.34578	0.0257859	11.6541	0	1	0
O43323	0	6.24121	8562.22	0	0.00134289	0.160225	0	3	11	6.16176e-05	0	4.66667	0	0	0	683432960	3930	-9252	0.769112	6.16169e-05	10.0474	1	0	1
O43324	0	0	5.35979	0	0.00134385	0	0	2	0	0.000785855	0.5	28.5	1	0	0	111155404800	34.6696	-9108	0.124678	0.000785849	10.6205	0	0	1
O43345	0	0	0	0	0.00134331	0	0	1	0	0.000143125	0	4	0	0	0	3688031744	0	-9256	0.255543	0.000143123	10.2978	0	0	0
O43347	0	5.71124	0	0	0.00134316	0.175093	0	1	10	6.60081e-05	0	12	0	0	0	783980544	0	-9256	0.187668	6.60077e-05	10.2071	0	0	0
O43353	0	3.87823	64745.7	0.00045078	0.00134535	0.257849	0.0671937	23	8	0.0117555	3.52174	44.7826	5.44598	0	270660	24866120007680	1660.45	-5413	2.10213	0.0117554	11.5171	0	1	1
O43364	0	0	0	0	0.00134255	0	0	1	0	6.06658e-05	0	22	0	0	0	662701568	0	-9256	0.204511	6.06649e-05	9.84261	0	1	1
O43365	0	0	0	0	0.00134329	0	0	1	0	0.000240646	1	26	0	0	0	10428753920	0	-9256	0.116629	0.000240643	10.2861	0	0	0
O43374	0	1.33333	41082.1	0.00016791	0.00134375	0.75	0	4	2	0.00071067	0.25	9	0.333333	0	87210	90907811840	8610.07	-9088	1.31248	0.000710679	10.5578	1	1	1
O43379	0	0	4088.45	0	0.00134453	0	0	5	0	0.00220555	2.2	55.75	2.83333	1	0	875692097536	1643.13	-8270	0.545985	0.00220552	11.0234	0	0	1
O43390	0	4.66893	26640.1	0.00015549	0.00134437	0.214182	0	5	9	0.00105628	0.6	25.8	0.75	0	82658	200795357184	4034.22	-8378	1.07524	0.00105627	10.9297	0	1	1
O43395	0	6.07555	13508.8	6.338e-05	0.00134448	0.164594	0	6	11	0.000990084	0.666667	37	0.85	0	28418	176403726336	3715.1	-7918	0.888876	0.000990078	10.9982	1	0	1
O43396	0	0	0	0	0.00134396	0	0	1	0	0.000513892	0	75	0	0	0	47522078720	0	-9256	0.120985	0.00051389	10.685	1	1	0
O43399	0	0	8.05169	0	0.00134331	0	0.416667	5	0	0.000158604	4.4	5.75	6.25	1	0	4526587392	1.63763	-9164	0.911368	0.000158604	10.294	1	0	0
O43414	0	5.38464	0	0	0.00134386	0.185713	0	1	10	0.000313009	0	33	0	0	0	17628872704	0	-9256	0.148635	0.00031301	10.6245	0	0	0
O43422	0	4.82006	139.782	0	0.00134408	0.207466	0.166667	5	9	0.00112674	3	17.25	3.75	1	0	228432396288	51.6843	-8813	0.52728	0.00112674	10.7575	0	1	1
O43423	0	0	0	0	0.00134383	0	0	1	0	0.000427285	1	23	0	0	0	32870660096	0	-9256	0.0697636	0.000427279	10.6058	0	1	0
O43424	0	5.36514	36151.5	0.00019592	0.00134432	0.186388	0.0277778	9	10	0.000842095	1	14.4444	1.14286	0	94215	127592333312	4200	-8091	1.19813	0.000842105	10.9017	1	0	1
O43426	0	4.29826	14508.6	4.909e-05	0.00134498	0.232652	0.0490196	18	9	0.00831177	2.5	30.6667	3.00902	0	26546	12433263427584	745.746	-6562	1.35054	0.00831178	11.295	0	1	1
O43427	0	4.30774	19229	0	0.00134472	0.23214	0.2	5	9	0.00298246	2.4	47.4	3	0	0	1600799506432	3054.18	-8554	0.931817	0.00298241	11.1402	1	1	1
O43432	0	5.22681	1683.73	7.43e-06	0.00134405	0.191321	0.05	5	9	0.000659394	1.2	13.6	1.5	0	3738	78233509888	745.121	-8715	0.608096	0.000659392	10.7413	0	1	1
O43439	0	4.60268	14068.2	6.414e-05	0.00134479	0.217265	0.0636364	11	9	0.00377292	1.72727	40.0909	2.62857	0	29932	2562599157760	1525.3	-7196	1.08546	0.00377287	11.1828	0	1	1
O43447	1	5.83176	18512	0	0.00134284	0.171475	0	2	10	3.64594e-05	0	3	0	0	0	239222720	7713.33	-9254	0.920375	3.64589e-05	10.0171	1	0	0
O43451	1	0	0	0	0.00134401	0	0	1	0	0.000622777	1	36	0	0	0	69785812992	0	-9256	0.0685696	0.000622777	10.7134	0	0	0
O43462	0	0	0	0	0.00134199	0	0	1	0	8.88113e-06	0	5	0	0	0	14204935	0	-9256	0.273571	8.88095e-06	9.50329	0	0	0
O43463	0	4.46183	71744.5	0.00094847	0.00134528	0.224123	0.0797721	27	9	0.0188664	4.62963	50.8519	6.02693	0	611741	64080685563904	1247.02	-5936	2.40036	0.0188662	11.4759	0	0	1
O43464	0	4.44385	22344.9	0.000172	0.00134488	0.22503	0.0320513	13	9	0.00431005	1	25.3846	1.38535	0	71090	3342451605504	1390.79	-6980	1.36137	0.00431005	11.2374	0	1	1
O43474	0	4.02775	1274.96	0	0.00134516	0.248278	0.166667	6	9	0.00980657	2.33333	104.5	2.8	0	0	17310655971328	1146.06	-7484	0.380905	0.00980645	11.4039	0	1	0
O43482	0	4.77448	0	0	0.00134441	0.209447	0.5	2	9	0.00238814	2.5	56	4	0	0	1026180579328	0	-9185	0.112833	0.00238815	10.9514	0	1	1
O43488	0	1	18512	8.311e-05	0.00134294	1	0	2	1	4.48113e-05	1	20	2	0	46138	361308640	17630.5	-9254	0.600229	4.4812e-05	10.0757	0	1	0
O43491	0	4.89937	7595.54	0.00024179	0.00134476	0.204108	0.0277778	9	9	0.00275397	0.666667	28.3333	0.75	0	125872	1364650622976	1320.63	-7324	0.832829	0.00275398	11.1605	0	1	1
O43493	0	5.20599	15200.5	0.00027071	0.00134436	0.192086	0.0277778	9	9	0.00107888	0.888889	17.6667	1.41071	0	131325	209443438592	1262.74	-8081	1.28909	0.00107888	10.9255	0	0	1
O43497	1	5.39473	0	0	0.00134429	0.185366	0	1	10	0.000451044	1	148	0	0	0	36609462272	0	-9256	0.164658	0.000451045	10.8828	0	1	0
O43502	0	8.45536	4389.82	5.99e-05	0.00134388	0.118268	0.166667	4	13	0.000504909	1.25	10.75	1.83333	0	28454	45878046720	1565.05	-9169	0.842956	0.000504909	10.6387	1	1	1
O43504	0	5.01057	24801.6	6.702e-05	0.00134507	0.199578	0.0444444	10	9	0.00360738	1.3	51.1	1.5	0	44085	2341875744768	3991.38	-6542	0.999082	0.00360735	11.3465	0	1	1
O43508	0	0	271.387	0	0.00134346	0	0	3	0	0.000202611	0	5.33333	0	0	0	7386345472	140.722	-8969	0.504438	0.00020261	10.3867	0	0	0
O43513	0	0	2956.05	0	0.00134427	0	0.166667	3	0	0.000769463	1	33.6667	1.5	0	0	106533470208	10258	-8724	0.264399	0.000769459	10.8677	0	1	1
O43516	0	4.75552	2395.62	1.797e-05	0.00134469	0.210282	0.0833333	9	9	0.00733976	1.88889	39.8889	2.125	0	11888	9696908935168	1064.77	-7605	0.5564	0.00733982	11.1202	0	0	1
O43521	0	4.56861	30782	0.00021063	0.00134515	0.218885	0.0384615	14	9	0.0085633	3.21429	47.3846	3.46454	1	120548	13194563158016	1415.48	-6486	1.59852	0.00856324	11.3952	0	1	0
O43524	0	3.96388	20799.5	0.00027647	0.00134555	0.252278	0.12381	15	8	0.0231395	4.2	104.267	4.51648	0	236613	96359638106112	3541.18	-4708	1.04554	0.0231393	11.6333	0	1	0
O43525	1	5.27278	18640.4	1.1e-07	0.00134431	0.189653	0.2	7	9	0.00213196	3.85714	30	4.46667	1	31	817834950656	1734.43	-8666	1.20308	0.00213195	10.8937	0	1	1
O43526	1	5.16546	6291.81	9.42e-06	0.00134488	0.193594	0.1	6	9	0.00428013	1.5	61.3333	1.8	0	6184	3296208355328	3814.71	-7897	0.603664	0.00428013	11.2373	0	1	0
O43541	0	4.41593	6165.85	0.000216	0.00134496	0.226453	0.120879	14	9	0.00669278	3.64286	47	4.3544	0	120637	8061751656448	613.744	-6768	1.30209	0.00669268	11.2845	0	1	1
O43542	0	5.92446	832.307	0	0.00134309	0.168792	0.166667	3	10	8.9721e-05	0.666667	8	1	0	0	1448793856	568.518	-9169	0.67862	8.97205e-05	10.1651	0	0	1
O43543	0	0	0	0	0.00134191	0	0	1	0	6.03133e-06	0	6	0	0	0	6.55011e+06	0	-9256	0.316886	6.03129e-06	9.45771	0	0	0
O43556	0	5.7994	0	0	0.00134372	0.172432	0	1	10	0.000198653	0	23	0	0	0	7102817280	0	-9256	0.118221	0.000198653	10.5395	0	0	0
O43557	0	5.12851	592.338	0	0.0013437	0.194988	0.0833333	4	10	0.000326401	1.25	7.5	1.66667	0	0	19171528704	211.68	-8979	0.628858	0.000326397	10.5321	0	1	0
O43559	0	4.39795	16925.4	0.00014325	0.00134508	0.227379	0.0666667	10	9	0.0122985	1.8	64.1	2	0	89922	27219309101056	4005.49	-6468	0.751788	0.0122986	11.3556	0	0	1
O43561	0	4.2705	12367.9	0.00043306	0.00134511	0.234164	0.128623	24	8	0.0255087	6.5	41.2917	7.67478	0	296704	117125444272128	421.003	-6459	1.35847	0.025509	11.3713	1	1	1
O43566	0	4.83691	22073	6.696e-05	0.00134496	0.206744	0.0357143	8	9	0.00341533	1.25	62.375	1.42857	0	33118	2098777817088	13921.3	-6397	0.663255	0.00341532	11.2837	0	1	1
O43570	1	6.0514	38810.4	2.1e-07	0.00134409	0.165251	0	8	10	0.00055274	2.125	9.42857	4.35714	1	50	54977585152	2174.73	-8708	1.79325	0.000552736	10.7633	0	1	0
O43572	0	4.8664	4440.4	3.678e-05	0.00134423	0.205491	0	5	9	0.000943716	0.4	25.4	0.5	0	21773	160245383168	3577.17	-8469	0.62418	0.000943717	10.8453	0	1	1
O43581	0	4.88628	6044.72	0.0001792	0.00134415	0.204655	0	7	9	0.000537795	0.285714	23.1429	0.333333	0	82824	52040146944	2063.02	-8271	0.840426	0.000537798	10.8007	1	1	1
O43583	0	1	18512	8.311e-05	0.00134366	1	0	2	1	0.000257929	0	10.5	0	0	43389	11970249728	8815.24	-9254	0.824452	0.000257929	10.5035	1	0	0
O43586	0	4.77697	90680.6	0.00033983	0.00134485	0.209338	0.0666667	10	9	0.00677597	1.7	29.5	1.79167	0	244988	8262876921856	12118	-7457	0.826005	0.00677602	11.219	0	0	1
O43592	0	4.72319	614.198	1.363e-05	0.00134419	0.211721	0.1	6	9	0.00113288	1.33333	15.8333	1.73333	0	8137	231033913344	152.286	-8659	0.645695	0.00113286	10.8236	1	0	1
O43593	0	4.75158	740.215	7.16e-06	0.00134471	0.210456	0.1	5	9	0.00442346	1.6	62.2	2	0	5411	3522693431296	1492.79	-7876	0.305634	0.00442341	11.1323	0	1	1
O43597	0	4.49874	25924.3	0.00016601	0.00134519	0.222285	0.0757576	12	9	0.0134937	2.08333	68.8333	2.45238	0	100949	32769459617792	2723.94	-5924	1.01586	0.0134938	11.4202	0	0	0
O43602	0	4.88644	16979.1	7.063e-05	0.00134466	0.204648	0.0138889	10	9	0.00223347	2.7	25.1111	3.16667	1	34675	897577058304	2307.92	-7697	1.13095	0.00223347	11.1044	0	1	0
O43603	0	5.55503	55524	0	0.00134334	0.180017	0	2	10	0.000202211	0.5	21.5	1	0	0	7358906368	77607.4	-9250	0.699015	0.000202213	10.3125	0	0	0
O43609	0	4.88233	706.909	4.95e-06	0.00134452	0.20482	0	2	10	0.00379039	0.5	104	1	0	2712	2586040860672	4921.64	-8992	0.1318	0.00379042	11.019	0	1	1
O43612	0	0	55752.9	0	0.00134114	0	0	3	0	1.2727e-06	0	2.33333	0	0	0	291571	13938.2	-9221	1.12778	1.27268e-06	8.99579	0	1	0
O43613	1	1	62808.3	0	0.00134269	1	0	2	1	4.63162e-05	0	4.5	0	0	0	386097952	62802.3	-9210	0.527287	4.6316e-05	9.92557	0	0	0
O43614	1	1	37020	0	0.00133948	1	0	2	1	3.2053e-08	0	2.5	0	0	0	187.323	22212	-9252	1.01389	3.20526e-08	7.99633	0	0	0
O43615	0	5.35073	3604.48	1.518e-05	0.00134371	0.18689	0.166667	4	10	0.000317058	2.5	9.66667	3.66667	1	7452	18088765440	1027.83	-8980	0.919755	0.000317059	10.5337	0	1	0
O43617	0	1	18512	0	0.00134212	1	0	2	1	8.15688e-06	0	3	0	0	0	11971840	7713.33	-9254	0.938571	8.15683e-06	9.58507	1	1	0
O43633	0	5.99322	21948	0	0.00134364	0.166855	0.0333333	7	11	0.000210927	2.42857	5.83333	3.08333	1	0	8007766016	1625.98	-8988	1.41416	0.000210925	10.4928	1	1	1
O43638	0	5.89087	0	0	0.00134369	0.169754	0	1	11	0.000154847	1	47	0	0	0	4314803200	0	-9256	0.0987911	0.000154847	10.5255	1	0	0
O43639	0	3.8336	95343.7	0.00075674	0.00134554	0.260852	0.00980392	34	8	0.0197044	1.23529	32.7059	1.62737	0	410833	69872256024576	1423.94	-4599	2.46846	0.0197044	11.6276	1	1	1
O43657	0	5.33281	0	1.9e-07	0.00134433	0.187518	0.5	2	10	0.000984625	2	84.5	4	0	280	174512439296	0	-8466	0.14667	0.000984615	10.9034	0	0	0
O43660	0	5.47122	0	0	0.00134342	0.182775	0	1	10	0.000129	0	16	0	0	0	2994572800	0	-9256	0.0866805	0.000128999	10.3644	1	0	0
O43663	0	5.52776	8608.64	0.00013022	0.0013447	0.180905	0.0238095	7	10	0.00200679	0.857143	49.4286	1	0	65557	724750368768	5481.81	-7611	0.632416	0.00200678	11.1283	1	1	1
O43665	0	5.19511	25256.4	0.00010395	0.00134471	0.192489	0.0238095	7	9	0.00301517	1.14286	54.8571	1.66667	0	49058	1635790225408	7216.05	-7543	0.842219	0.00301516	11.1315	0	1	1
O43676	0	0	0	0	0.00134345	0	0	1	0	0.000115089	0	21	0	0	0	2383336448	0	-9256	0.131173	0.000115089	10.3808	1	0	0
O43679	0	5.23904	195.594	0	0.00134371	0.190875	0	3	9	0.000291535	0	10.3333	0	0	0	15298631680	134.978	-9072	0.497099	0.000291532	10.5333	0	0	0
O43680	0	5.19211	1127.57	1.67e-06	0.00134417	0.1926	0	3	10	0.000815963	0.333333	27.6667	0.5	0	769	119834001408	3006.19	-8693	0.309266	0.000815954	10.8121	1	1	0
O43683	0	4.96672	51395.3	0.00019363	0.00134519	0.20134	0.00952381	15	10	0.00719114	0.6	38.5333	0.771429	0	99722	9305139970048	2943.18	-6199	1.49247	0.00719111	11.4198	0	1	0
O43684	0	4.63644	1275.67	9.23e-06	0.00134456	0.215683	0.133333	6	9	0.00337925	1.66667	44.6667	2	0	4759	2055953317888	602.946	-8302	0.474746	0.00337922	11.0444	0	1	1
O43687	0	4.91878	52.8577	0	0.00134406	0.203302	0	2	9	0.000590329	0.5	27.5	1	0	0	62703755264	362.453	-8755	0.202599	0.000590327	10.744	0	0	1
O43688	0	4.88612	426.569	3.255e-05	0.00134436	0.204661	0	2	9	0.000882265	0	65.5	0	0	20346	140058918912	6687.91	-8194	0.174396	0.00088226	10.922	0	1	0
O43699	0	6.99968	0	0	0.00134246	0.142864	0	1	12	1.3706e-05	0	9	0	0	0	33801676	0	-9256	0.161806	1.37066e-05	9.7846	0	0	0
O43707	0	4.23707	101011	0.00051519	0.00134525	0.236012	0.00661376	28	9	0.00930736	0.857143	26.0714	2.34299	0	274822	15588908859392	1292.45	-5675	3.1028	0.00930741	11.4553	0	1	1
O43711	0	6.19303	0	0	0.00134255	0.161472	0	1	11	6.06658e-05	0	22	0	0	0	662701568	0	-9256	0.0517355	0.00107631	10.7653	0	1	1
O43715	0	4.27819	235.412	0	0.00134495	0.233744	0.333333	3	8	0.00444421	2	115.333	3	0	0	3554777497600	953.392	-8649	0.221883	0.00444419	11.2781	1	1	1
O43719	0	5.47429	12296.8	1.717e-05	0.0013446	0.182672	0.0555556	10	10	0.00179058	3	23.6667	4.22222	1	9064	577170243584	1167.7	-7914	1.20846	0.00179057	11.0661	0	1	1
O43734	0	4.22161	12727.8	0.00010843	0.00134495	0.236877	0.145455	12	8	0.00693802	5.33333	58.5455	5.81818	1	65607	8661246148608	3154.94	-6760	0.815866	0.00693799	11.277	0	1	1
O43739	0	5.05188	20286.4	0.00010645	0.00134389	0.197946	0	5	10	0.00043217	0	7.8	0	0	53960	33611470848	2504.84	-8842	1.20422	0.000432166	10.642	0	0	0
O43741	1	5.59659	2891.03	1.266e-05	0.00134304	0.17868	0.333333	3	10	8.47698e-05	1.33333	7.33333	2	0	14298	1292957440	1679.34	-9196	0.616877	8.47702e-05	10.1343	0	0	1
O43745	0	6.61514	151.841	4.24e-06	0.00134349	0.151168	0	2	11	0.000178737	0.5	8.5	1	0	2162	5748166656	341.657	-8990	0.225511	0.000178737	10.4019	1	1	0
O43747	0	4.90063	42012.8	0.00042067	0.0013445	0.204055	0.025	17	9	0.00138103	2.94118	12.125	6.0461	1	225070	343169171456	744.077	-7982	2.45375	0.00138103	11.0083	0	0	0
O43752	0	5.3817	23761	8.937e-05	0.00134405	0.185815	0.0454546	11	10	0.000391012	1.36364	10.7273	1.7	0	43140	27509501952	1293.05	-8607	1.67495	0.000391013	10.7372	0	1	1
O43763	0	5.51806	0	0	0.00134409	0.181223	0	1	10	0.00107631	0	58	0	0	0	208444473344	0	-9256	0.0517355	0.00107631	10.7653	0	1	0
O43765	0	4.54795	57659.2	0.00060396	0.00134489	0.219879	0.00326797	19	9	0.00248984	2.42105	17	5.79008	1	271090	1115434123264	833.993	-6807	2.77007	0.00248984	11.2391	0	0	1
O43768	0	5.79735	11511	4.4e-07	0.00134389	0.172493	0	4	10	0.000273665	0	12	0	0	85	13478892544	4777.81	-8815	0.722626	0.000273663	10.6403	0	1	0
O43772	1	1	0	0	0.00134256	1	0	1	1	2.42379e-05	0	3	0	0	0	105726400	0	-9256	0.377381	2.42378e-05	9.84693	0	0	0
O43776	1	4.62256	3660.74	7.887e-05	0.0013444	0.216331	0	2	9	0.000812319	0.5	90	1	0	27860	118731120640	34117.1	-8823	0.350083	0.000812309	10.947	1	1	0
O43791	0	5.19511	37243.7	0.00079182	0.00134464	0.192489	0	10	10	0.00214776	0.6	22.5	0.680556	0	385882	830261559296	2927.33	-7754	1.20237	0.00214773	11.0902	0	0	1
O43805	0	0	0	0	0.0013407	0	0	2	0	3.59825e-07	1.5	2	3	1	0	23303.8	0	-9256	0.925	3.5982e-07	8.72972	0	0	0
O43808	0	1.66667	0	0	0.00134303	0.6	0	1	2	6.82091e-05	0	17	0	0	0	837691456	0	-9256	0.270321	6.82076e-05	10.1262	0	0	0
O43809	0	5.01199	36183.6	0.00013994	0.00134494	0.199522	0.00757576	13	9	0.00212685	2.46154	35.3333	3.91667	1	66934	814048346112	2191.66	-6652	1.52348	0.00212683	11.2694	0	1	1
O43813	0	1.66667	0	0	0.00134269	0.6	0	1	2	1.84192e-05	1	6	0	0	0	61046780	0	-9256	0.201417	1.84191e-05	9.92719	0	0	0
O43815	0	4.15457	14218.1	2.499e-05	0.00134521	0.240699	0.0892857	8	8	0.00852241	1.75	75.875	2	0	15039	13069030785024	12325.8	-6379	0.647009	0.00852237	11.4306	0	0	1
O43818	0	5.15534	0	0	0.0013439	0.193974	0	1	10	0.000468962	0	76	0	0	0	39581601792	0	-9256	0.11963	0.000468958	10.6483	0	0	1
O43823	0	4.24353	19210.1	0.00014593	0.00134497	0.235653	0	9	8	0.00602926	0.444444	44.5556	0.5	0	82170	6542319943680	3288.63	-7094	0.746114	0.00602921	11.2901	1	0	1
O43829	0	5.23857	0	0	0.00134296	0.190892	0	1	10	5.25429e-05	0	2	0	0	0	496747296	0	-9256	0.501008	5.25425e-05	10.0837	0	0	0
O43837	0	5.42208	17538.7	0.00019879	0.00134428	0.184431	0.05	5	10	0.000778124	0.6	14.2	1.75	0	87886	108959686656	3252.03	-8463	1.03208	0.000778119	10.8735	0	1	0
O43847	0	7.01419	28420.3	0	0.00134349	0.142568	0	4	11	0.000173344	0.5	6.5	0.666667	0	0	5406799872	5136.9	-9016	1.09361	0.000173343	10.4036	1	0	1
O43852	0	1	0	0	0.00134266	1	0	1	1	3.09511e-05	1	12	0	0	0	172400768	0	-9256	0.13075	3.0951e-05	9.90818	0	1	0
O43854	0	5.78631	0	0	0.00134328	0.172822	0	1	10	0.000156869	0	27	0	0	0	4428909056	0	-9256	0.102377	0.000156871	10.2775	0	0	0
O43865	0	5.68349	0	0	0.00134362	0.175948	0	1	10	0.000288522	0	27	0	0	0	14979273728	0	-9256	0.112444	0.000288528	10.4787	0	0	1
O43866	0	6.24476	0	0	0.00134324	0.160134	0	1	10	0.000102329	1	6	0	0	0	1884875008	0	-9256	0.218336	0.000102328	10.2549	0	0	1
O43889	0	5.21514	16790	0.00017791	0.0013442	0.191749	0	8	9	0.000744603	0.625	12.75	1.07143	0	69009	99766755328	1957.12	-8362	1.25897	0.0007446	10.8295	0	0	1
O43896	0	4.42808	3823.64	5.55e-05	0.00134518	0.225832	0.119048	8	9	0.00956068	3.625	115.286	4.25	1	41629	16446827528192	1260.41	-6226	0.626855	0.00956063	11.4107	0	1	1
O43897	0	1	0	0	0.00134255	1	0	1	1	1.03103e-05	0	5	0	0	0	19129282	0	-9256	0.26472	1.03103e-05	9.84261	0	0	0
O43903	0	5.56852	537.214	0	0.00134422	0.179581	0	2	10	0.000885119	0.5	51	1	0	0	140968230912	2848.72	-8762	0.244612	0.000885113	10.8422	0	0	0
O43908	0	5.85554	44275.5	0	0.00134289	0.170778	0	6	10	0.000100883	1.83333	5	4.65	1	0	1831932672	3806.54	-9131	1.76156	0.000100883	10.0435	0	0	1
O43913	0	4.90284	348.131	6.78e-06	0.00134416	0.203963	0.318182	12	10	0.00143699	7.25	19.3333	8.09091	0	4847	371697025024	40.1803	-8663	0.78523	0.00143698	10.8063	0	0	1
O43914	0	5.11546	267644	0.00090264	0.00134417	0.195486	0	14	9	0.00328236	0.428571	10.5	2.4967	0	524539	1939466747904	2443.54	-8809	4.97101	0.00328241	10.8084	0	1	1
O43915	0	4.86865	125.025	0	0.00134404	0.205396	0.166667	4	9	0.00168479	3	19.6667	4	1	0	510940381184	59.8362	-8926	0.437793	0.00168471	10.7347	0	1	1
O43916	0	0	0	0	0.00134396	0	0	1	0	0.000516998	0	35	0	0	0	48092655616	0	-9256	0.0828058	0.000516998	10.6855	0	0	0
O43918	0	4.35531	0	0	0.00134456	0.229605	0	2	9	0.00308651	2	198	4	1	0	1714995068928	0	-9256	0.437044	0.00308648	11.0419	0	0	1
O43921	0	5.24665	1111.59	0	0.00134387	0.190598	0.0833333	4	10	0.000817448	1.25	10.5	1.33333	0	0	120262950912	583.85	-9027	0.483612	0.000817457	10.633	0	1	1
O43924	0	4.53249	70206.8	0.00062409	0.00134501	0.220629	0.00395257	23	9	0.00584508	0.391304	21.1739	0.563636	0	302350	6147737649152	804.038	-6502	3.11996	0.00584506	11.3125	0	1	1
O43927	0	5.10489	50563.6	0.00053595	0.00134425	0.195891	0.0535714	8	10	0.000526504	1.375	16.5	2.55714	0	325417	49882046464	5283.6	-8304	1.32424	0.000526499	10.857	0	0	1
O43929	0	4.72666	1531.9	5.66e-06	0.00134443	0.211566	0.277778	10	10	0.00207135	5.5	26	6.11111	0	4686	772363976704	323.009	-8207	0.657016	0.00207134	10.9672	0	1	1
O43933	0	5.39883	0	0	0.00134308	0.185225	0	1	10	7.42846e-05	0	4	0	0	0	993673664	0	-9256	0.315136	7.42834e-05	10.1574	0	0	0
O60216	0	5.29054	12447.7	0.00010116	0.00134429	0.189017	0.0476191	7	10	0.000956703	0.714286	13.2857	1.83333	0	46680	164702666752	1186.18	-8376	1.17143	0.000956698	10.8831	0	1	1
O60220	0	0	18512	0	0.00134318	0	0	2	0	0.000164052	0	4.5	0	0	0	4843614208	8227.56	-9254	0.857384	0.000164052	10.2161	0	1	0
O60224	0	4.73727	0	0	0.00134408	0.211092	0	1	9	0.000940773	0	44	0	0	0	159322390528	0	-9256	0.228336	2.73674e-05	9.89683	0	0	1
O60229	0	6.36088	5198.16	1.285e-05	0.00134458	0.157211	0	6	11	0.00173349	0.666667	35.3333	0.6	0	5225	540715548672	3023.18	-7769	0.61716	0.00173349	11.0579	0	1	1
O60231	0	0	1154.4	0	0.00134396	0	0	2	0	0.000315944	0.5	37.5	1	0	0	17962407936	9024.48	-8771	0.330441	0.000315945	10.6856	0	1	0
O60232	0	4.93076	29205.9	0.0002081	0.00134464	0.202809	0.00641026	14	9	0.00135387	2.21429	13.9231	4.07631	1	94524	329864511488	1104.96	-7692	1.51526	0.00135385	11.092	0	1	0
O60234	0	0	0	0	0.00134146	0	0	1	0	1.00456e-06	0	5	0	0	0	181607	0	-9256	0.316993	1.00455e-06	9.18743	0	0	0
O60237	0	5.46562	66.7151	1.32e-06	0.00134386	0.182962	0	2	10	0.000350159	0.5	15.5	1	0	514	22061869056	200.157	-8944	0.205765	0.000350161	10.6245	0	0	0
O60238	0	4.71309	20782.6	0.00011551	0.00134474	0.212175	0.0714286	9	9	0.00235739	3.22222	33.625	5.04167	1	57588	999963557888	1852.24	-7656	1.2435	0.00235738	11.1484	0	0	0
O60239	0	4.32855	501.726	1.421e-05	0.00134465	0.231024	0	5	9	0.00367079	0.4	39.6	0.5	0	10458	2424496193536	568.106	-7833	0.304701	0.00367079	11.0945	0	1	1
O60240	0	0	16112.7	0	0.0013444	0	0	2	0	0.00133845	0	73.5	0	0	0	322336784384	15893	-9245	0.579369	0.00133846	10.9476	1	0	0
O60241	0	1	3007.15	3.03e-06	0.00134409	1	0	7	1	0.000744648	0.285714	12.1429	0.333333	0	1064	99780337664	684.55	-8542	0.757433	0.000744661	10.7641	0	1	1
O60244	0	4.82871	31618.9	0.00017063	0.00134501	0.207095	0.0555556	10	9	0.00751764	1.6	43.6	2	0	92434	10171138965504	3838.17	-7255	0.958394	0.00751759	11.3128	0	1	1
O60245	0	0	0	0	0.00134402	0	0	1	0	0.000697971	1	70	0	0	0	87669743616	0	-9256	0.153515	0.000697972	10.7219	0	0	1
O60256	0	1	0	0	0.00134157	1	0	1	1	2.08275e-06	0	2	0	0	0	780930	0	-9256	0.517857	2.08271e-06	9.25343	0	0	0
O60258	0	0	208.737	0	0.00134399	0	0	4	0	0.00131118	0.75	27.5	1	0	0	309403025408	320.13	-8696	0.435499	0.0013112	10.7018	0	0	1
O60260	0	4.11483	169809	0.00182173	0.00134536	0.243024	0.00689655	31	9	0.00947604	2.77419	27.5333	7.15968	1	924874	16156787212288	1839.94	-5427	3.30326	0.00947605	11.5234	0	1	1
O60262	0	5.38817	13204.2	0.00026221	0.00134368	0.185592	0	7	9	0.000235758	0	12.7143	0	0	131258	10000954368	1869.41	-8758	1.23273	0.000235758	10.5179	0	0	0
O60264	0	4.83375	23862.8	0.00015161	0.00134449	0.206879	0.0128205	13	9	0.00257719	0.461538	14.9231	0.757576	0	80341	1195823202304	797.809	-8445	1.88388	0.00257715	11.0019	0	1	0
O60266	0	0	119.337	0	0.00134386	0	0	2	0	0.000476196	0.5	14	1	0	0	40801370112	111.11	-9078	0.452192	0.000476195	10.6229	0	0	1
O60268	0	5.7556	18710.6	0	0.00134341	0.173744	0	3	10	0.0001113	0	7	0	0	0	2228926976	5161.07	-9077	1.02633	0.0001113	10.3532	0	0	1
O60269	0	6.3612	10903.5	1.555e-05	0.00134481	0.157203	0.0535714	8	11	0.00301029	1.125	52.375	1.28571	0	8671	1630499897344	4932.49	-7105	0.895887	0.0030103	11.1923	0	0	1
O60271	0	4.16717	2896.85	0	0.00134488	0.239971	0.107143	9	9	0.00664911	3.77778	47.75	4.25	1	0	7956031602688	905.687	-7476	0.605037	0.00664906	11.2374	0	1	1
O60282	0	4.74369	4012.78	1.46e-05	0.00134489	0.210806	0.1	6	9	0.00340253	1.5	57.5	1.8	0	9222	2083135160320	1668.72	-7820	0.614719	0.0034025	11.2385	0	0	1
O60285	0	4.8751	0	0	0.00134385	0.205124	0	1	9	0.000415527	0	30	0	0	0	31069937664	0	-9256	0.0603113	0.000415525	10.6168	0	0	0
O60293	0	6.07934	142.502	9.9e-07	0.001344	0.164492	0	2	11	0.00035945	0	82	0	0	1204	23253233664	1961.68	-8547	0.237794	0.000359444	10.7088	1	0	0
O60296	0	5.06655	376.311	0	0.00134375	0.197373	0	3	9	0.000293775	0.333333	9.66667	0.5	0	0	15530335232	310.144	-8918	0.398871	0.000293774	10.5594	0	1	1
O60307	0	5.04558	0	0	0.00134399	0.198193	0	1	9	0.000484606	0	25	0	0	0	42262446080	0	-9256	0.0707225	0.000484602	10.7056	0	0	1
O60315	0	4.06639	10276.6	0	0.0013451	0.245918	0.107143	8	8	0.00788318	2.25	91.375	2.57143	0	0	11187270975488	9087.3	-6748	0.759161	0.00788307	11.3642	0	0	0
O60318	0	5.12571	62659.9	0.00028109	0.00134493	0.195095	0.0178571	8	10	0.00356661	0.5	48.625	0.571429	0	122316	2289903075328	2490.38	-7698	2.19093	0.00356657	11.2615	0	1	1
O60331	0	4.87114	27334.1	0.00020833	0.00134477	0.205291	0.0178571	8	10	0.00261736	0.75	28.5	0.857143	0	115489	1232644472832	2644.29	-7239	1.22151	0.0026174	11.1698	0	0	1
O60333	0	4.07145	39666.8	0.00055319	0.00134508	0.245613	0.0320513	13	9	0.00519994	1.30769	53	1.41667	0	276499	4865356464128	3731.48	-6732	1.31155	0.00519992	11.3561	0	0	1
O60336	0	4.40956	590.624	0	0.00134442	0.22678	0	4	9	0.00232204	0	34.5	0	0	0	970261331968	829.538	-8434	0.328627	0.00232202	10.9606	0	0	1
O60341	0	4.73785	24321	0.00022674	0.00134516	0.211066	0.0454546	12	9	0.00652095	1.33333	52.6667	1.83182	0	115967	7653916934144	3194.1	-6458	1.12152	0.00652091	11.3989	1	1	0
O60343	0	4.95394	74935.8	0.00052921	0.00134474	0.201859	0	10	9	0.00246839	0.3	29.3	0.722222	0	257546	1096298725376	1851.06	-8613	2.71267	0.00246838	11.1529	0	1	1
O60353	0	1	0	0	0.00134044	1	0.5	2	1	2.56092e-07	1	4	2	0	0	11803.6	0	-9252	0.545139	2.56087e-07	8.57546	0	0	1
O60356	0	5.99464	739.839	4.34e-06	0.00134457	0.166816	0	2	10	0.00316849	0.5	107.5	1	0	3381	1807331885056	2158.26	-9218	0.290888	0.00316846	11.0483	0	0	1
O60359	0	0	0	0	0.00134253	0	0	1	0	3.42265e-05	0	8	0	0	0	210856400	0	-9256	0.172362	3.42264e-05	9.82759	0	0	0
O60381	0	4.44306	33502.1	0.0006389	0.00134511	0.22507	0.0833333	9	9	0.00683038	1.88889	70	2.125	0	377899	8398512324608	13432.6	-6695	0.853697	0.00683031	11.3702	0	0	0
O60383	0	4.17334	117479	0.00072124	0.00134512	0.239616	0.00384615	40	8	0.00633658	0.525	18.3	1.81012	0	428227	7227640905728	840.451	-6206	3.6704	0.00633652	11.3759	0	0	1
O60391	1	4.71329	0	0	0.00134411	0.212166	0.5	2	9	0.00122254	2	61.5	4	0	0	268996362240	0	-8850	0.130972	0.00122246	10.7771	1	0	1
O60437	0	4.10379	34888.1	0.00098809	0.0013451	0.243677	0.0222222	10	8	0.00452751	1	41.6	1.28889	0	490773	3688626388992	3515.85	-6471	1.26177	0.00452748	11.3639	0	0	1
O60443	0	4.94196	0	0	0.00134395	0.202349	0	1	9	0.000311812	1	83	0	0	0	17497991168	0	-9256	0.114609	0.000311813	10.6815	0	0	0
O60447	0	0	0	0	0.00134203	0	0	1	0	8.68919e-06	0	4	0	0	0	13599184	0	-9256	0.271089	8.68913e-06	9.52901	0	1	0
O60462	0	5.17839	6950.74	0.00013204	0.00134391	0.19311	0.178571	8	9	0.00112602	3.125	9.125	5.35238	0	140720	228207132672	490.733	-8950	1.35914	0.0011259	10.6555	0	0	0
O60469	0	4.55717	0	0	0.00134439	0.219435	0	1	9	0.00153126	1	64	0	0	0	421891080192	0	-9256	0.0552909	0.00153126	10.9409	0	0	1
O60476	0	5.61363	0	0	0.00134408	0.178138	0	1	10	0.000475953	0	110	0	0	0	40781086720	0	-9256	0.1799	0.000475947	10.756	0	0	0
O60479	0	0	0	0	0.00134464	0	0	1	0	0.00221963	1	172	0	0	0	886517989376	0	-9256	0.0619079	0.00221964	11.0905	1	0	0
O60481	0	7.03012	0	0	0.00134344	0.142245	0	1	12	0.000293241	0	12	0	0	0	15484850176	0	-9256	0.127307	0.000293234	10.3768	0	0	0
O60493	0	6.39826	340.317	3.5e-07	0.00134327	0.156292	0.166667	3	11	7.77852e-05	1	7.66667	1.5	0	125	1088889216	250.98	-9077	0.484634	7.77848e-05	10.2742	0	0	1
O60494	1	5.09902	22010.2	0	0.00134422	0.196116	0.0714286	7	10	0.000447255	1.14286	14.5714	1.5	0	0	35992571904	1991.11	-8229	1.27593	0.000447256	10.8423	0	0	1
O60496	0	4.17366	37223.2	0.00010713	0.00134522	0.239598	0.108974	13	9	0.0216878	3.46154	74.8462	3.66667	0	85184	84651993464832	8115.49	-6317	0.865133	0.0216879	11.4385	0	0	1
O60500	0	4.09005	27835.9	0.00012487	0.00134507	0.244496	0.0454546	12	8	0.0129838	3.25	61.2727	5	1	81317	30340154392576	2879.75	-7159	1.05253	0.0129836	11.3475	0	1	1
O60502	0	0	3473.21	0	0.00134372	0	0	2	0	0.000358528	0.5	15.5	1	0	0	23139192832	4721.83	-9004	0.335368	0.000358525	10.5439	0	1	0
O60504	0	4.22397	36652.7	0.0003112	0.00134527	0.236744	0.0151515	22	9	0.0133347	1	32.0455	1.10877	0	168748	31994912178176	943.378	-5903	1.68015	0.0133347	11.4684	0	1	1
O60506	0	4.50521	64779.8	0.0006391	0.0013448	0.221965	0.0261438	18	9	0.00304954	1.33333	14.0556	3.01144	0	296756	1673394651136	1057.93	-7331	2.64364	0.00304957	11.1876	0	1	0
O60507	0	5.25733	16769.4	0	0.00134368	0.190211	0	7	10	0.000403969	0.571429	9.57143	0.666667	0	0	29367257088	1886.68	-8845	1.16225	0.000403968	10.5204	0	0	0
O60508	0	4.37234	6590.18	0	0.00134467	0.228711	0	3	8	0.00276219	0.333333	81.3333	0.5	0	0	1373323657216	4231.9	-8740	0.534515	0.00276215	11.1103	0	0	1
O60512	1	6.23486	2692.66	7.501e-05	0.00134409	0.160389	0	3	10	0.000465031	0.333333	22.3333	0.5	0	31248	38924713984	1491.44	-8938	0.536315	0.000465027	10.761	1	1	1
O60516	0	6.047	119.97	3.5e-07	0.00134348	0.165371	0	2	11	0.000179147	0.5	11	1	0	307	5774772224	266.023	-9104	0.307363	0.000179148	10.4001	1	0	1
O60543	0	4.72476	7065.32	6.88e-05	0.00134428	0.211651	0	3	9	0.000974001	0.666667	29.3333	1	0	34961	170793254912	3091.01	-9203	0.654474	0.000973986	10.8744	0	0	0
O60551	0	4.0645	183.196	0	0.00134511	0.246033	0.333333	3	8	0.0062572	2.33333	157.667	3.5	0	0	7045867110400	2476.42	-7797	0.172439	0.00625717	11.3701	0	1	1
O60563	0	4.31104	46605.8	0.0004255	0.00134506	0.231963	0.0404412	18	9	0.00949415	3.38889	29.4706	8.07166	1	211996	16224213794816	766.464	-7206	2.45859	0.00949405	11.3413	0	0	0
O60565	0	0	974.522	0	0.00134418	0	0	2	0	0.00111654	0.5	38	1	0	0	224319356928	6978.47	-8772	0.174886	0.00111653	10.8175	0	1	1
O60566	0	4.5989	19584.2	0.00015442	0.00134473	0.217444	0.043956	14	9	0.00371063	1.42857	21.5	1.97273	0	71987	2478500741120	842.11	-7766	1.54445	0.00371059	11.1476	1	0	1
O60568	1	5.75047	20197.5	9.148e-05	0.00134418	0.173899	0	6	10	0.000479834	2.16667	39.4	2.4	1	31991	41435934720	2557.64	-8075	1.22101	0.00047983	10.8187	1	1	0
O60573	0	5.20369	6094.85	0	0.00134426	0.192171	0	6	9	0.000673312	0.333333	19.8333	0.4	0	0	81577984000	963.895	-8344	0.906307	0.000673308	10.8667	0	1	1
O60583	0	4.59574	1725.78	9.82e-06	0.00134466	0.217593	0.1	5	9	0.00281718	1.2	40.4	1.5	0	3972	1428491730944	851.921	-7943	0.477207	0.00281716	11.1005	0	1	0
O60602	0	0	205.965	0	0.00134357	0	0.2	5	0	0.000374786	2.2	14.2	2.75	0	0	25274206208	98.3843	-8942	0.566057	0.000374784	10.4496	0	0	1
O60603	1	4.41861	64627.4	0.0005377	0.00134517	0.226315	0.0294118	18	9	0.00823064	1.38889	31.7778	1.72149	0	307914	12189703340032	2017.07	-6062	1.97704	0.00823069	11.4079	0	0	0
O60610	0	4.40678	16794.9	0.00034945	0.00134484	0.226923	0.0111111	10	8	0.00265914	0.6	30.9	0.666667	0	157379	1272285626368	2020.52	-7236	1.14763	0.00265914	11.2078	0	1	1
O60635	0	0	0	0	0.00134351	0	0	1	0	0.00021218	1	15	0	0	0	8101760000	0	-9256	0.254034	1.81124e-05	9.86702	0	0	0
O60637	0	0	8829.59	0	0.00134429	0	0	2	0	0.000606393	0.5	59.5	1	0	0	66167463936	8682.38	-9242	0.571803	0.000606392	10.882	0	1	1
O60641	0	4.49842	2932.07	2.828e-05	0.00134464	0.2223	0.0476191	7	9	0.00356417	1	28.7143	1.16667	0	18381	2286119813120	768.261	-7658	0.640092	0.00356422	11.0917	1	0	0
O60645	0	5.78155	908.909	1.3e-07	0.0013438	0.172964	0.166667	3	10	0.000287761	0.666667	13.3333	1	0	66	14900333568	927.405	-8971	0.413854	0.000287759	10.5896	0	0	1
O60662	0	0	167.203	0	0.00134377	0	0	2	0	0.000209354	0	21.5	0	0	0	7886702080	369.572	-8894	0.337198	0.000209351	10.5685	1	0	1
O60663	0	5.27114	303.422	7.6e-06	0.00134402	0.189712	0	2	10	0.000755337	0.5	30	1	0	4069	102686777344	1855.03	-8759	0.239745	0.000755328	10.723	0	0	1
O60664	1	5.80741	12363.8	0.00036065	0.00134463	0.172194	0	6	10	0.002434	2.16667	40	2.65	1	181747	1066395435008	2919.89	-8999	0.778243	0.00243397	11.0823	0	0	1
O60671	0	4.71372	8982.78	0.00011126	0.00134455	0.212147	0.0818182	11	9	0.00134733	2	14.6364	3.17778	0	56083	326714228736	718.638	-8121	1.07174	0.00134733	11.0374	0	1	1
O60673	0	0	1000.75	0	0.00134395	0	0.166667	3	0	0.000591872	1.33333	18.3333	2	0	0	63046041600	1245.02	-8913	0.393868	0.000591867	10.6768	0	0	0
O60674	1	3.87066	376165	0.00322778	0.00134587	0.258354	0.049658	87	8	0.086957	10.9195	40.0581	32.4511	1	2178669	1360799318671360	746.497	-3240	6.37993	0.0869575	11.8245	0	1	0
O60675	0	1	29370.4	3.5e-07	0.00134375	1	0.0238095	8	1	0.000547346	2.125	6.42857	3.69048	1	259	53925924864	1473.21	-9025	1.82597	0.00054734	10.5573	0	1	1
O60678	0	6.52168	0	0	0.0013425	0.153335	0	1	11	2.04159e-05	0	5	0	0	0	75039672	0	-9256	0.219993	2.0416e-05	9.81236	0	0	0
O60682	0	4.89937	2324.49	1.497e-05	0.00134461	0.204108	0.2	5	10	0.00216403	2.4	44.4	3	0	6427	842866491392	2538.59	-7907	0.525673	0.00216401	11.0748	0	1	0
O60683	0	5.68911	825.661	0	0.00134341	0.175775	0.166667	4	10	0.0001187	1	9.25	1.66667	0	0	2536558080	258.995	-9102	0.892096	0.000118698	10.3561	0	1	0
O60684	0	4.48628	3125.52	0.0001526	0.00134502	0.222902	0.0892857	8	9	0.00796923	1.875	49.125	2.14286	0	89113	11427581526016	1222.74	-7110	0.531631	0.00796921	11.3153	0	1	1
O60687	0	5.13547	511.875	0	0.00134381	0.194724	0	3	9	0.000299026	0.666667	17	1	0	0	16092515328	872.737	-8569	0.272464	0.000299031	10.5973	0	0	0
O60701	0	6.59281	0	0	0.00134167	0.15168	0	1	11	2.36804e-06	0	7	0	0	0	1.00898e+06	0	-9256	0.101176	0.000348683	10.6876	0	0	0
O60704	0	5.32524	8187.37	0	0.0013434	0.187785	0	6	10	0.000331827	0.5	8.66667	0.6	0	0	19816165376	1130.65	-8974	1.06876	0.000331829	10.3474	0	0	0
O60706	1	4.92303	9670.08	0.00032831	0.00134424	0.203127	0.1	5	9	0.000507008	1.6	26.8	2	0	225347	46258032640	3560.47	-8304	0.665321	0.000507004	10.8506	0	1	1
O60711	0	4.4183	62160.7	0.00035758	0.00134479	0.226332	0.0333333	10	9	0.00510632	1.2	24.9	1.11111	0	173167	4692783398912	5306.22	-7150	1.14559	0.00510639	11.1807	0	1	1
O60716	0	4.51751	46821.4	0.00041008	0.00134546	0.221361	0.0584416	23	9	0.0193632	5.08696	53.6818	7.93246	1	230408	67467447631872	1186.75	-5011	2.12829	0.0193634	11.5796	0	1	0
O60725	0	4.55244	433.3	0	0.00134457	0.219663	0	4	9	0.0028033	0.5	61	0.666667	0	0	1414085214208	1056.41	-7781	0.310748	0.00280331	11.0485	0	1	1
O60729	0	4.35584	1454.87	5.24e-06	0.00134485	0.229577	0	2	9	0.00361568	0.5	138	1	0	4700	2353078992896	4968.08	-9216	0.251853	0.00361567	11.2168	0	0	1
O60732	0	5.60189	87779.5	0	0.00134363	0.178511	0	8	10	0.000215809	0.125	4.25	0.5	0	0	8384730112	2657.17	-8935	2.74758	0.000215805	10.4857	0	0	1
O60749	0	4.34416	8341.14	0.00012665	0.00134487	0.230194	0.166667	13	9	0.0102366	6.15385	36.25	6.95833	1	84180	18858876338176	872.418	-7726	0.902592	0.0102366	11.2264	0	1	1
O60759	0	5.55613	901.773	0	0.00134354	0.179981	0	3	11	0.000240028	0.333333	9.33333	0.5	0	0	10366704640	775.74	-9029	0.520896	0.00024003	10.4331	0	1	0
O60760	1	6.60527	0	0	0.00134239	0.151394	0	2	11	1.22431e-05	1.5	6	3	1	0	26988470	0	-9256	0.586271	1.22429e-05	9.74409	0	0	0
O60762	0	0	32326.7	0	0.00134445	0	0.0833333	4	0	0.00109739	1.25	29	2.33333	0	0	216774131712	11294	-8259	0.741452	0.00109737	10.9763	0	0	0
O60763	0	4.2071	81702.8	0.00047012	0.00134517	0.237694	0.0175439	19	9	0.00700242	0.894737	27.3158	3.44924	0	227207	8822679666688	1576.48	-6209	2.60814	0.00700244	11.4056	0	1	1
O60765	0	4.86769	442.875	0	0.00134417	0.205436	0	2	9	0.000646192	1	42.5	2	0	0	75139006464	3410.68	-8498	0.223576	0.000646185	10.8085	0	0	0
O60784	0	5.55	1377.35	2.119e-05	0.00134419	0.18018	0.0833333	4	10	0.000565835	1.25	18.5	1.66667	0	8416	57607794688	836.662	-8436	0.405175	0.000565833	10.8221	0	0	0
O60806	0	5.31872	0	0	0.00134364	0.188015	0	1	9	0.000487317	0	24	0	0	0	42749112320	0	-9256	0.114609	0.000311813	10.6815	0	0	0
O60825	0	5.28801	42670.2	9.849e-05	0.00134534	0.189107	0.0555556	9	10	0.0103334	1.44444	100.667	1.625	0	48131	19212737183744	8553.95	-5493	1.071	0.0103334	11.5076	0	1	1
O60826	0	5.51443	0	0	0.00134327	0.181342	0.5	2	9	0.000152855	1.5	15.5	3	0	0	4204604160	0	-9186	0.222346	0.000152853	10.273	0	0	0
O60828	0	5.14164	32883.2	0.00015941	0.00134509	0.19449	0	12	10	0.00328935	0.333333	46.5	0.415584	0	77800	1947061059584	3057.95	-6546	1.23118	0.00328933	11.3606	0	1	1
O60830	0	0	0	0	0.0013414	0	0	1	0	2.04558e-06	0	4	0	0	0	752934	0	-9256	0.354167	2.04554e-06	9.1508	0	0	0
O60831	0	0	0	0	0.00134358	0	0.5	3	0	0.000580072	2.66667	21	4	1	0	60559179776	0	-9240	0.566193	0.000580076	10.4593	0	0	1
O60832	0	4.90016	2508.99	9.265e-05	0.00134421	0.204075	0	5	9	0.000499585	0.2	18.6	0.25	0	48934	44916260864	660.888	-8373	0.667194	0.000499583	10.8359	0	0	1
O60841	0	4.82668	1802.54	0	0.00134424	0.207182	0	2	9	0.00243773	0.5	45	1	0	0	1069685407744	4259	-9173	0.233331	0.00243776	10.8511	0	1	1
O60844	0	0	455.302	0	0.00134437	0	0.166667	3	0	0.000651344	1.66667	70	2.5	0	0	76341968896	1861.2	-8810	0.41625	0.000651344	10.931	0	1	1
O60861	0	6.18294	0	0	0.00134413	0.161735	0	1	10	0.000771023	1	90	0	0	0	106968145920	0	-9256	0.108915	0.000771022	10.7888	0	0	0
O60869	0	4.32792	13375.2	6.431e-05	0.00134521	0.231058	0.0274725	14	9	0.00992987	1.21429	50.7857	1.30769	0	41163	17744300867584	1992.65	-6224	0.923499	0.0099298	11.4333	1	1	1
O60879	0	0	664.686	0	0.00134399	0	0	3	0	0.000537255	0	9.66667	0	0	0	51935326208	669.723	-8844	0.302783	0.000537259	10.7004	0	0	0
O60880	0	4.32003	46884.6	0.0002406	0.00134496	0.23148	0.0454546	12	9	0.0118829	1.58333	45.8333	3.66515	0	133254	25414728679424	2326.49	-7040	1.4676	0.0118829	11.2851	0	1	1
O60882	1	0	0	0	0.00134252	0	0	1	0	1.46501e-05	0	17	0	0	0	38617728	0	-9256	0.156998	1.46497e-05	9.82219	0	0	0
O60884	0	5.43952	0	0	0.00134419	0.18384	0	1	10	0.000720557	1	61	0	0	0	93426499584	0	-9256	0.0866942	0.000720555	10.8248	0	1	0
O60885	0	4.60552	9393.62	3.431e-05	0.00134442	0.217131	0	8	9	0.0011906	0.75	16.25	0.964286	0	15242	255152177152	1358.22	-8234	1.00467	0.00119059	10.9577	0	1	1
O60890	0	4.81656	116.791	1.79e-06	0.00134452	0.207617	0	3	10	0.00254788	0.666667	81	1	0	3277	1168100556800	1039.16	-7917	0.237602	0.00254787	11.0194	0	0	1
O60894	1	5.73037	12950.8	9.474e-05	0.00134335	0.174509	0.05	5	10	0.00011876	0.6	7	0.75	0	104163	2537760256	3331.31	-9012	0.828768	0.00011876	10.3222	0	0	1
O60895	1	6.13718	6975.25	3.249e-05	0.00134314	0.162941	0.0833333	4	11	7.16267e-05	0.75	7.25	1	0	45261	923123520	2857.34	-9087	0.693149	7.1627e-05	10.1944	0	1	0
O60896	1	5.73202	31584.6	0.00010442	0.00134407	0.174459	0	6	10	0.000522136	2	12.4	2.4	1	107390	49055313920	7704.09	-8536	0.773676	0.000522022	10.7534	0	1	1
O60906	0	5.32219	0	0	0.0013434	0.187893	0	1	10	0.000383442	0	17	0	0	0	26466928640	0	-9256	0.135805	0.000383445	10.3516	0	0	1
O60907	0	4.95	18122.8	0.000214	0.00134492	0.20202	0.1	11	9	0.00586435	2.36364	37.4545	3.65714	0	117886	6189733117952	1649.28	-7142	1.24338	0.00586428	11.2603	0	1	1
O60921	0	4.49117	7317.3	0.00022029	0.0013447	0.222659	0.211111	10	9	0.00331472	4.3	32.6	5.88889	0	128013	1978046087168	872.162	-8002	0.942112	0.00331469	11.1267	0	1	1
O60925	0	4.42776	82944.2	0.00056564	0.00134504	0.225848	0.025	16	9	0.00329263	1.25	36.375	1.39167	0	260155	1950896488448	2562.89	-6597	2.2046	0.00329261	11.3326	0	1	1
O60927	0	0	0	0	0.00134402	0	0	1	0	0.000697971	1	70	0	0	0	87669743616	0	-9256	0.153515	0.000697972	10.7219	0	0	1
O60934	0	4.18249	8892.75	0.00020216	0.00134506	0.239092	0.114379	18	9	0.0104858	4.5	36.6111	6.44886	0	131085	19791771336704	468.82	-7017	1.3465	0.0104857	11.3426	0	1	1
O60936	0	4.51104	32305.3	0.00019983	0.00134502	0.221678	0.0181818	12	9	0.00442892	2.66667	36.2727	2.99784	1	99403	3529692151808	1593.76	-6914	1.45726	0.00442889	11.3174	0	1	1
O60941	0	5.40978	49729.3	0.00018902	0.00134471	0.18485	0.0164835	15	10	0.00169123	2.8	28.4286	4.20855	1	87626	514666659840	1415.77	-7076	2.09682	0.00169122	11.1304	0	1	1
O60942	1	0	0	0	0.00134222	0	0	1	0	1.47894e-05	0	2	0	0	0	39393096	0	-9256	0.50641	1.47891e-05	9.64286	0	0	0
O75015	1	1	283.395	1e-08	0.00134277	1	0	2	1	4.02514e-05	1	8.5	2	0	1	291570624	581.145	-9105	0.357933	4.02516e-05	9.97407	0	1	0
O75030	0	4.05315	67036.8	0.00075234	0.00134537	0.246721	0.0467836	19	9	0.0169273	2.21053	54.4737	4.26389	0	444230	51566258159616	2304.52	-5633	1.9736	0.0169272	11.5244	0	0	0
O75031	0	6.09478	0	0	0.00134302	0.164075	0	1	11	7.39797e-05	0	8	0	0	0	985497536	0	-9256	0.168194	7.39795e-05	10.1244	0	0	1
O75044	0	4.2334	881.365	0	0.00134463	0.236217	0	2	9	0.00215432	0.5	127	1	0	0	835073474560	2999.94	-9218	0.298908	0.00215432	11.0875	0	0	0
O75051	0	0	74061	0	0.00134338	0	0	6	0	0.000151683	0	2.16667	0	0	0	4140629248	2743	-9116	2.65079	0.000151688	10.3388	0	0	0
O75052	0	4.65437	3911.45	0	0.00134449	0.214852	0.0952381	7	9	0.0017578	1.71429	23.5714	2.95	0	0	556016730112	687.797	-7901	0.790344	0.00175783	11	0	0	1
O75056	0	4.64274	28342.9	0.00051867	0.0013451	0.21539	0.0151515	12	9	0.00646471	0.833333	38.6667	0.909091	0	316746	7520692731904	2762.25	-6295	1.10992	0.00646471	11.3646	0	0	1
O75061	0	5.13846	33.8762	0	0.00134401	0.194611	0	2	10	0.000527938	1	27.5	2	0	0	50151145472	182.304	-8741	0.148792	0.000527939	10.717	0	0	0
O75069	0	1	18.6292	6.5e-07	0.00134323	1	0	2	1	8.80248e-05	0	6	0	0	342	1394452352	24.8389	-9213	0.382727	8.80241e-05	10.2484	0	0	0
O75074	0	0	11.7374	0	0.00134355	0	0	2	0	0.00016725	1	17.5	2	0	0	5034498560	54.2471	-9091	0.189893	0.000167248	10.4372	0	0	0
O75077	0	5.38464	0	0	0.00134386	0.185713	0	1	10	0.000313009	0	33	0	0	0	17628872704	0	-9256	0.148635	0.00031301	10.6245	0	0	0
O75078	0	6.08816	0	0	0.00134298	0.164253	0	1	10	4.17385e-05	0	11	0	0	0	313489280	0	-9256	0.151613	4.17381e-05	10.0997	0	1	0
O75081	0	4.51167	3958.42	2.813e-05	0.00134466	0.221647	0.166667	8	9	0.00383696	4.125	41.2857	5.78571	1	17817	2650648346624	731.196	-7894	0.742827	0.00383691	11.1044	0	0	1
O75083	0	4.90379	1463.99	6.322e-05	0.0013439	0.203924	0	3	9	0.000324744	0	13	0	0	25987	18975248384	1641.1	-8739	0.384591	0.000324742	10.6516	0	1	1
O75084	0	4.947	14457.8	0.00014787	0.00134472	0.202143	0.1	6	10	0.00190726	1.83333	67.6667	2.2	0	72158	654548205568	14714.4	-7105	0.638987	0.00190718	11.1378	0	1	0
O75093	0	6.0041	1759.44	8.365e-05	0.00134421	0.166553	0	3	10	0.000449942	0.333333	33.3333	0.5	0	36371	36427038720	1657.31	-8773	0.455536	0.000449943	10.8354	0	1	1
O75094	0	6.04921	520.706	5.116e-05	0.00134407	0.165311	0	2	10	0.000370283	0	25	0	0	24158	24670466048	1752.19	-8662	0.243562	0.000370282	10.7518	0	0	0
O75095	0	5.15931	2100.49	1.036e-05	0.00134434	0.193825	0	3	10	0.000627485	0.333333	54	0.5	0	10164	70851772416	2538.49	-8051	0.43505	0.000627485	10.9134	0	0	0
O75096	0	6.55321	0	0	0.0013419	0.152597	0	1	11	5.28305e-06	1	5	0	0	0	5022784	0	-9256	0.246637	5.28311e-06	9.44982	0	0	0
O75112	0	5.58722	35.3082	0	0.00134379	0.17898	0.25	4	10	0.000361394	1.75	15.75	2.33333	0	0	23500476416	21.1797	-8764	0.381967	0.000361389	10.5857	0	1	0
O75116	0	5.47548	8483.09	9.54e-06	0.00134384	0.182632	0	3	10	0.000312203	0.333333	15	0.5	0	3821	17537853440	10459.2	-8926	0.531471	0.000312201	10.6112	0	1	0
O75122	0	5.84921	1576.18	0.00024153	0.00134378	0.170963	0.0833333	4	10	0.000193117	1	14.5	1.33333	0	119411	6710939136	460.868	-8753	0.723964	0.000193116	10.5744	0	1	0
O75131	0	0	0	0	0.00134314	0	0	1	0	5.54837e-05	0	9	0	0	0	553957248	0	-9256	0.181601	5.54836e-05	10.1944	0	0	0
O75145	0	4.76467	5514.87	8.706e-05	0.00134446	0.209878	0.172727	12	9	0.00186372	5.58333	14.4545	7.42511	1	64341	625003397120	401.866	-7944	1.11884	0.00186373	10.9865	0	0	1
O75146	0	4.65836	4885.9	6.364e-05	0.00134488	0.214668	0.125	9	9	0.00333865	4	39.25	5	1	27596	2005599649792	890.898	-7163	0.800043	0.00333866	11.2325	1	0	0
O75150	0	4.69148	5519.34	6.953e-05	0.00134451	0.213152	0	5	10	0.00207933	0.2	33	0.25	0	37740	778228924416	1636.81	-8577	0.624414	0.00207932	11.016	0	1	1
O75152	0	0	0	0	0.00134336	0	0	1	0	0.000155438	0	16	0	0	0	4348699136	0	-9256	0.162155	0.000155437	10.3288	0	0	1
O75153	0	7.23041	0	0	0.00134223	0.138305	0	1	11	6.86186e-06	0	11	0	0	0	8472147	0	-9256	0.236003	6.86195e-06	9.64751	0	0	0
O75154	0	4.94716	3953.12	0.00017574	0.00134405	0.202136	0.0178571	8	9	0.000460644	0.5	9.375	0.685714	0	77672	38180884480	361.678	-8473	1.1733	0.000460641	10.7392	0	1	0
O75155	0	4.75497	2931.74	0	0.00134407	0.210306	0	3	9	0.00122783	0.666667	30.6667	1	0	0	271428435968	1910.4	-9053	0.537365	0.00122782	10.7485	0	1	0
O75159	0	0	130.538	0	0.00134467	0	0	3	0	0.00541311	0.666667	79	1	0	0	5273652035584	623.39	-8803	0.158559	0.00541305	11.1101	0	1	0
O75161	0	0	1563.65	0	0.00134346	0	0	3	0	0.000176926	2	7	3.5	1	0	5633539072	572.556	-9170	0.774816	0.000176921	10.3871	0	1	0
O75170	0	0	0	0	0.00134432	0	0	1	0	0.000723806	1	159	0	0	0	94266712064	0	-9256	0.187727	0.000723796	10.9002	0	0	1
O75173	0	5.32461	16297.9	0.00032226	0.00134415	0.187807	0	10	10	0.000527257	2.2	19.7778	3.02778	1	143417	50020286464	1494.15	-7950	1.46497	0.000527257	10.798	1	1	1
O75175	0	0	16349.4	0	0.00134458	0	0.1	6	0	0.00316396	1.16667	37.6667	2	0	0	1802165682176	2519.5	-9128	0.962459	0.00316392	11.0557	0	0	1
O75177	0	4.20344	4187.25	0	0.00134478	0.2379	0.0833333	5	9	0.00635676	2.6	105.75	3.25	1	0	7274458251264	1806.83	-8055	0.519512	0.00635668	11.1739	0	0	1
O75182	0	4.69984	5046.68	0.00021536	0.00134482	0.212773	0.0777778	10	9	0.00392299	1.9	37.5	2.11111	0	109879	2771082280960	547.225	-7473	0.917467	0.00392294	11.1993	0	1	1
O75190	0	4.89669	350.36	2.95e-06	0.00134443	0.20422	0	3	9	0.00132009	0.333333	27	0.5	0	1840	313551388672	836.525	-8229	0.21152	0.0013201	10.9636	0	0	0
O75192	0	1.66667	0	0	0.00134303	0.6	0	1	2	6.82091e-05	0	17	0	0	0	837691456	0	-9256	0.270321	6.82076e-05	10.1262	0	0	0
O75197	0	5.20631	40585.6	0.00021592	0.00134449	0.192075	0.0476191	7	9	0.0010502	0.714286	28.2857	1	0	88492	198509117440	3674.23	-7701	1.40273	0.00105019	10.9998	0	0	1
O75208	0	1	18512	1e-08	0.00134221	1	0	2	1	1.93236e-05	0	2	0	0	1	67247616	6942	-9254	1.02036	1.93232e-05	9.63822	1	0	0
O75251	0	0	25839.8	0	0.00134403	0	0	3	0	0.000453989	0.333333	18.6667	0.5	0	0	37085933568	25592.3	-8764	0.539941	0.000453985	10.7273	1	0	1
O75293	0	4.01262	6754.04	4.237e-05	0.0013452	0.249214	0.121795	13	8	0.0101594	3.69231	51.2308	4.11667	0	31148	18574634647552	1025.94	-6439	0.832	0.0101593	11.4241	0	1	1
O75309	0	4.99227	0	0	0.00134454	0.20031	0	1	10	0.0021872	0	135	0	0	0	860784951296	0	-9256	0.087226	0.00218719	11.032	0	1	1
O75312	0	4.29349	5508.25	2.34e-06	0.00134502	0.232911	0	4	9	0.00443792	0.5	85.75	0.666667	0	756	3543849500672	15985.3	-6882	0.348054	0.00443794	11.3176	1	1	1
O75319	0	0	342.598	0	0.00134347	0	0	3	0	0.000107469	0	8.33333	0	0	0	2078290560	316.277	-8998	0.449929	0.000107468	10.3913	1	0	0
O75330	1	5.19511	8784.82	8.567e-05	0.00134494	0.192489	0	5	9	0.00415357	1	65.6	1.25	0	45296	3104174768128	4398.32	-6801	0.552797	0.00415357	11.2686	0	0	1
O75334	0	4.79637	4097.6	7.173e-05	0.00134443	0.208491	0.211111	11	9	0.0017461	5.90909	15.3	7.48571	1	56626	548603854848	372.25	-8032	1.03211	0.00174611	10.9679	0	1	1
O75335	0	4.87287	2550.36	3.502e-05	0.00134409	0.205218	0	4	9	0.000633086	0.5	17	0.666667	0	25268	72116322304	1543.01	-8638	0.595059	0.000633093	10.7627	0	0	1
O75340	0	4.80142	65514	0.0002866	0.0013447	0.208272	0.0142857	16	9	0.0031757	2.6875	14.2667	5.59167	1	146414	1814712942592	1267.9	-7349	2.45772	0.00317562	11.1289	0	1	1
O75342	0	5.12664	185.731	0	0.00134405	0.19506	0	2	9	0.000456046	0.5	19.5	1	0	0	37428416512	696.656	-8980	0.228222	0.000456044	10.7415	0	0	1
O75344	0	4.46097	2595.2	0	0.00134476	0.224167	0	4	9	0.0022774	0.5	39.25	0.666667	0	0	933247057920	2285.53	-7465	0.360409	0.0022774	11.1603	0	0	1
O75348	0	0	456.369	0	0.00134381	0	0	2	0	0.000277439	0	21	0	0	0	13850622976	1740.06	-8802	0.324958	0.000277437	10.5938	0	0	0
O75351	0	1.5	221.334	0	0.00134306	0.666667	0.333333	4	2	6.72651e-05	3	8.25	4	0	0	814426368	118.678	-9139	0.697396	6.72628e-05	10.1437	0	1	0
O75352	0	6.05047	0	0	0.00134359	0.165277	0	1	11	0.000109383	1	48	0	0	0	2152908288	0	-9256	0.19934	0.000109382	10.4631	0	0	0
O75354	0	4.62277	0	0	0.00134432	0.21632	0	1	9	0.000723806	1	159	0	0	0	94266712064	0	-9256	0.187727	0.000723796	10.9002	0	0	1
O75356	0	4.32676	0	0	0.00134464	0.23112	0	2	8	0.00227694	2	172	4	1	0	932888641536	0	-9256	0.438353	0.00227695	11.0905	0	0	0
O75360	0	0	92.0624	0	0.00134335	0	0	2	0	0.000158597	0.5	4	1	0	0	4528111616	71.6694	-9239	0.509366	0.000158596	10.3193	0	0	0
O75363	0	4.97051	0	0	0.00134402	0.201187	0	2	9	0.000401362	2	66	4	1	0	28985255936	0	-9256	0.480497	0.000401361	10.7198	0	0	0
O75365	0	0	0	0	0.00134309	0	0.5	2	0	0.000123323	1	9	2	0	0	2736462592	0	-9179	0.25434	0.000123322	10.1657	0	0	0
O75366	0	4.90128	0	0	0.00134407	0.204028	0	1	9	0.00175538	0	65	0	0	0	554662756352	0	-9256	0.0410987	0.00175539	10.7497	0	0	1
O75367	0	5.13044	1190.66	1.396e-05	0.0013446	0.194915	0	3	10	0.00276841	0.666667	52	1	0	6988	1379507109888	2968.53	-8475	0.222868	0.00276838	11.065	0	1	1
O75369	0	4.37634	17939.7	2.995e-05	0.00134502	0.228501	0.0666667	11	8	0.00366565	3.54545	39	4.7	1	10831	2417706926080	2266.13	-6382	1.18531	0.00366563	11.3171	0	1	1
O75376	0	3.97019	230560	0.00160763	0.0013456	0.251877	0.0228956	57	8	0.0298008	4.98246	32.7455	16.302	1	1013216	159855679635456	727.867	-4487	5.44657	0.0298006	11.6656	0	1	1
O75379	0	5.53328	15604.2	0.00010866	0.00134474	0.180725	0.0666667	6	10	0.00230146	0.833333	40.3333	1	0	51067	953236652032	5787.84	-8468	0.71514	0.00230144	11.1495	0	1	1
O75380	0	0	852.99	0	0.00134382	0	0	2	0	0.000426452	0.5	24	1	0	0	32724445184	3395.09	-8935	0.315275	0.000426456	10.6032	1	0	1
O75381	0	4.48573	22890.2	0	0.0013446	0.222929	0.0178571	9	9	0.00241805	2.44444	30.875	3.5	1	0	1052714598400	3015.23	-8011	1.18887	0.00241802	11.069	0	1	1
O75382	0	4.93581	594.772	0	0.00134401	0.202601	0	4	9	0.000431342	1.75	14.3333	2.33333	1	0	33476859904	263.839	-8753	0.520676	0.000431343	10.7131	0	0	1
O75385	0	5.43186	2254.24	4.13e-05	0.00134383	0.184099	0	4	10	0.000326724	0.5	18.5	0.666667	0	17973	19208646656	2445.11	-8745	0.474624	0.000326728	10.6058	0	1	1
O75390	0	0	17970	0	0.00134413	0	0.0833333	4	0	0.000473497	1.5	23.25	2	0	0	40340516864	13539.3	-8635	0.645614	0.000473494	10.7869	0	0	0
O75391	0	0	0	0	0.00134259	0	0	1	0	1.7881e-05	0	16	0	0	0	57528652	0	-9256	0.271142	1.78808e-05	9.86497	0	0	0
O75396	0	5.68901	0	0	0.00134354	0.175778	0	1	10	0.00014438	0	17	0	0	0	3752810752	0	-9256	0.121904	0.000144379	10.4316	0	1	0
O75398	0	5.88253	18512	0	0.00134341	0.169995	0	2	10	9.50554e-05	0	17	0	0	0	1626484096	8983.76	-9254	0.847391	9.50542e-05	10.3555	0	0	0
O75400	0	3.76972	578974	0.00574272	0.00134575	0.265272	0.00644841	65	8	0.01781	3.01538	25.0781	14.844	1	2637817	57077665890304	551.316	-3818	10.755	0.0178099	11.7539	1	1	1
O75409	0	5.23293	0	0	0.00134431	0.191098	0	1	9	0.00089771	0	59	0	0	0	145012932608	0	-9256	0.0732634	0.000897711	10.8948	1	0	0
O75410	0	4.90536	5913.83	3.44e-05	0.00134425	0.203859	0	8	9	0.000774965	2	13.4286	2.39286	1	13204	108103671808	960.205	-8576	0.909028	0.000774961	10.8565	0	1	1
O75419	0	4.46577	1941.46	1.866e-05	0.00134458	0.223925	0.2	10	9	0.00249479	4	28.7	4.44444	0	14277	1120364920832	437.633	-8055	0.714434	0.00249478	11.058	1	1	1
O75420	0	4.88076	298.187	9.7e-07	0.00134441	0.204886	0	2	9	0.00123328	0.5	56	1	0	684	273683251200	2818.4	-7993	0.143699	0.0012333	10.9537	0	0	1
O75427	0	4.85536	10285.2	0.00018241	0.00134435	0.205958	0	5	10	0.000938577	0.2	39	0.25	0	88714	158588534784	3088.31	-8168	0.885039	0.000938566	10.9184	0	1	1
O75438	0	0	968.336	0	0.00134431	0	0	2	0	0.000617215	0.5	60	1	0	0	68550479872	1416.42	-9105	0.416547	0.000617213	10.8968	1	0	1
O75439	0	5.95536	1401.19	8.703e-05	0.00134361	0.167916	0	3	10	0.000183693	0	8.66667	0	0	48266	6071386624	533.047	-8977	0.718697	0.000183693	10.476	1	0	1
O75444	0	4.59479	3932.74	7.979e-05	0.00134497	0.217638	0.136364	12	9	0.0117131	5	61.3636	5.88203	1	48342	24698087800832	422.929	-7115	0.908327	0.011713	11.2875	0	1	1
O75445	0	4.92698	811.92	0	0.00134429	0.202964	0	2	9	0.000886171	0	30.5	0	0	0	141301235712	4974.41	-8781	0.130911	0.000886176	10.885	0	0	0
O75446	0	4.30868	21068.1	0.00019704	0.00134498	0.23209	0.109524	21	8	0.00898846	4.57143	31.619	6.28675	0	125772	14545027334144	632.808	-6967	1.63165	0.00898837	11.2964	0	1	1
O75448	0	4.31467	3008.11	2.011e-05	0.00134483	0.231767	0.15	5	9	0.00631659	1.8	71.8	2.25	0	17237	7180744916992	5115.24	-8465	0.342405	0.00631655	11.2053	1	0	1
O75449	0	5.85998	80.8285	0	0.0013434	0.170649	0	2	10	0.000201418	0	4.5	0	0	0	7299756544	62.8686	-9113	0.534117	0.000201417	10.3488	1	0	0
O75460	0	4.19479	15069.6	9.257e-05	0.00134513	0.238391	0.0454546	12	8	0.00594437	3.33333	43.7273	5.10606	1	45672	6358056828928	1357.25	-6255	1.07616	0.00594436	11.3821	0	1	0
O75461	0	4.75552	9519.8	0.00026615	0.0013444	0.210282	0.0545455	11	10	0.0015335	1.27273	12.6364	1.925	0	117498	423347027968	493.542	-8459	1.50292	0.00153349	10.9469	0	0	0
O75462	0	5.90301	0	0	0.0013427	0.169405	0.5	2	10	4.45187e-05	1.5	5	3	0	0	356644224	0	-9255	0.463727	4.45184e-05	9.93356	0	1	1
O75469	1	4.17461	12959	0.0001638	0.00134506	0.239544	0.0833333	13	8	0.0113033	4	49.5	5.30952	1	79250	22990492270592	1016.83	-7218	0.933817	0.0113033	11.3411	0	1	0
O75474	0	4.76281	0	0	0.00134417	0.20996	0	1	9	0.00104763	1	73	0	0	0	197496963072	0	-9256	0.0619788	0.00104763	10.8132	0	0	1
O75475	0	5.3082	1662.86	2.362e-05	0.00134462	0.188388	0	4	10	0.00264037	0.75	56	1	0	13795	1254430736384	3783.68	-8424	0.27251	0.00264036	11.0797	0	1	0
O75478	0	4.79842	1030.93	1.466e-05	0.00134452	0.208402	0.05	5	9	0.00130823	0.4	21.6	0.5	0	6143	307989020672	691.57	-7963	0.384793	0.00130821	11.0205	0	1	1
O75486	0	4.77732	0	0	0.00134423	0.209322	0	1	9	0.00129438	0	70	0	0	0	301578485760	0	-9256	0.0590834	0.00129437	10.8456	0	0	1
O75487	0	4.97556	842.939	0	0.00134382	0.200982	0	3	10	0.000296661	0.333333	14.6667	0.5	0	0	15835699200	1008.76	-8717	0.340308	0.000296657	10.6001	0	0	0
O75494	0	1.6	2603.05	8.16e-06	0.0013449	0.625	0.0666667	6	3	0.00440273	1.33333	77.6667	2.4	0	4211	3487758024704	695.328	-7747	0.708008	0.00440272	11.2464	0	0	1
O75496	0	4.98328	41410.2	0.00045252	0.00134469	0.200671	0.00952381	15	10	0.00277238	0.733333	14.9333	0.959921	0	230871	1383293517824	898.362	-7775	2.27024	0.00277235	11.1184	1	1	0
O75506	0	4.92746	685.403	0	0.00134448	0.202944	0.166667	4	9	0.00143979	2.75	36.3333	3.66667	1	0	373050376192	468.113	-8453	0.380798	0.00143978	10.9963	0	1	0
O75508	0	1	150.387	2.8e-07	0.00134302	1	0	2	1	5.08498e-05	0	4.5	0	0	111	465288416	116.937	-9209	0.509194	5.08501e-05	10.1222	0	0	0
O75509	0	5.26242	0	0	0.00134352	0.190027	0	1	9	0.000236393	1	22	0	0	0	10054750208	0	-9256	0.0903849	0.000236393	10.4227	0	0	0
O75525	0	4.42287	23819.1	0.00078241	0.00134494	0.226098	0.0551471	18	8	0.00416945	3.88889	20.7647	6.2104	1	365519	3127993958400	928.651	-6919	1.49233	0.00416948	11.2719	0	1	1
O75526	0	6.0675	0	0	0.00134334	0.164813	0	1	11	0.000127026	0	13	0	0	0	2903280640	0	-9256	0.130353	0.000127025	10.3118	0	0	1
O75528	0	4.15047	56851.6	0.00065578	0.00134529	0.240936	0.0220588	17	9	0.0109076	0.941176	45.5882	1.18182	0	314254	21415994589184	1073.65	-6788	2.24784	0.0109075	11.4791	0	1	1
O75530	0	4.44401	18896.3	0.00021738	0.00134479	0.225022	0.0791667	17	9	0.00567392	4.47059	26.3125	6.22798	1	117438	5795581788160	680.109	-7474	1.58528	0.00567386	11.1832	0	1	0
O75531	0	5.27208	344.125	2.392e-05	0.00134378	0.189678	0	4	9	0.000321789	1.75	12	2.33333	1	10031	18640887808	167.459	-8959	0.605277	0.000321785	10.5792	1	1	0
O75533	0	4.52476	25823.2	0.00010815	0.00134487	0.221006	0.0333333	10	9	0.00300307	0.9	35.1	1.90278	0	51627	1623333666816	2495.22	-7156	1.26037	0.00300304	11.2311	0	1	1
O75534	0	5.04085	7203.26	5.726e-05	0.00134401	0.198379	0.3	5	9	0.00043284	3	14.6	3.75	0	28089	33709856768	2333.35	-8665	0.744082	0.000432837	10.7166	1	1	1
O75541	0	6.07869	299.845	0	0.00134393	0.164509	0	2	11	0.000291938	0	69	0	0	0	15337975808	1261.7	-8960	0.27248	0.000291934	10.6641	0	0	0
O75553	0	4.13549	79784.4	0.00065514	0.00134528	0.241809	0.0237154	23	8	0.0166765	1.6087	42.5652	2.49356	0	348512	50050755461120	1371.25	-5991	2.41698	0.0166766	11.4737	0	1	1
O75554	0	4.71893	1052.05	1.638e-05	0.00134455	0.211913	0	3	9	0.00190679	1	43.6667	1.5	0	10918	654210826240	4685.69	-7982	0.239454	0.0019068	11.0391	0	0	0
O75558	0	5.17918	35251.8	0.00029728	0.00134442	0.193081	0.0222222	11	10	0.000710054	2.45455	15.3	3.92222	1	133079	90721525760	1397.95	-7892	1.82021	0.000710051	10.9589	0	1	1
O75563	0	4.32066	3777.84	8.26e-06	0.00134491	0.231446	0.0666667	7	9	0.00813377	2.85714	80.3333	3.5	1	3202	11906276392960	1172.25	-6905	0.542144	0.00813382	11.2503	0	0	1
O75569	0	4.15836	64423.1	0.00015885	0.00134516	0.240479	0.0777778	11	9	0.0077052	3.63636	67.1	4.525	1	91569	10685914284032	9031.61	-7489	1.06384	0.00770516	11.4034	1	1	0
O75575	0	7.72545	18512	7.405e-05	0.001341	0.129442	0	3	12	6.74104e-07	1.66667	3.5	2	1	84534	81777.9	4113.78	-9254	1.27917	6.74235e-07	8.90872	0	0	0
O75578	0	5.54976	0	0	0.001344	0.180188	0	1	10	0.00055942	1	62	0	0	0	56318808064	0	-9256	0.0650863	0.000559429	10.7095	0	0	1
O75581	0	4.86562	68208.1	0.00059277	0.00134456	0.205524	0.0272727	12	9	0.00177622	2.66667	13.8182	3.86742	1	261911	567755931648	1686.57	-8045	2.48572	0.00177621	11.0414	0	0	0
O75582	0	3.90678	70117.7	0.00034081	0.00134533	0.255965	0.0383333	25	9	0.0199499	2.36	43.68	2.8646	0	188303	71625491873792	1206.03	-5866	2.24813	0.0199498	11.5045	0	1	0
O75586	0	4.21751	14068.1	0.00020067	0.00134489	0.237107	0.119048	7	8	0.00500129	2	61.7143	2.33333	0	101850	4502645637120	8605.56	-7531	0.567083	0.00500123	11.2409	0	1	1
O75592	0	4.08532	2079.3	0	0.00134494	0.244779	0	3	9	0.00411142	0.333333	116	0.5	0	0	3041489846272	13710.1	-7528	0.275465	0.00411141	11.2701	1	1	1
O75593	0	4.17729	23344.4	9.042e-05	0.00134496	0.23939	0.142857	7	8	0.00739129	2.14286	77.1429	2.5	0	35790	9834434920448	2655.12	-7519	1.15602	0.00739115	11.2809	0	0	1
O75604	0	5.31467	8002.46	6.769e-05	0.00134484	0.188158	0	8	10	0.00302426	0.5	56.875	0.571429	0	44030	1646011482112	2874.39	-7156	0.644172	0.00302421	11.2132	0	1	1
O75607	0	5.29144	0	0	0.00134393	0.188985	0	1	9	0.000330931	0	70	0	0	0	19708602368	0	-9256	0.0832628	0.000330928	10.6693	0	0	0
O75608	0	5.45608	0	0	0.00134372	0.183282	0	2	10	0.000361837	1.5	21	3	1	0	23561936896	0	-9256	0.479614	0.000361844	10.544	0	0	1
O75618	0	4.16609	3582.26	0.00012614	0.00134489	0.240033	0.208333	9	9	0.00508432	3.77778	40.6667	4.55	0	65976	4651260313600	900.932	-7085	0.561515	0.00508428	11.2425	0	1	0
O75626	0	4.35846	3644.42	0	0.00134456	0.229439	0.05	5	9	0.00136285	0.8	49.6	1	0	0	334252408832	2069.57	-7908	0.592576	0.00136284	11.0458	0	1	0
O75628	0	4.25855	4746.41	0	0.00134484	0.234822	0.0476191	8	8	0.00483785	2.625	48.5714	4.07143	1	0	4211203637248	554.527	-7299	0.893464	0.00483786	11.2111	0	0	1
O75629	0	4.50142	4736.63	3.259e-05	0.00134476	0.222152	0.0333333	6	9	0.00429583	1	55.3333	1.2	0	17483	3321897156608	4114.18	-7769	0.444617	0.00429579	11.1629	0	1	0
O75643	0	4.66972	24707.4	3.554e-05	0.00134478	0.214146	0.05	5	9	0.00368625	1	81.8	1.25	0	17401	2444978814976	10679.3	-8420	0.81525	0.00368625	11.1737	0	0	1
O75665	0	4.82539	3165.57	1.282e-05	0.00134438	0.207237	0.1	5	9	0.000762591	1	35.6	1.25	0	4095	104645787648	2563.89	-8072	0.514306	0.000762587	10.9332	1	0	0
O75674	0	4.29401	166916	0.0013296	0.00134529	0.232883	0.012987	22	9	0.0126406	0.909091	30.8636	2.35713	0	648775	28754808143872	1143.72	-5600	4.26359	0.0126407	11.4782	0	1	1
O75676	0	4.17555	653.765	1.325e-05	0.00134496	0.239489	0.142857	10	9	0.0097356	5.1	63.75	5.55556	1	12410	17054805524480	198.061	-7149	0.511753	0.00973554	11.2827	0	0	1
O75688	0	4.29033	1746.78	0	0.00134471	0.233082	0.0666667	6	9	0.00370336	1.66667	41.3333	2	0	0	2468030709760	1647.35	-7652	0.329015	0.00370334	11.1349	0	1	1
O75689	0	4.25189	51355.9	0.00046717	0.00134517	0.235189	0.0166667	17	9	0.0074246	2.76471	29.875	3.4711	1	217333	9918551687168	1009.17	-6346	2.26861	0.00742463	11.4049	0	1	1
O75694	0	5.04872	37020	0	0.00134385	0.19807	0	2	9	0.000379564	0	18	0	0	0	25931745280	34963.3	-9252	0.730055	0.00037956	10.6215	1	0	0
O75695	0	0	0	0	0.00134344	0	0	1	0	0.000134976	0	10	0	0	0	3279186944	0	-9256	0.148375	0.000134975	10.3767	0	0	0
O75712	0	5.49551	0	0	0.00134341	0.181967	0	1	10	0.000200455	1	35	0	0	0	7230905856	0	-9256	0.150795	0.000200454	10.3575	0	0	1
O75716	0	4.67003	6020.89	4.561e-05	0.00134448	0.214131	0	7	10	0.00150509	2.28571	17.5	2.66667	1	24805	407617732608	1341.65	-8075	0.719866	0.00150508	10.9977	0	0	0
O75751	0	0	0	0	0.00134203	0	0	1	0	9.09943e-06	0	12	0	0	0	14900181	0	-9256	0.161089	0.000605112	10.8805	1	0	0
O75771	0	7.45568	38499.6	0.00023879	0.00134358	0.134126	0.0666667	6	12	0.000239631	0.666667	5.66667	1.36667	0	131291	10336777216	2289.55	-9145	1.8774	0.00023963	10.4576	0	1	1
O75787	0	8.80287	0	0	0.00134186	0.113599	0	1	13	2.2365e-06	0	7	0	0	0	900007	0	-9256	0.241633	2.23647e-06	9.42886	0	0	0
O75791	0	4.05237	101367	0.00040497	0.00134524	0.246769	0.0198413	28	9	0.0190869	1.42857	29.0714	1.76481	0	246234	65569277607936	1272.32	-5808	2.77503	0.019087	11.4467	1	1	1
O75800	0	8.3542	0	0	0.00134355	0.1197	0	1	12	0.00011951	0	33	0	0	0	2569945344	0	-9256	0.127976	0.000119508	10.4395	0	1	0
O75807	0	4.33423	58094.3	0.0004312	0.00134502	0.230722	0.0128205	13	9	0.00661544	0.692308	30	0.75	0	197980	7874531033088	2061.6	-6788	1.87768	0.00661545	11.3173	0	1	1
O75815	0	0	0	0	0.00134391	0	0	1	0	0.000877336	1	29	0	0	0	138512531456	0	-9256	0.0755595	0.000877346	10.6552	0	0	1
O75817	0	4.92177	53746.3	0.00025243	0.00134402	0.203179	0.1	6	10	0.000491146	2.66667	16.8	3.2	1	124743	43420614656	12912.7	-8756	0.735184	0.000491141	10.7179	1	0	1
O75818	0	5.84953	9106.69	8.179e-05	0.00134253	0.170954	0.266667	6	10	1.91961e-05	3.16667	6.33333	4.4	0	112800	66339160	1492.93	-9184	0.967605	1.91958e-05	9.83148	0	0	0
O75821	0	5.07524	11165.1	8.841e-05	0.0013445	0.197035	0.0363636	12	10	0.000919777	2.58333	12.8182	4.17991	1	40244	152228741120	686.859	-8048	1.32988	0.000919774	11.0057	1	1	0
O75822	0	4.94306	37479.7	0.00014158	0.00134478	0.202304	0.0151515	13	10	0.00258682	2.53846	23.5	3.5342	1	64092	1204065009664	2492.45	-7530	1.52944	0.0025868	11.1763	0	1	1
O75828	0	5.78789	913.761	0	0.00134375	0.172775	0	2	10	0.000206487	0	14.5	0	0	0	7673917440	2174.69	-9083	0.340064	0.000206487	10.5582	0	0	0
O75829	0	0	0	0	0.00134327	0	0	1	0	6.43867e-05	1	26	0	0	0	745930048	0	-9256	0.154203	6.43861e-05	10.2698	0	1	1
O75830	0	5.39479	0	0	0.00134434	0.185364	0.5	2	10	0.000588677	2	96	4	0	0	62359945216	0	-8970	0.294136	0.000588677	10.9137	0	0	1
O75832	0	4.45609	7645.51	0	0.00134474	0.224412	0.1	5	9	0.00375489	1	48.6	1.25	0	0	2537883959296	3676.53	-7868	0.576569	0.00375486	11.1505	1	0	0
O75838	0	5.16449	0	0	0.00134409	0.19363	0	1	10	0.000971277	1	44	0	0	0	169827106816	0	-9256	0.0584535	0.000971266	10.7625	0	0	0
O75843	0	1	3794.31	1.801e-05	0.00134376	1	0	6	1	0.000217129	0.333333	10.3333	0.45	0	12417	8483031552	647.268	-8921	0.883648	0.000217128	10.5624	0	0	1
O75865	0	0	37468	0	0.00134379	0	0	5	0	0.000323874	0.4	9	0.5	0	0	18873849856	8460.6	-8825	0.93921	0.000323876	10.5847	0	0	1
O75874	0	4.97556	466.887	2.2e-07	0.00134432	0.200983	0	2	9	0.000866799	0.5	56.5	1	0	180	135221927936	5991.16	-8387	0.191823	0.000866793	10.9019	0	0	0
[truncated: 8,334 more rows]
